# Supplementary material for: Comparative genomics incorporating translocation renal cell carcinoma mouse model reveals molecular mechanisms of tumorigenesis
Source: J Clin Invest. 2024 Feb 22;134(7):e170559. doi: 10.1172/JCI170559 (PMC10977987; doi:10.1172/JCI170559)
Supplement: Supplemental tables 1-14 [file jci-134-170559-s168.xlsx]

## Sheet: S.T. S1
Supplemental Table S1: Clinicopathological characteristics of UTSW tRCC human cohort.
	Demographics			Stage					Clinical Characterization
KCE ID	Race/Ethnicity	Age	Gender	Kidney Tumor Size	pT	pN	M (at presentation)	Months to Metastasis	FISH / Cytogenetics	TFEB Amplification	MiT/TFE Translocations
KC02984	White	75	F	8.2	pT3a	pNX	M0	NA	TFEB amplification	Yes	NA
KC03027	White	72	F	6.8	pT1b	pNX	M0	NA	TFEB amplification	Yes	NA
KC02191	White	75	M	8.2	pT3b	pN1	M0	2	No TFEB/TFE3 abnormalities observed	Yes	NA
KC03025	White	33	M	21.5	pT3a	pN1	M1	0	TFEB (6p21.1) gene rearrangement	Yes	SFPQ (Exon 1 - 9) - TFEB ( Exon 4 - 10)a
KC01978	Black	54	M	6.5	pT3a	pNX	M0	NA	TFEB (6p21.1) gene rearrangement	No	MALAT1 (Exon 1) - TFEB (Exon 3 - 10)a
KC01947	Black	50	F	4	pT1a	pNX	M0	NA	TFEB (6p21.1) gene rearrangement	No	MALAT1 (Exon 1) - TFEB (Exon 3 - 10)a
KC03023	Hispanic	41	M	15	pT3a	pN1	M1	0	TFEB (6p21.1) gene rearrangement	No	MALAT1 (Exon 1) - TFEB (Exon 3 - 10)a
KC00106	Black	68	F	25	pT3	pN0	M0	20	TFEB (6p21.1) gene rearrangement	No	CLTC (Exon 1 - 17) - TFEB ( Exon 6 - 10)a
KC03024	White	79	F	6.9	pT1b	pNX	M0	NA	TFEB (6p21.1) gene rearrangement	No	NA
KC03032	White	60	F	10.1	pT2b	pN1	M0	12	No TFEB/TFE3 abnormalities observed	No	ACTG1 (Exon 1 - 3) - MITF (Exon 3 - 10)a
KC03028	Black	28	M	5	pT1b	pNX	M0	46	TFE3 (Xp11.2) gene rearrangement	No	ASPSCR1 (Exon 1 - 7) - TFE3 (Exon 6 - 10)a
KC03033	White	1.5	M	10.1	pT2b	pN1	M0	NA	Cytogenetics 46, Y, t(X;17))p11.2;q25)	No	ASPSCR1 (Exon 1 - 7) - TFE3 (Exon 6 - 10)a
KC03003	White	9	M	5	pT3a	pN1	M0	NA	Cytogenetics 46, Y, t(X;17))p11.2;q25)	No	ASPSCR1 (Exon 1 - 7) - TFE3 (Exon 6 - 10)a
KC03005	NA	NA	NA	NA	NA	NA	NA	NA	TFE3 (Xp11.2) gene rearrangement	No	ASPSCR1 (Exon 1 - 7) - TFE3 (Exon 6 - 10)a
KC03029	White	16	M	NA	NA	NA	M0	16	TFE3 (Xp11.2) gene rearrangement	NA	ASPSCR1 (Exon 1 - 7) - TFE3 (Exon 6 - 10)a
KC01361	Hispanic	45	M	18	pT3a	pN1	M0	73	NA	No	ASPSCR1 (Exon 1 - 7) - TFE3 (Exon 6 - 10)a
KC03001	White	11	M	2.5	pT1a	pN1	M0	NA	Cytogenetics 46, Y, t(X;17))p11.2;q25)	No	ASPSCR1 (Exon 1 - 7) - TFE3 (Exon 6 - 10)b
KC03004	White	9	M	2.2	pT1a	pNX	M0	NA	TFE3 (Xp11.2) gene rearrangement	No	ASPSCR1 (Exon 1 - 7) - TFE3 (Exon 6 - 10)b
KC02116	White	24	M	2.6	pT1a	pN1	M0	NA	TFE3 (Xp11.2) gene rearrangement	No	PRCC (Exon1-5) - TFE3 (Exon 6 - 10)a
KC03030	Hispanic	51	M	6.8	pT1b	pNX	M0	NA	TFE3 (Xp11.2) gene rearrangement	No	PRCC (Exon1-4) - TFE3 (Exon 5 - 10)a
KC00433	White	36	F	1.8	pT1a	pNX	M0	NA	TFE3 (Xp11.2) gene rearrangement	No	PRCC (Exon1) - TFE3 (Exon 4 - 10)a
KC01017	Asian	78	F	3	pT1a	pNX	M1	0	NA	No	PRCC (Exon 1 - 4) - TFE3 (Exon 4 - 10)a
KC00987	Black	63	M	4.5	pT1b	pNX	M0	7	NA	No	PRCC (Exon 1) - TFE3 (Exon 4 - 10)b
KC03034	Hispanic	15	M	7	pT1b	pNX	M0	NA	Cytogenetics t(X;1)(p11;q21)	No	PRCC (Exon 1) - TFE3 (Exon 5 - 10)b
KC02794	White	53	F	2.1	pT1a	pNX	M0	NA	TFE3 (Xp11.2) gene rearrangement	No	SFPQ (Exon 1 - 9) - TFE3 Exon (6 - 10)a
KC02014	White	46	F	3.2	pT1a	pNX	M0	NA	TFE3 (Xp11.2) gene rearrangement	No	SFPQ (Exon 1 - 9) - TFE3 Exon (5 - 10)a
KC01122	White	67	M	NA	NA	NA	M0	1	NA	NA	SFPQ (Exon 1 - 9) - TFE3 Exon (6 - 10)a
KC01713	White	54	F	7	pT3b	pN0	M0	NA	No TFEB/TFE3 abnormalities observed	No	RBM10 (Exon 1 - 17) - TFE3 (Exon 5 - 10)a
KC03026	Hispanic	34	F	5.5	pT1b	pNX	M0	NA	TFE3 (Xp11.2) gene rearrangement	No	NA
KC03002	Hispanic	10	F	4.9	pT1b	pN0	M0	17	Cytogenetics 46, Y, t(X;17))p11.2;q25)	No	NA
Footnote: NA, Not available; KCE (Kidney Cancer Explorer); aGene fusion identified through StarFusion Analysis; bGene fusion identified by manually examining RNA-Seq data in the IGV viewer.

## Sheet: S.T. S2
Supplemental Table S2: UTSW tRCC human genomic and transcriptomic sample information.
KCE ID	Root tree / Sample ID	Tissue	FF / FFPE	TG I.D.	Project	Sequencing Provider	Platform / Instrument	WES Sequencing ID	EGA I.D.	RNA Sequencing ID	EGA I.D.	Previous Reported	Consent to Release
KC01978	XP744T.T1	Tumor-Kidney	FF	XP744	tRCC Human	NYGC	NovaSeq 6000	XP744T.T1_GCCAAGAC_ACDM6JANXX_L002_001	EGAD50000000171	XP744T.T1_CGCATACA_ACDM5UANXX_L006_001	EGAD50000000172	No	Yes
	XP744T1-FFPE	Tumor-Kidney	FFPE					XP744T1-FFPE_GCTAACGA_ACDM6JANXX_L006_001	EGAD50000000171	XP744T1-FFPE_CTCAATGA_ACDM5UANXX_L007_001	EGAD50000000172	No	Yes
	XP744T2-FFPE	Tumor-Kidney	FFPE					XP744T2-FFPE_CAGATCTG_ACDM6JANXX_L004_001	EGAD50000000171	XP744T2-FFPE_TCCGTCTA_ACDM5UANXX_L007_001	EGAD50000000172	No	Yes
	XP744T_TGc2 (XP744T.T2-TGc2-11191)	Tumor-Kidney-TG	FF					XP744-11191X2_GAGCTGAA_ACDM6JANXX_L001_001	EGAD00001007989	XP744-11191X2_CAACCACA_ACDM5UANXX_L005_001	EGAD00001007989	(Elias et al., 2021)	Yes
	XP744N.N1	Normal-Kidney	FF					XP744N.N1_ATGCCTAA_ACDM6JANXX_L001_001	EGAD50000000171	NA	NA	No	Yes
KC02116	28196T-FFPE	Tumor-Kidney	FFPE	NA	tRCC Human	NYGC	NovaSeq 6000	28196T-FFPE_ATCCTGTA_ACDM6JANXX_L005_001	EGAD50000000171	28196T-FFPE_AGGCTAAC_ACDM5UANXX_L008_001	EGAD50000000172	No	Yes
	28196N-FFPE	Normal-Kidney	FFPE					28196N-FFPE_CGCTGATC_ACDM6JANXX_L007_001	EGAD50000000171	NA	NA	No	Yes
KC02794	KC02794-T1a-FFPE	Tumor-Kidney	FFPE	NA	tRCC Human	NYGC	NovaSeq 6000	KC02794-T1a-FFPE_AACTCACC_ACDM6JANXX_L008_001	EGAD50000000171	KC02794-T1a-FFPE_ACGCTCGA_ACDM5UANXX_L007_001	EGAD50000000172	No	Yes
	KC02794-N1a-FFPE	Normal-Kidney	FFPE					KC02794-N1a-FFPE_CATCAAGT_BCD5KVANXX_L001_001	EGAD50000000171	NA	NA	No	Yes
KC01947	KC01947-T1a-FFPE	Tumor-Kidney	FFPE	NA	tRCC Human	NYGC	NovaSeq 6000	KC01947-T1a-FFPE_CGAACTTA_ACDM6JANXX_L004_001	EGAD50000000171	KC01947-T1a-FFPE_ACGTATCA_ACDM5UANXX_L007_001	EGAD50000000172	No	Yes
	KC01947-N1a-FFPE	Normal-Kidney	FFPE					KC01947-N1a-FFPE_CTGTAGCC_ACDM6JANXX_L003_001	EGAD50000000171	NA	NA	No	Yes
KC02014	26263T1-FFPE	Tumor-Kidney	FFPE	NA	tRCC Human	NYGC	NovaSeq 6000	26263T1-FFPE_GATAGACA_ACDM6JANXX_L006_001	EGAD50000000171	26263T1-FFPE_GTCTGTCA_ACDM5UANXX_L007_001	EGAD50000000172	No	Yes
	26263T2-FFPE	Tumor-Kidney	FFPE					26263T2-FFPE_AAGGACAC_ACDM6JANXX_L006_001	EGAD50000000171	26263T2-FFPE_CTAAGGTC_ACDM5UANXX_L006_001	EGAD50000000172		Yes
	26263N-FFPE	Normal-Kidney	FFPE					26263N-FFPE-N_GCTCGGTA_ACDM6JANXX_L006_001	EGAD50000000171	NA	NA		Yes
KC03025	XP982T.T1	Tumor-Kidney	FF	NA	tRCC Human	NYGC	NovaSeq 6000	XP982T.T1_GACTAGTA_ACDM6JANXX_L003_001	EGAD50000000171	XP982T.T1_AATGTTGC_ACDM5UANXX_L006_001	EGAD50000000172	No	Yes
	XP982T-FFPE	Tumor-Kidney	FFPE					XP982T-FFPE_CTGGCATA_ACDM6JANXX_L007_001	EGAD50000000171	XP982T-FFPE_AGCACCTC_ACDM5UANXX_L007_001	EGAD50000000172		Yes
	XP982N.N1	Normal-Kidney	FF					XP982N.N1_GAATCTGA_ACDM6JANXX_L002_001	EGAD50000000171	NA	NA		Yes
KC03028	23742T.T1	Tumor-Kidney	FF	NA	tRCC Human	NYGC	NovaSeq 6000	23742T.T1_ATTGGCTC_ACDM6JANXX_L002_001	EGAD50000000171	23742T.T1_TGAAGAGA_ACDM5UANXX_L006_001	EGAD50000000172	No	Yes
	23742N.N2	Normal-Kidney	FF					23742N.N2_AACGTGAT_ACDM6JANXX_L002_001	EGAD50000000171	NA	NA		Yes
	23742T-FFPE	Tumor-Kidney	FFPE					23742T-FFPE_ACCACTGT_ACDM6JANXX_L007_001	EGAD50000000171	23742T-FFPE_CAATGGAA_ACDM5UANXX_L006_001	EGAD50000000172		Yes
	23742N-FFPE	Normal-Kidney	FFPE					23742N-FFPE_CTGAGCCA_ACDM6JANXX_L004_001	EGAD50000000171	NA	NA		Yes
KC03026	KC03026-T1a-FFPE	Tumor-Kidney	FFPE	NA	tRCC Human	NYGC	NovaSeq 6000	KC03026-T1a-FFPE_ACCTCCAA_ACDM6JANXX_L005_001	EGAD50000000171	KC03026-T1a-FFPE_CAGCGTTA_ACDM5UANXX_L006_001	EGAD50000000172	No	Yes
	KC03026-N1a-FFPE	Normal-Kidney	FFPE					KC03026-N1a-FFPE_ACTATGCA_HFGLJDSXY_L004_001	EGAD50000000171	NA	NA		Yes
KC03023	XP1186T.T1	Tumor-Kidney	FF	XP1186 and XP1187 (XP1186M1)	tRCC Human	NYGC	NovaSeq 6000	XP1186T.T1_GATGAATC_ACDM6JANXX_L002_001	EGAD50000000171	XP1186T.T1_AGATCGCA_ACDM5UANXX_L005_001	EGAD50000000172	No	Yes
	XP1186M1.T1	Tumor-Lymph Node	FF					XP1186M1.T1_AGCAGGAA_ACDM6JANXX_L003_001	EGAD50000000171	XP1187M1.T1_AAGAGATC_ACDM5UANXX_L007_001	EGAD50000000172	No	Yes
	XP1186M_TGc1a (XP1186M1.T1-TGc1-16755)	Tumor-Lymph Node-TG	FF					XP1187-16755X1_GAGTTAGC_ACDM6JANXX_L001_001	EGAD00001007989	XP1187-16755X1_CCTCTATC_ACDM5UANXX_L006_001	EGAD00001007989	(Elias et al., 2021)	Yes
	XP1186M_TGc1b (XP1186M1.T2-TGc1-16754)	Tumor-Lymph Node-TG	FF					XP1187-16754X2_AAACATCG_ACDM6JANXX_L001_001	EGAD00001007989	XP1187-16754X2_TGGAACAA_ACDM5UANXX_L005_001	EGAD00001007989	(Elias et al., 2021)	Yes
	XP1186T-FFPE	Tumor-Kidney	FFPE					XP1186T-FFPE_GACAGTGC_ACDM6JANXX_L005_001	EGAD50000000171	XP1186T-FFPE_CGACACAC_ACDM5UANXX_L006_001	EGAD50000000172	No	Yes
	XP1186N.N1	Normal-Kidney	FF					XP1186N.N1_CACTTCGA_ACDM6JANXX_L001_001	EGAD50000000171	NA	NA	No	Yes
KC02984	34282T1-FFPE	Tumor-Kidney	FFPE	NA	tRCC Human	NYGC	NovaSeq 6000	34282T1-FFPE_ATCATTCC_ACDM6JANXX_L007_001	EGAD50000000171	34282T1-FFPE_CCGTGAGA_ACDM5UANXX_L005_001	EGAD50000000172	No	Yes
	34282T2-FFPE	Tumor-Kidney	FFPE					34282T2-FFPE_GCCACATA_ACDM6JANXX_L008_001	EGAD50000000171	34282T2-FFPE_GTGTTCTA_ACDM5UANXX_L005_001	EGAD50000000172		Yes
	34282N-FFPE	Normal-Kidney	FFPE					34282N-FFPE_AAGGTACA_ACDM6JANXX_L008_001	EGAD50000000171	NA	NA		Yes
KC03033	KC03033-T1a-FFPE	Tumor-Kidney	FFPE	NA	tRCC Human	NYGC	NovaSeq 6000	KC03033-T1a-FFPE_GGTGCGAA_ACDM6JANXX_L004_001	NA	KC03033-T1a_TAGGATGA_ACDM5UANXX_L005_001	NA	No	No
	KC03033-N1a-FFPE	Normal-Kidney	FFPE					KC03033-N1a-FFPE_ACACGACC_ACDM6JANXX_L003_001		NA			No
KC03034	KC03034-T1a-FFPE	Tumor-Kidney	FFPE	NA	tRCC Human	NYGC	NovaSeq 6000	KC03034-T1a-FFPE_AAGGACAC_HFGLJDSXY_L004_001	NA	KC03034-T1a-FFPE_AGTGGTCA_ACDM5UANXX_L005_001	NA	No	No
	KC03034-N1a-FFPE	Normal-Kidney	FFPE					KC03034-N1a-FFPE_CCTAATCC_HFGLJDSXY_L004_001		NA			No
KC03001	KC03001-T1a-FFPE	Tumor-Kidney	FFPE	NA	tRCC Human	NYGC	NovaSeq 6000	KC03001-T1a-FFPE_CCTAATCC_ACDM6JANXX_L003_001	NA	KC03001-T1a-FFPE_ACAGCAGA_ACDM5UANXX_L006_001	NA	No	No
	KC03001-N1a-FFPE	Normal-Kidney	FFPE					KC03001-N1a-FFPE_AGCCATGC_ACDM6JANXX_L004_001		NA			No
KC03002	KC03002-T1a-FFPE	Tumor-Kidney	FFPE	NA	tRCC Human	NYGC	NovaSeq 6000	KC03002-T1a-FFPE_GCGAGTAA_ACDM6JANXX_L005_001	NA	KC03002-T1a-FFPE_CATACCAA_ACDM5UANXX_L005_001	NA	No	No
	KC03002-N1a-FFPE	Normal-Kidney	FFPE					KC03002-N1a-FFPE_GGAGAACA_ACDM6JANXX_L005_001		NA			No
KC03003	KC03003-T1a-FFPE	Tumor-Kidney	FFPE	NA	tRCC Human	NYGC	NovaSeq 6000	KC03003-T1a-FFPE_ACTATGCA_ACDM6JANXX_L006_001	NA	KC03003-T1a-FFPE_TATCAGCA_ACDM5UANXX_L007_001	NA	No	No
	KC03003-N1a-FFPE	Normal-Kidney	FFPE					KC03003-N1a-FFPE_AGTCACTA_ACDM6JANXX_L007_001		NA			No
KC03004	KC03004-T1a-FFPE	Tumor-Kidney	FFPE	NA	tRCC Human	NYGC	NovaSeq 6000	KC03004-T1a-FFPE_CGGATTGC_ACDM6JANXX_L008_001	NA	KC03004-T1a-FFPE_ATAGCGAC_ACDM5UANXX_L008_001	NA	No	No
	KC03004-N1a-FFPE	Normal-Kidney	FFPE					KC03004-N1a-FFPE_AACGCTTA_ACDM6JANXX_L008_001		NA			No
KC03024	KC03024-T1a-FFPE	Tumor-Kidney	FFPE	NA	tRCC Human	NYGC	NovaSeq 6000	KC03024-T1a-FFPE_ATTGGCTC_HFGLJDSXY_L004_001	NA	KC03024-T1a-FFPE_GCGAGTAA-TCTTTCCC_HGJGMDSXY_L004_001	NA	No	No
	KC03024-N1a-FFPE	Normal-Kidney	FFPE					KC03024-N1a-FFPE_ACACGACC_HFGLJDSXY_L004_001		NA.			No
KC01361	XP478Ta	Tumor-Kidney	FF	XP478	T_Th	Genentech	HiSeq2000	16676220	EGAD00001008010	16676191	EGAD00001008010	(Kim et al., 2021)	Yes
	XP478Tb	Tumor-Kidney	FF					NA	EGAD00001008010	16676192	EGAD00001008010	(Kim et al., 2021)	Yes
	XP478Tc	Tumor-Kidney	FF					16676221	EGAD00001008010	16676193	EGAD00001008010	(Kim et al., 2021)	Yes
	XP478Tha	Tumor-Thrombus	FF					16676222	EGAD00001008010	16676194	EGAD00001008010	(Kim et al., 2021)	Yes
	XP478Thb	Tumor-Thrombus	FF					16676223	EGAD00001008010	16676195	EGAD00001008010	(Kim et al., 2021)	Yes
	XP478Th_TGc0 (XP478Tha_TGc0)	Tumor-Thrombus-TG	FF					19944392	EGAD00001007989	19944454	EGAD00001007989	(Elias et al., 2021; Kim et al., 2021)	Yes
	XP478N	Normal-Blood	FF					16676219	EGAD00001008010	NA	EGAD00001008010	(Kim et al., 2021)	Yes
KC01017	XP121T_TGc10	Tumor-Kidney-TG	FF	XP121	T_TG	Genentech	HiSeq2000	19944395	NA	19944457	NA	(Elias et al., 2021)	No
	XP121N	Normal-Blood	FF					19944165	NA	19944289	NA	(Elias et al., 2021)	No
KC01122	XP506M	Tumor-Ascitic fluid	FF	XP506 (XP506M)	T_TG	Genentech	HiSeq2000	19944260	Failed (Excluded from Study)	19944384	EGAD50000000172	(Elias et al., 2021)	Yes
	XP506M_TGc0	Tumor-Ascitic fluid-TG	FF					19944446	EGAD00001007989	19944508	EGAD00001007989	(Elias et al., 2021)	Yes
KC01713	XP530Ta	Tumor-Kidney	FF	XP530	T_Th	Genentech	HiSeq2000	19944154	EGAD50000000171	19944278	EGAD50000000172	No	Yes
	XP530Tb	Tumor-Kidney	FF					19944155	EGAD50000000171	19944279	EGAD50000000172	No	Yes
	XP530Tc	Tumor-Kidney	FF					19944231	EGAD50000000171	19944355	EGAD50000000172	No	Yes
	XP530T_TGc0 (XP530Tc_TGc0)	Tumor-Kidney-TG	FF					22735402	EGAD00001007989	22735442	EGAD00001007989	(Elias et al., 2021)	Yes
	XP530T_TGc1 (XP530Tc_TGc1)	Tumor-Kidney-TG	FF					22735403	EGAD00001007989	22735443	EGAD00001007989	(Elias et al., 2021)	Yes
	XP530T_TGc2a (XP530Tc.T1_TGc2)	Tumor-Kidney-TG	FF					22735404	EGAD00001007989	22735444	EGAD00001007989	(Elias et al., 2021)	Yes
	XP530T_TGc2b (XP530Tc.T2_TGc2)	Tumor-Kidney-TG	FF					22735405	EGAD00001007989	22735445	EGAD00001007989	(Elias et al., 2021)	Yes
	XP530Th	Tumor-Thrombus	FF					19944156	EGAD50000000171	19944280	EGAD50000000172	No	Yes
	XP530N	Normal-Kidney	FF					19944153	EGAD50000000171	19944277	NA	No	Yes
KC02191	XP822Ta	Tumor-Kidney	FF	NA	T_Th	Genentech	HiSeq2000	HITS3459071	EGAD00001008010	HITS3419622	EGAD00001008010	(Kim et al., 2021)	Yes
	XP822N	Normal-Kidney	FF					HITS3459070	EGAD00001008010	HITS3419621	EGAD00001008010		Yes
KC03032	159T	Tumor-Kidney	FF	NA	non-ccRCC	Genentech	HiSeq2000	9266832	EGAD00001001023	9267059	EGAD00001001022	(Durinck et al., 2014)	Yes
	159N	Normal-Kidney	FF					9266831	EGAD00001001023	9267058	EGAD00001001022		Yes
KC03027	1216T	Tumor-Kidney	FF	NA	non-ccRCC	Genentech	HiSeq2000	9266836	NA	9267063	NA	(Durinck et al., 2014)	No
	1216N	Normal-Kidney	FF					9266835	NA	NA	NA		No
KC03030	XP401T	Tumor-Kidney	FF	NA	non-ccRCC	Genentech	HiSeq2000	19424739	EGAD00001001023	19424851	EGAD00001001022	(Durinck et al., 2014)	Yes
	XP401N	Normal-Kidney	FF					19424738	EGAD00001001023	19424850	EGAD00001001022		Yes
KC03005	TB1489T	Tumor-Kidney	FF	NA	non-ccRCC	Genentech	HiSeq2000	9267007	NA	9267234	NA	(Durinck et al., 2014)	No
	TB1489N	Normal-Kidney	FF					9267006	NA	9267233	NA		No
KC03029	PtS10T	Tumor-Kidney	FF	NA	non-ccRCC	Genentech	HiSeq2000	9267009	EGAD00001001023	9267236	EGAD00001001022	(Durinck et al., 2014)	Yes
KC00433	22702T	Tumor-Kidney	FF	NA	non-ccRCC	Genentech	HiSeq2000	19424709	EGAD00001001023	19424821	EGAD00001001022	(Durinck et al., 2014)	Yes
	22702N	Normal-Kidney	FF					19424708	EGAD00001001023	19424820	EGAD00001001022		Yes
KC00987	XP558T	Tumor-Kidney	FF	NA	non-ccRCC	Genentech	HiSeq2000	19424776	EGAD00001001023	19424888	EGAD00001001022	(Durinck et al., 2014)	Yes
	XP558N	Normal-Kidney	FF					19424775	EGAD00001001023	19424887	EGAD00001001022		Yes
KC00106	8432T	Tumor-Kidney	FF	NA	non-ccRCC	Genentech	HiSeq2000	9266822	NA	9267049	NA	(Durinck et al., 2014)	No
	8432N	Normal-Kidney	FF					9266821	NA	NA	NA		No
Footnote: KCE (Kidney Cancer Explorer), FF (Flash Frozen), FFPE (Formalin-Fixed Paraffin-Embedded), NYGC (New York Genome Center), EGA ( European Genome-Phenome Archive), Projects: Translocation Renal Cell Carcinoma (tRCC), Tumor Thrombus (T_Th) (Kim et al., 2021), Tumorgarft (T_TG) (Elias et al., 2021) and non-ccRCC (non-Clear Cell Renal Carcinoma) (Durinck et al. 2014). NA (Not Available)

## Sheet: S.T. S3
Supplemental Table S3: STAR-Fusion analysis for human tRCC cohort.
KCE ID	Root tree/Sample ID	JunctionReadCount	SpanningFragCount	SpliceType	LeftGene	LeftBreakpoint	RightGene	RightBreakpoint	JunctionReads	SpanningFrags	LargeAnchorSupport	FFPM	LeftBreakDinuc	LeftBreakEntropy	RightBreakDinuc	RightBreakEntropy	annots
KC03025	XP982T.T1	33	89	ONLY_REF_SPLICE	SFPQ^ENSG00000116560.11	chr1:35187001:-	TFEB^ENSG00000112561.18	chr6:41690917:-	HWI-D00304:335:CDM5UANXX:6:2203:20658:39962,HWI-D00304:335:CDM5UANXX:6:1311:16172:85580,HWI-D00304:335:CDM5UANXX:6:2110:4446:44428,HWI-D00304:335:CDM5UANXX:6:2201:2651:5548,HWI-D00304:335:CDM5UANXX:6:1311:15298:78717,HWI-D00304:335:CDM5UANXX:6:1301:12600:39655,HWI-D00304:335:CDM5UANXX:6:1101:1659:80922,HWI-D00304:335:CDM5UANXX:6:1215:14203:90084,HWI-D00304:335:CDM5UANXX:6:2116:13415:13491,HWI-D00…	HWI-D00304:335:CDM5UANXX:6:1312:7216:86577,HWI-D00304:335:CDM5UANXX:6:1213:4281:39579,HWI-D00304:335:CDM5UANXX:6:2209:20034:93977,HWI-D00304:335:CDM5UANXX:6:2207:14019:50072,HWI-D00304:335:CDM5UANXX:6:2309:14841:44994,HWI-D00304:335:CDM5UANXX:6:1311:5661:23129,HWI-D00304:335:CDM5UANXX:6:2208:11085:31168,HWI-D00304:335:CDM5UANXX:6:1207:2526:69102,HWI-D00304:335:CDM5UANXX:6:1111:11080:18565,HWI-D00…	YES_LDAS	3.6429	GT	1.7819	AG	1.9329	["TCGA_StarF2019","GUO2018CR_TCGA","INTERCHROMOSOMAL[chr1--chr6]"]
KC03025	XP982T-FFPE	23	71	ONLY_REF_SPLICE	SFPQ^ENSG00000116560.11	chr1:35187001:-	TFEB^ENSG00000112561.18	chr6:41690917:-	HWI-D00304:335:CDM5UANXX:7:1203:9077:82665,HWI-D00304:335:CDM5UANXX:7:2112:5356:80250,HWI-D00304:335:CDM5UANXX:7:2208:16594:8576,HWI-D00304:335:CDM5UANXX:7:1213:15925:60951,HWI-D00304:335:CDM5UANXX:7:1310:2265:39533,HWI-D00304:335:CDM5UANXX:7:2213:18394:47161,HWI-D00304:335:CDM5UANXX:7:1308:15034:64180,HWI-D00304:335:CDM5UANXX:7:1205:3047:97470,HWI-D00304:335:CDM5UANXX:7:1306:6688:40095,HWI-D0030…	HWI-D00304:335:CDM5UANXX:7:1303:15950:57615,HWI-D00304:335:CDM5UANXX:7:1105:2835:84901,HWI-D00304:335:CDM5UANXX:7:2114:14018:77877,HWI-D00304:335:CDM5UANXX:7:2209:5729:20246,HWI-D00304:335:CDM5UANXX:7:1205:19010:99884,HWI-D00304:335:CDM5UANXX:7:2213:20278:46177,HWI-D00304:335:CDM5UANXX:7:1307:8790:83901,HWI-D00304:335:CDM5UANXX:7:1115:17790:32189,HWI-D00304:335:CDM5UANXX:7:2110:2382:69964,HWI-D00…	YES_LDAS	2.7907	GT	1.7819	AG	1.9329	["TCGA_StarF2019","GUO2018CR_TCGA","INTERCHROMOSOMAL[chr1--chr6]"]
KC01978	XP744T_TGc2 (XP744T.T2-TGc2-11191)	3	6	INCL_NON_REF_SPLICE	MALAT1^ENSG00000251562.8	chr11:65499111:+	TFEB^ENSG00000112561.18	chr6:41691236:-	HWI-D00304:335:CDM5UANXX:5:1214:7136:46937,HWI-D00304:335:CDM5UANXX:5:2209:9102:43311,HWI-D00304:335:CDM5UANXX:5:2108:17831:24275	HWI-D00304:335:CDM5UANXX:5:1116:7128:26533,HWI-D00304:335:CDM5UANXX:5:1103:5162:31826,HWI-D00304:335:CDM5UANXX:5:1205:12591:64736,HWI-D00304:335:CDM5UANXX:5:1212:11291:39656,HWI-D00304:335:CDM5UANXX:5:2303:16792:64057,HWI-D00304:335:CDM5UANXX:5:1204:5868:81288	YES_LDAS	0.2975	TA	1.7819	CA	1.3996	["ChimerSeq","Mitelman","INTERCHROMOSOMAL[chr11--chr6]"]
KC01947	KC01947-T1a-FFPE	28	56	INCL_NON_REF_SPLICE	MALAT1^ENSG00000251562.8	chr11:65499114:+	TFEB^ENSG00000112561.18	chr6:41691231:-	HWI-D00304:335:CDM5UANXX:7:2108:4344:22261,HWI-D00304:335:CDM5UANXX:7:2105:15603:26318,HWI-D00304:335:CDM5UANXX:7:1114:18789:80330,HWI-D00304:335:CDM5UANXX:7:2312:19191:63793,HWI-D00304:335:CDM5UANXX:7:2302:6578:29449,HWI-D00304:335:CDM5UANXX:7:1310:12621:16605,HWI-D00304:335:CDM5UANXX:7:1110:20786:40346,HWI-D00304:335:CDM5UANXX:7:1202:11413:57847,HWI-D00304:335:CDM5UANXX:7:1215:6536:51800,HWI-D0…	HWI-D00304:335:CDM5UANXX:7:1203:1975:36221,HWI-D00304:335:CDM5UANXX:7:2308:11125:61000,HWI-D00304:335:CDM5UANXX:7:2202:20891:92538,HWI-D00304:335:CDM5UANXX:7:2116:11183:96834,HWI-D00304:335:CDM5UANXX:7:1214:8271:51632,HWI-D00304:335:CDM5UANXX:7:2211:19043:85293,HWI-D00304:335:CDM5UANXX:7:2301:7453:13855,HWI-D00304:335:CDM5UANXX:7:1307:12386:46218,HWI-D00304:335:CDM5UANXX:7:1312:5555:38641,HWI-D00…	YES_LDAS	2.5335	GT	1.7465	AG	1.3996	["ChimerSeq","Mitelman","INTERCHROMOSOMAL[chr11--chr6]"]
KC03023	XP1186M1.T1	201	721	INCL_NON_REF_SPLICE	MALAT1^ENSG00000251562.8	chr11:65499111:+	TFEB^ENSG00000112561.18	chr6:41691236:-	HWI-D00304:335:CDM5UANXX:7:2207:5247:64216,HWI-D00304:335:CDM5UANXX:7:2114:15489:98980,HWI-D00304:335:CDM5UANXX:7:1206:4936:32234,HWI-D00304:335:CDM5UANXX:7:1310:3632:82821,HWI-D00304:335:CDM5UANXX:7:2315:10129:41433,HWI-D00304:335:CDM5UANXX:7:1101:10083:8757,HWI-D00304:335:CDM5UANXX:7:1305:18253:42299,HWI-D00304:335:CDM5UANXX:7:2215:1578:83465,HWI-D00304:335:CDM5UANXX:7:1204:15170:21792,HWI-D003…	HWI-D00304:335:CDM5UANXX:7:2109:19909:80114,HWI-D00304:335:CDM5UANXX:7:2203:1736:32592,HWI-D00304:335:CDM5UANXX:7:1201:14420:2181,HWI-D00304:335:CDM5UANXX:7:2113:14201:27524,HWI-D00304:335:CDM5UANXX:7:2109:9126:13588,HWI-D00304:335:CDM5UANXX:7:1308:2151:97161,HWI-D00304:335:CDM5UANXX:7:2104:11125:82621,HWI-D00304:335:CDM5UANXX:7:1116:18282:60168,HWI-D00304:335:CDM5UANXX:7:1316:3868:69767,HWI-D003…	YES_LDAS	26.4126	TA	1.7819	CA	1.3996	["ChimerSeq","Mitelman","INTERCHROMOSOMAL[chr11--chr6]"]
KC03023	XP1186T.T1	218	681	INCL_NON_REF_SPLICE	MALAT1^ENSG00000251562.8	chr11:65499111:+	TFEB^ENSG00000112561.18	chr6:41691236:-	HWI-D00304:335:CDM5UANXX:5:1114:15611:35271,HWI-D00304:335:CDM5UANXX:5:2216:15215:76970,HWI-D00304:335:CDM5UANXX:5:2215:16306:37815,HWI-D00304:335:CDM5UANXX:5:1106:2030:68094,HWI-D00304:335:CDM5UANXX:5:2316:18537:25882,HWI-D00304:335:CDM5UANXX:5:1316:17848:58585,HWI-D00304:335:CDM5UANXX:5:1112:17613:48129,HWI-D00304:335:CDM5UANXX:5:2109:20958:17004,HWI-D00304:335:CDM5UANXX:5:2215:9123:35920,HWI-D…	HWI-D00304:335:CDM5UANXX:5:2103:8907:21032,HWI-D00304:335:CDM5UANXX:5:1308:17369:36546,HWI-D00304:335:CDM5UANXX:5:2304:4589:58747,HWI-D00304:335:CDM5UANXX:5:1204:18861:94261,HWI-D00304:335:CDM5UANXX:5:1306:12135:6828,HWI-D00304:335:CDM5UANXX:5:2109:14872:44402,HWI-D00304:335:CDM5UANXX:5:2114:11046:7907,HWI-D00304:335:CDM5UANXX:5:2213:15750:29776,HWI-D00304:335:CDM5UANXX:5:1216:11672:94873,HWI-D00…	YES_LDAS	27.787	TA	1.7819	CA	1.3996	["ChimerSeq","Mitelman","INTERCHROMOSOMAL[chr11--chr6]"]
KC03023	XP1186T-FFPE	25	100	INCL_NON_REF_SPLICE	MALAT1^ENSG00000251562.8	chr11:65499111:+	TFEB^ENSG00000112561.18	chr6:41691236:-	HWI-D00304:335:CDM5UANXX:6:2302:9362:27801,HWI-D00304:335:CDM5UANXX:6:2311:19681:11835,HWI-D00304:335:CDM5UANXX:6:2309:7208:22775,HWI-D00304:335:CDM5UANXX:6:1211:21083:26740,HWI-D00304:335:CDM5UANXX:6:1302:16097:34818,HWI-D00304:335:CDM5UANXX:6:2114:19666:26278,HWI-D00304:335:CDM5UANXX:6:1316:10939:61761,HWI-D00304:335:CDM5UANXX:6:2116:9138:13881,HWI-D00304:335:CDM5UANXX:6:1208:7207:77620,HWI-D00…	HWI-D00304:335:CDM5UANXX:6:2302:20734:86673,HWI-D00304:335:CDM5UANXX:6:1211:4478:33782,HWI-D00304:335:CDM5UANXX:6:2104:14310:43574,HWI-D00304:335:CDM5UANXX:6:1307:5057:91572,HWI-D00304:335:CDM5UANXX:6:2212:3733:95509,HWI-D00304:335:CDM5UANXX:6:1312:7429:70650,HWI-D00304:335:CDM5UANXX:6:1310:4604:50741,HWI-D00304:335:CDM5UANXX:6:1112:12954:69927,HWI-D00304:335:CDM5UANXX:6:2207:10557:47567,HWI-D003…	YES_LDAS	3.4336	TA	1.7819	CA	1.3996	["ChimerSeq","Mitelman","INTERCHROMOSOMAL[chr11--chr6]"]
KC00106	8432T	45	14	ONLY_REF_SPLICE	CLTC^ENSG00000141367.11	chr17:59677188:+	TFEB^ENSG00000112561.18	chr6:41688028:-	HWI-D00172:79:D2ELJACXX:3:2311:14883:15614,HWI-D00172:79:D2ELJACXX:3:2307:14364:18414,HWI-D00172:79:D2ELJACXX:4:1203:19838:59471,HWI-D00172:79:D2ELJACXX:4:2213:10557:20703,HWI-D00172:79:D2ELJACXX:2:1108:1644:79064,HWI-D00172:79:D2ELJACXX:1:1104:3720:75250,HWI-D00172:79:D2ELJACXX:4:1213:10220:47360,HWI-D00172:79:D2ELJACXX:1:2102:10640:99123,HWI-D00172:79:D2ELJACXX:1:1105:11756:26077,HWI-D00172:79:…	HWI-D00172:79:D2ELJACXX:1:1307:20575:20219,HWI-D00172:79:D2ELJACXX:1:1310:19677:7963,HWI-D00172:79:D2ELJACXX:3:1106:16880:19015,HWI-D00172:79:D2ELJACXX:2:2315:6230:50189,HWI-D00172:79:D2ELJACXX:1:2308:21089:94050,HWI-D00172:79:D2ELJACXX:1:2316:11846:89537,HWI-D00172:79:D2ELJACXX:3:2208:19130:31423,HWI-D00172:79:D2ELJACXX:4:1201:3724:8697,HWI-D00172:79:D2ELJACXX:4:2209:6700:34810,HWI-D00172:79:D2E…	YES_LDAS	0.7819	GT	1.8323	AG	1.7232	["ChimerKB","INTERCHROMOSOMAL[chr17--chr6]"]
KC03032	159T	63	21	ONLY_REF_SPLICE	ACTG1^ENSG00000184009.12	chr17:81511903:-	MITF^ENSG00000187098.15	chr3:69937822:+	HWI-D00172:79:D2ELJACXX:6:2108:10184:14179,HWI-D00172:79:D2ELJACXX:5:2211:11495:11388,HWI-D00172:79:D2ELJACXX:8:1108:7699:74247,HWI-D00172:79:D2ELJACXX:7:2201:12382:12222,HWI-D00172:79:D2ELJACXX:5:1112:12269:15647,HWI-D00172:79:D2ELJACXX:7:2211:19807:43612,HWI-D00172:79:D2ELJACXX:7:1306:1570:19597,HWI-D00172:79:D2ELJACXX:5:1201:15691:69385,HWI-D00172:79:D2ELJACXX:7:2215:18700:90845,HWI-D00172:79:…	HWI-D00172:79:D2ELJACXX:6:1112:15160:100140,HWI-D00172:79:D2ELJACXX:7:1103:2909:67518,HWI-D00172:79:D2ELJACXX:5:2303:7145:95023,HWI-D00172:79:D2ELJACXX:5:1105:14823:69373,HWI-D00172:79:D2ELJACXX:8:1115:3841:72861,HWI-D00172:79:D2ELJACXX:7:1306:9395:60862,HWI-D00172:79:D2ELJACXX:8:1102:12848:23480,HWI-D00172:79:D2ELJACXX:6:2309:1211:60616,HWI-D00172:79:D2ELJACXX:5:1305:6606:57908,HWI-D00172:79:D2E…	YES_LDAS	1.0871	GT	1.8323	AG	1.8295	["ChimerKB","INTERCHROMOSOMAL[chr17--chr3]"]
KC03028	23742T.T1	5	16	ONLY_REF_SPLICE	ASPSCR1^ENSG00000169696.16	chr17:81996846:+	TFE3^ENSG00000068323.17	chrX:49034251:-	HWI-D00304:335:CDM5UANXX:6:1203:19151:33866,HWI-D00304:335:CDM5UANXX:6:2314:13371:81422,HWI-D00304:335:CDM5UANXX:6:2205:5194:1943,HWI-D00304:335:CDM5UANXX:6:1216:17688:11329,HWI-D00304:335:CDM5UANXX:6:1210:4756:70344	HWI-D00304:335:CDM5UANXX:6:2106:11184:13486,HWI-D00304:335:CDM5UANXX:6:2203:1812:97952,HWI-D00304:335:CDM5UANXX:6:1206:17529:29136,HWI-D00304:335:CDM5UANXX:6:1115:13508:22156,HWI-D00304:335:CDM5UANXX:6:2101:10137:73908,HWI-D00304:335:CDM5UANXX:6:2203:1174:20231,HWI-D00304:335:CDM5UANXX:6:2301:12209:99428,HWI-D00304:335:CDM5UANXX:6:1109:2856:25902,HWI-D00304:335:CDM5UANXX:6:1211:18636:37759,HWI-D0…	YES_LDAS	0.6136	GT	1.371	AG	1.8062	["Cosmic","ChimerPub","Mitelman","ChimerKB","ChimerSeq","chimerdb_pubmed","HaasMedCancer","chimerdb_omim","INTERCHROMOSOMAL[chr17--chrX]"]
KC03028	23742T-FFPE	1	8	ONLY_REF_SPLICE	ASPSCR1^ENSG00000169696.16	chr17:81996846:+	TFE3^ENSG00000068323.17	chrX:49034251:-	HWI-D00304:335:CDM5UANXX:6:1115:4272:22164	HWI-D00304:335:CDM5UANXX:6:2115:13782:55179,HWI-D00304:335:CDM5UANXX:6:2213:1588:73612,HWI-D00304:335:CDM5UANXX:6:2201:2953:64072,HWI-D00304:335:CDM5UANXX:6:2204:19523:18965,HWI-D00304:335:CDM5UANXX:6:1306:14906:14135,HWI-D00304:335:CDM5UANXX:6:1310:12894:9350,HWI-D00304:335:CDM5UANXX:6:1104:19015:45907,HWI-D00304:335:CDM5UANXX:6:2108:4378:75689	NO_LDAS	0.2468	GT	1.371	AG	1.8062	["Cosmic","ChimerPub","Mitelman","ChimerKB","ChimerSeq","chimerdb_pubmed","HaasMedCancer","chimerdb_omim","INTERCHROMOSOMAL[chr17--chrX]"]
KC03005	TB1489T	7	4	ONLY_REF_SPLICE	ASPSCR1^ENSG00000169696.16	chr17:81996846:+	TFE3^ENSG00000068323.17	chrX:49034251:-	HWI-ST1391:130724:C29NLACXX:1:2115:3426:76145,HWI-ST1391:130724:C29NLACXX:1:1115:18493:97634,HWI-ST1391:130724:C29NLACXX:1:1103:11956:74482,HWI-ST1391:130724:C29NLACXX:1:2101:18008:72275,HWI-ST1391:130724:C29NLACXX:1:2316:14514:56255,HWI-ST1391:130724:C29NLACXX:1:1201:14828:86245,HWI-ST1391:130724:C29NLACXX:1:1106:17695:76474	HWI-ST1391:130724:C29NLACXX:1:2302:10697:6600,HWI-ST1391:130724:C29NLACXX:1:1214:11788:35222,HWI-ST1391:130724:C29NLACXX:1:1306:4475:24870,HWI-ST1391:130724:C29NLACXX:1:1207:10684:9960	YES_LDAS	0.1454	GT	1.371	AG	1.8062	["Cosmic","ChimerPub","Mitelman","ChimerKB","ChimerSeq","chimerdb_pubmed","HaasMedCancer","chimerdb_omim","INTERCHROMOSOMAL[chr17--chrX]"]
KC03029	PtS10T	25	13	ONLY_REF_SPLICE	ASPSCR1^ENSG00000169696.16	chr17:81996846:+	TFE3^ENSG00000068323.17	chrX:49034251:-	HWI-ST1391:130724:C29NLACXX:6:2211:15887:42494,HWI-ST1391:130724:C29NLACXX:6:2110:20561:11153,HWI-ST1391:130724:C29NLACXX:6:1214:17282:21014,HWI-ST1391:130724:C29NLACXX:6:1116:3400:38202,HWI-ST1391:130724:C29NLACXX:6:2102:1870:97696,HWI-ST1391:130724:C29NLACXX:6:1316:8548:98999,HWI-ST1391:130724:C29NLACXX:6:1108:8559:5662,HWI-ST1391:130724:C29NLACXX:6:1106:10403:15785,HWI-ST1391:130724:C29NLACXX:…	HWI-ST1391:130724:C29NLACXX:6:2106:9974:28270,HWI-ST1391:130724:C29NLACXX:6:1304:17260:11747,HWI-ST1391:130724:C29NLACXX:6:1316:12898:93541,HWI-ST1391:130724:C29NLACXX:6:2211:16801:28673,HWI-ST1391:130724:C29NLACXX:6:2314:8097:8294,HWI-ST1391:130724:C29NLACXX:6:1206:6251:32461,HWI-ST1391:130724:C29NLACXX:6:1304:18687:11650,HWI-ST1391:130724:C29NLACXX:6:1313:3015:57312,HWI-ST1391:130724:C29NLACXX:…	YES_LDAS	0.5543	GT	1.371	AG	1.8062	["Cosmic","ChimerPub","Mitelman","ChimerKB","ChimerSeq","chimerdb_pubmed","HaasMedCancer","chimerdb_omim","INTERCHROMOSOMAL[chr17--chrX]"]
KC01361	XP478Ta	23	11	ONLY_REF_SPLICE	ASPSCR1^ENSG00000169696.16	chr17:81996846:+	TFE3^ENSG00000068323.17	chrX:49034251:-	HISEQ1:293:C2YAVACXX:8:2207:7717:4853,HISEQ1:293:C2YAVACXX:8:2204:6592:12376,HISEQ1:293:C2YAVACXX:8:1312:5250:78842,HISEQ1:293:C2YAVACXX:8:2206:17161:47075,HISEQ1:293:C2YAVACXX:8:1303:9907:50088,HISEQ1:293:C2YAVACXX:8:1103:4086:84988,HISEQ1:293:C2YAVACXX:8:2108:10871:11881,HISEQ1:293:C2YAVACXX:8:1111:17680:40642,HISEQ1:293:C2YAVACXX:8:1302:2647:94850,HISEQ1:293:C2YAVACXX:8:2305:11284:73561,HISEQ1…	HISEQ1:293:C2YAVACXX:8:1308:11770:52301,HISEQ1:293:C2YAVACXX:8:2214:6981:48740,HISEQ1:293:C2YAVACXX:8:1314:15198:15080,HISEQ1:293:C2YAVACXX:8:1209:12572:26028,HISEQ1:293:C2YAVACXX:8:1214:6286:45852,HISEQ1:293:C2YAVACXX:8:2305:14199:31046,HISEQ1:293:C2YAVACXX:8:1302:15965:56651,HISEQ1:293:C2YAVACXX:8:1303:2470:100140,HISEQ1:293:C2YAVACXX:8:2105:4471:77447,HISEQ1:293:C2YAVACXX:8:2312:4289:98903,HIS…	YES_LDAS	0.5134	GT	1.371	AG	1.8062	["Cosmic","ChimerPub","Mitelman","ChimerKB","ChimerSeq","chimerdb_pubmed","HaasMedCancer","chimerdb_omim","INTERCHROMOSOMAL[chr17--chrX]"]
KC01361	XP478Tb	28	17	ONLY_REF_SPLICE	ASPSCR1^ENSG00000169696.16	chr17:81996846:+	TFE3^ENSG00000068323.17	chrX:49034251:-	HISEQ1:293:C2YAVACXX:8:1205:20248:11407,HISEQ1:293:C2YAVACXX:8:2315:13440:41746,HISEQ1:293:C2YAVACXX:8:1306:17719:57478,HISEQ1:293:C2YAVACXX:8:2315:20374:55797,HISEQ1:293:C2YAVACXX:8:1209:19592:29747,HISEQ1:293:C2YAVACXX:8:1215:5662:67882,HISEQ1:293:C2YAVACXX:8:2207:8516:5466,HISEQ1:293:C2YAVACXX:8:2204:10073:70645,HISEQ1:293:C2YAVACXX:8:1310:3592:95668,HISEQ1:293:C2YAVACXX:8:1308:6243:63842,HISE…	HISEQ1:293:C2YAVACXX:8:1211:4931:31652,HISEQ1:293:C2YAVACXX:8:2112:9267:57093,HISEQ1:293:C2YAVACXX:8:2116:18586:61184,HISEQ1:293:C2YAVACXX:8:1205:6811:17424,HISEQ1:293:C2YAVACXX:8:2205:19017:58261,HISEQ1:293:C2YAVACXX:8:2211:9121:69010,HISEQ1:293:C2YAVACXX:8:1115:13714:83174,HISEQ1:293:C2YAVACXX:8:2103:14330:15895,HISEQ1:293:C2YAVACXX:8:2112:21025:17761,HISEQ1:293:C2YAVACXX:8:2116:18730:39894,HIS…	YES_LDAS	0.9003	GT	1.371	AG	1.8062	["Cosmic","ChimerPub","Mitelman","ChimerKB","ChimerSeq","chimerdb_pubmed","HaasMedCancer","chimerdb_omim","INTERCHROMOSOMAL[chr17--chrX]"]
KC01361	XP478Tc	11	6	ONLY_REF_SPLICE	ASPSCR1^ENSG00000169696.16	chr17:81996846:+	TFE3^ENSG00000068323.17	chrX:49034251:-	HISEQ1:297:C3520ACXX:1:1109:15269:97673,HISEQ1:297:C3520ACXX:1:1105:6988:94311,HISEQ1:297:C3520ACXX:1:1216:12683:91266,HISEQ1:297:C3520ACXX:1:1310:10473:3596,HISEQ1:297:C3520ACXX:1:2114:16774:93579,HISEQ1:297:C3520ACXX:1:2307:12342:68426,HISEQ1:297:C3520ACXX:1:1111:3610:38519,HISEQ1:297:C3520ACXX:1:2313:13102:90922,HISEQ1:297:C3520ACXX:1:1310:3491:44427,HISEQ1:297:C3520ACXX:1:1215:9064:46787,HISE…	HISEQ1:297:C3520ACXX:1:1104:7621:37151,HISEQ1:297:C3520ACXX:1:2205:5660:24658,HISEQ1:297:C3520ACXX:1:2305:1817:84085,HISEQ1:297:C3520ACXX:1:1214:14630:80403,HISEQ1:297:C3520ACXX:1:2309:16660:19955,HISEQ1:297:C3520ACXX:1:2111:19881:4417	YES_LDAS	0.3626	GT	1.371	AG	1.8062	["Cosmic","ChimerPub","Mitelman","ChimerKB","ChimerSeq","chimerdb_pubmed","HaasMedCancer","chimerdb_omim","INTERCHROMOSOMAL[chr17--chrX]"]
KC01361	XP478Tha	22	18	ONLY_REF_SPLICE	ASPSCR1^ENSG00000169696.16	chr17:81996846:+	TFE3^ENSG00000068323.17	chrX:49034251:-	HISEQ1:297:C3520ACXX:1:1305:3716:28876,HISEQ1:297:C3520ACXX:1:1202:17144:98691,HISEQ1:297:C3520ACXX:1:1206:13726:46091,HISEQ1:297:C3520ACXX:1:1110:16690:43570,HISEQ1:297:C3520ACXX:1:1210:13091:4855,HISEQ1:297:C3520ACXX:1:1106:15714:96745,HISEQ1:297:C3520ACXX:1:1216:10837:69786,HISEQ1:297:C3520ACXX:1:1105:20602:69454,HISEQ1:297:C3520ACXX:1:1211:19423:69027,HISEQ1:297:C3520ACXX:1:2208:10607:32542,H…	HISEQ1:297:C3520ACXX:1:1313:5442:39747,HISEQ1:297:C3520ACXX:1:1114:10246:19591,HISEQ1:297:C3520ACXX:1:1315:7199:84199,HISEQ1:297:C3520ACXX:1:2209:11975:52812,HISEQ1:297:C3520ACXX:1:1303:3981:56500,HISEQ1:297:C3520ACXX:1:2110:7156:39818,HISEQ1:297:C3520ACXX:1:2310:11705:44534,HISEQ1:297:C3520ACXX:1:1208:11796:18357,HISEQ1:297:C3520ACXX:1:1101:13019:72221,HISEQ1:297:C3520ACXX:1:2110:18971:20252,HIS…	YES_LDAS	0.6991	GT	1.371	AG	1.8062	["Cosmic","ChimerPub","Mitelman","ChimerKB","ChimerSeq","chimerdb_pubmed","HaasMedCancer","chimerdb_omim","INTERCHROMOSOMAL[chr17--chrX]"]
KC01361	XP478Th_TGc0 (XP478Tha_TGc0)	54	28	ONLY_REF_SPLICE	ASPSCR1^ENSG00000169696.16	chr17:81996846:+	TFE3^ENSG00000068323.17	chrX:49034251:-	HWI-D00172:162:C6M07ACXX:1:2305:7598:59576,HWI-D00172:162:C6M07ACXX:1:2207:14622:75484,HWI-D00172:162:C6M07ACXX:2:1209:17297:15202,HWI-D00172:162:C6M07ACXX:4:2305:15715:95413,HWI-D00172:162:C6M07ACXX:8:2207:5765:25616,HWI-D00172:162:C6M07ACXX:1:1216:2103:45640,HWI-D00172:162:C6M07ACXX:1:1105:17347:60417,HWI-D00172:162:C6M07ACXX:5:2110:5220:94990,HWI-D00172:162:C6M07ACXX:2:2106:11703:20517,HWI-D00…	HWI-D00172:162:C6M07ACXX:2:2102:17756:13951,HWI-D00172:162:C6M07ACXX:2:2311:16806:69445,HWI-D00172:162:C6M07ACXX:3:1312:14523:17202,HWI-D00172:162:C6M07ACXX:7:2116:6634:71304,HWI-D00172:162:C6M07ACXX:7:1111:20767:65008,HWI-D00172:162:C6M07ACXX:7:1116:17383:90892,HWI-D00172:162:C6M07ACXX:5:2202:5529:83103,HWI-D00172:162:C6M07ACXX:2:1314:14951:69515,HWI-D00172:162:C6M07ACXX:7:2310:9441:10552,HWI-D0…	YES_LDAS	0.5735	GT	1.371	AG	1.8062	["Cosmic","ChimerPub","Mitelman","ChimerKB","ChimerSeq","chimerdb_pubmed","HaasMedCancer","chimerdb_omim","INTERCHROMOSOMAL[chr17--chrX]"]
KC01361	XP478Thb	11	9	ONLY_REF_SPLICE	ASPSCR1^ENSG00000169696.16	chr17:81996846:+	TFE3^ENSG00000068323.17	chrX:49034251:-	HISEQ1:297:C3520ACXX:1:1316:12692:94054,HISEQ1:297:C3520ACXX:1:2216:16711:4217,HISEQ1:297:C3520ACXX:1:1314:16895:49404,HISEQ1:297:C3520ACXX:1:2213:3928:38933,HISEQ1:297:C3520ACXX:1:1105:8610:9293,HISEQ1:297:C3520ACXX:1:1103:20393:76601,HISEQ1:297:C3520ACXX:1:2102:9121:90625,HISEQ1:297:C3520ACXX:1:1311:17491:63125,HISEQ1:297:C3520ACXX:1:2109:14608:86305,HISEQ1:297:C3520ACXX:1:2304:20874:37528,HISE…	HISEQ1:297:C3520ACXX:1:1302:12227:78790,HISEQ1:297:C3520ACXX:1:2115:12086:31552,HISEQ1:297:C3520ACXX:1:1210:1835:4022,HISEQ1:297:C3520ACXX:1:2303:20350:48201,HISEQ1:297:C3520ACXX:1:1116:15678:43821,HISEQ1:297:C3520ACXX:1:1316:15643:12262,HISEQ1:297:C3520ACXX:1:1207:5983:62287,HISEQ1:297:C3520ACXX:1:2211:11963:20896,HISEQ1:297:C3520ACXX:1:2316:18619:74814	YES_LDAS	0.3491	GT	1.371	AG	1.8062	["Cosmic","ChimerPub","Mitelman","ChimerKB","ChimerSeq","chimerdb_pubmed","HaasMedCancer","chimerdb_omim","INTERCHROMOSOMAL[chr17--chrX]"]
KC02116	28196T-FFPE	14	33	ONLY_REF_SPLICE	PRCC^ENSG00000143294.15	chr1:156794808:+	TFE3^ENSG00000068323.17	chrX:49034251:-	HWI-D00304:335:CDM5UANXX:8:2208:17443:49208,HWI-D00304:335:CDM5UANXX:8:2212:17964:80528,HWI-D00304:335:CDM5UANXX:8:1116:11985:84886,HWI-D00304:335:CDM5UANXX:8:1314:1992:79956,HWI-D00304:335:CDM5UANXX:8:2201:19740:49002,HWI-D00304:335:CDM5UANXX:8:2314:12691:36615,HWI-D00304:335:CDM5UANXX:8:1109:3035:25922,HWI-D00304:335:CDM5UANXX:8:1112:19207:95762,HWI-D00304:335:CDM5UANXX:8:1301:10095:12751,HWI-D…	HWI-D00304:335:CDM5UANXX:8:1311:10933:44841,HWI-D00304:335:CDM5UANXX:8:2112:11741:39391,HWI-D00304:335:CDM5UANXX:8:1102:15729:15332,HWI-D00304:335:CDM5UANXX:8:1303:13195:74702,HWI-D00304:335:CDM5UANXX:8:1110:18260:91493,HWI-D00304:335:CDM5UANXX:8:2105:20644:77211,HWI-D00304:335:CDM5UANXX:8:2102:3295:88540,HWI-D00304:335:CDM5UANXX:8:2308:19305:19241,HWI-D00304:335:CDM5UANXX:8:1112:13741:54294,HWI-…	YES_LDAS	1.0277	GT	1.8295	AG	1.8062	["chimerdb_pubmed","Cosmic","ChimerPub","TumorFusionsNAR2018","ChimerKB","chimerdb_omim","TCGA_StarF2019","HaasMedCancer","GUO2018CR_TCGA","INTERCHROMOSOMAL[chr1--chrX]"]
KC03030	XP401T	28	41	ONLY_REF_SPLICE	PRCC^ENSG00000143294.15	chr1:156791792:+	TFE3^ENSG00000068323.17	chrX:49038114:-	HISEQ2:335:H9U03ADXX:2:2101:14932:49653,HISEQ2:339:H8VCTADXX:2:1114:18495:83150,HISEQ2:335:H9U03ADXX:2:2210:13670:63925,HISEQ2:335:H9U03ADXX:2:1115:20109:22669,HISEQ2:339:H8VCTADXX:1:1201:1188:56570,HISEQ2:335:H9U03ADXX:2:1203:10432:90108,HISEQ2:335:H9U03ADXX:2:2212:14516:30733,HISEQ2:335:H9U03ADXX:2:2209:11007:46992,HISEQ2:335:H9U03ADXX:2:2111:1908:28485,HISEQ1:358:C51DPACXX:7:2309:11633:82031,H…	HISEQ2:335:H9U03ADXX:2:2102:14505:79217,HISEQ2:335:H9U03ADXX:2:2111:13730:100317,HISEQ2:335:H9U03ADXX:1:1210:5708:71598,HISEQ1:358:C51DPACXX:7:2314:6385:55012,HISEQ1:358:C51DPACXX:7:2308:19354:90482,HISEQ1:358:C51DPACXX:7:1305:19538:7010,HISEQ2:339:H8VCTADXX:2:1204:17820:66569,HISEQ2:335:H9U03ADXX:2:1111:11730:3580,HISEQ2:335:H9U03ADXX:2:1112:19247:56662,HISEQ2:339:H8VCTADXX:2:1106:9415:67236,HIS…	YES_LDAS	0.7526	GT	1.8892	AG	1.7465	["chimerdb_pubmed","Cosmic","ChimerPub","TumorFusionsNAR2018","ChimerKB","chimerdb_omim","TCGA_StarF2019","HaasMedCancer","GUO2018CR_TCGA","INTERCHROMOSOMAL[chr1--chrX]"]
KC00433	22702T	82	97	ONLY_REF_SPLICE	PRCC^ENSG00000143294.15	chr1:156768239:+	TFE3^ENSG00000068323.17	chrX:49038442:-	HISEQ2:335:H9U03ADXX:1:2115:12011:76879,HISEQ3:126:C54EBACXX:5:2116:14878:25243,HISEQ2:335:H9U03ADXX:2:1115:16394:75408,HISEQ3:126:C54EBACXX:4:2105:5585:22688,HISEQ3:125:C54CDACXX:4:2211:13404:67671,HISEQ2:335:H9U03ADXX:2:2215:14011:61066,HISEQ2:335:H9U03ADXX:2:2110:16654:52854,HISEQ3:125:C54CDACXX:5:1101:7424:100332,HISEQ2:335:H9U03ADXX:1:1111:2786:99807,HISEQ2:335:H9U03ADXX:1:1116:4387:90815,HI…	HISEQ3:125:C54CDACXX:4:1314:6379:94424,HISEQ3:125:C54CDACXX:5:1301:5245:31736,HISEQ3:125:C54CDACXX:4:1214:9641:92854,HISEQ2:335:H9U03ADXX:2:2106:19728:99023,HISEQ3:125:C54CDACXX:4:2206:12490:3400,HISEQ2:335:H9U03ADXX:2:2112:12395:59208,HISEQ3:125:C54CDACXX:5:2214:13571:14236,HISEQ3:125:C54CDACXX:5:1116:12677:2834,HISEQ3:125:C54CDACXX:4:1205:8665:43296,HISEQ2:335:H9U03ADXX:2:1112:16490:81544,HISEQ…	YES_LDAS	1.4927	GT	1.8256	AG	1.9656	["chimerdb_pubmed","Cosmic","ChimerPub","TumorFusionsNAR2018","ChimerKB","chimerdb_omim","TCGA_StarF2019","HaasMedCancer","GUO2018CR_TCGA","INTERCHROMOSOMAL[chr1--chrX]"]
KC01017	XP121T_TGc10	41	14	INCL_NON_REF_SPLICE	PRCC^ENSG00000143294.15	chr1:156791749:+	TFE3^ENSG00000068323.17	chrX:49038428:-	HWI-D00172:146:C5RC2ACXX:2:1304:5078:7927,HWI-D00172:146:C5RC2ACXX:4:2112:7695:87194,HWI-D00172:146:C5RC2ACXX:1:2104:11824:76302,HWI-D00172:146:C5RC2ACXX:5:2108:6016:64031,HWI-D00172:146:C5RC2ACXX:2:2315:12201:31008,HWI-D00172:146:C5RC2ACXX:4:1113:19474:94921,HWI-D00172:146:C5RC2ACXX:6:2106:8511:47849,HWI-D00172:146:C5RC2ACXX:7:1315:17263:32960,HWI-D00172:146:C5RC2ACXX:4:1205:2288:34386,HWI-D0017…	HWI-D00172:146:C5RC2ACXX:4:1101:7267:9763,HWI-D00172:146:C5RC2ACXX:7:2210:20755:30892,HWI-D00172:146:C5RC2ACXX:7:1205:12960:27574,HWI-D00172:146:C5RC2ACXX:5:1108:14573:13374,HWI-D00172:146:C5RC2ACXX:4:1307:1917:8249,HWI-D00172:146:C5RC2ACXX:4:2202:14981:47462,HWI-D00172:146:C5RC2ACXX:6:1308:19437:89291,HWI-D00172:146:C5RC2ACXX:6:2102:4351:45597,HWI-D00172:146:C5RC2ACXX:5:1307:2182:96216,HWI-D0017…	YES_LDAS	1.036	CC	1.3383	CT	1.585	["chimerdb_pubmed","Cosmic","ChimerPub","TumorFusionsNAR2018","ChimerKB","chimerdb_omim","TCGA_StarF2019","HaasMedCancer","GUO2018CR_TCGA","INTERCHROMOSOMAL[chr1--chrX]"]
KC02794	KC02794-T1a-FFPE	1	4	ONLY_REF_SPLICE	SFPQ^ENSG00000116560.11	chr1:35187001:-	TFE3^ENSG00000068323.17	chrX:49034251:-	HWI-D00304:335:CDM5UANXX:7:1201:20247:33479	HWI-D00304:335:CDM5UANXX:7:2102:11735:100370,HWI-D00304:335:CDM5UANXX:7:1207:19283:68378,HWI-D00304:335:CDM5UANXX:7:1314:15312:7624,HWI-D00304:335:CDM5UANXX:7:1214:19460:89880	NO_LDAS	0.1456	GT	1.7819	AG	1.8062	["GUO2018CR_TCGA","HaasMedCancer","TCGA_StarF2019","chimerdb_omim","ChimerSeq","ChimerKB","Cosmic","Mitelman","YOSHIHARA_TCGA","TumorFusionsNAR2018","chimerdb_pubmed","INTERCHROMOSOMAL[chr1--chrX]"]
KC02014	26263T1-FFPE	9	29	ONLY_REF_SPLICE	SFPQ^ENSG00000116560.11	chr1:35187001:-	TFE3^ENSG00000068323.17	chrX:49038114:-	HWI-D00304:335:CDM5UANXX:7:1101:18378:55608,HWI-D00304:335:CDM5UANXX:7:2111:8401:76614,HWI-D00304:335:CDM5UANXX:7:2313:5919:87397,HWI-D00304:335:CDM5UANXX:7:1106:5029:89476,HWI-D00304:335:CDM5UANXX:7:1303:1536:58822,HWI-D00304:335:CDM5UANXX:7:1104:17356:18279,HWI-D00304:335:CDM5UANXX:7:1101:15364:83784,HWI-D00304:335:CDM5UANXX:7:2102:9064:15544,HWI-D00304:335:CDM5UANXX:7:2302:2298:8615	HWI-D00304:335:CDM5UANXX:7:2311:14368:69568,HWI-D00304:335:CDM5UANXX:7:1302:14978:63709,HWI-D00304:335:CDM5UANXX:7:2309:3187:14240,HWI-D00304:335:CDM5UANXX:7:1209:21248:40692,HWI-D00304:335:CDM5UANXX:7:1102:2374:74154,HWI-D00304:335:CDM5UANXX:7:1106:9942:40209,HWI-D00304:335:CDM5UANXX:7:1308:8652:21318,HWI-D00304:335:CDM5UANXX:7:2314:1609:100091,HWI-D00304:335:CDM5UANXX:7:1311:17444:7265,HWI-D003…	YES_LDAS	1.1249	GT	1.7819	AG	1.7465	["GUO2018CR_TCGA","HaasMedCancer","TCGA_StarF2019","chimerdb_omim","ChimerSeq","ChimerKB","Cosmic","Mitelman","YOSHIHARA_TCGA","TumorFusionsNAR2018","chimerdb_pubmed","INTERCHROMOSOMAL[chr1--chrX]"]
KC02014	26263T2-FFPE	8	24	ONLY_REF_SPLICE	SFPQ^ENSG00000116560.11	chr1:35187001:-	TFE3^ENSG00000068323.17	chrX:49038114:-	HWI-D00304:335:CDM5UANXX:6:1205:9658:67758,HWI-D00304:335:CDM5UANXX:6:1107:2710:34565,HWI-D00304:335:CDM5UANXX:6:2214:6943:10076,HWI-D00304:335:CDM5UANXX:6:1106:8198:82045,HWI-D00304:335:CDM5UANXX:6:1301:6096:53649,HWI-D00304:335:CDM5UANXX:6:1214:14775:11018,HWI-D00304:335:CDM5UANXX:6:1303:19482:2064,HWI-D00304:335:CDM5UANXX:6:1104:11051:13117	HWI-D00304:335:CDM5UANXX:6:2114:9568:99091,HWI-D00304:335:CDM5UANXX:6:1313:11891:23792,HWI-D00304:335:CDM5UANXX:6:2105:19247:7682,HWI-D00304:335:CDM5UANXX:6:1111:10835:9341,HWI-D00304:335:CDM5UANXX:6:2105:18308:39081,HWI-D00304:335:CDM5UANXX:6:1310:16286:21271,HWI-D00304:335:CDM5UANXX:6:1313:15301:58794,HWI-D00304:335:CDM5UANXX:6:2216:13815:18607,HWI-D00304:335:CDM5UANXX:6:1306:11932:52564,HWI-D0…	YES_LDAS	0.9275	GT	1.7819	AG	1.7465	["GUO2018CR_TCGA","HaasMedCancer","TCGA_StarF2019","chimerdb_omim","ChimerSeq","ChimerKB","Cosmic","Mitelman","YOSHIHARA_TCGA","TumorFusionsNAR2018","chimerdb_pubmed","INTERCHROMOSOMAL[chr1--chrX]"]
KC01122	XP506M	56	28	ONLY_REF_SPLICE	SFPQ^ENSG00000116560.11	chr1:35187001:-	TFE3^ENSG00000068323.17	chrX:49034251:-	HWI:1:X:6:1102:1818:50463,HWI:1:X:6:1105:10330:61940,HWI:1:X:6:2314:13552:7067,HWI:1:X:6:2214:13798:60000,HWI:1:X:6:2311:17291:37894,HWI:1:X:6:1303:11294:28631,HWI:1:X:6:2108:1680:26097,HWI:1:X:6:1306:21002:84709,HWI:1:X:6:1113:10425:100427,HWI:1:X:6:2212:10563:34467,HWI:1:X:6:2212:20923:11168,HWI:1:X:6:1204:16923:16048,HWI:1:X:6:1113:1532:35518,HWI:1:X:6:1106:3292:62066,HWI:1:X:6:1211:18909:9295…	HWI:1:X:6:1308:11812:38696,HWI:1:X:6:1304:16513:8274,HWI:1:X:6:2304:6379:63494,HWI:1:X:6:1114:20557:56600,HWI:1:X:6:1116:17113:16050,HWI:1:X:6:2203:1305:56628,HWI:1:X:6:2212:2560:94290,HWI:1:X:6:2303:13347:82902,HWI:1:X:6:1301:19159:91640,HWI:1:X:6:1101:5229:39944,HWI:1:X:6:2302:10815:8452,HWI:1:X:6:2204:14123:41088,HWI:1:X:6:2312:14129:73725,HWI:1:X:6:2203:1623:48006,HWI:1:X:6:2101:16462:41530,H…	YES_LDAS	0.8053	GT	1.7819	AG	1.8062	["GUO2018CR_TCGA","HaasMedCancer","TCGA_StarF2019","chimerdb_omim","ChimerSeq","ChimerKB","Cosmic","Mitelman","YOSHIHARA_TCGA","TumorFusionsNAR2018","chimerdb_pubmed","INTERCHROMOSOMAL[chr1--chrX]"]
KC01713	XP530Ta	24	41	ONLY_REF_SPLICE	RBM10^ENSG00000182872.16	chrX:47182326:+	TFE3^ENSG00000068323.17	chrX:49038114:-	DDNCJ9K1:243:C5R98ACXX:6:2116:6518:89281,DDNCJ9K1:243:C5R98ACXX:5:2301:8290:35301,DDNCJ9K1:243:C5R98ACXX:5:1214:18615:35069,DDNCJ9K1:243:C5R98ACXX:7:2116:16726:49455,DDNCJ9K1:243:C5R98ACXX:5:2109:5374:58536,DDNCJ9K1:243:C5R98ACXX:8:1110:7262:62732,DDNCJ9K1:243:C5R98ACXX:8:1316:6186:46546,DDNCJ9K1:243:C5R98ACXX:8:1206:5015:12871,DDNCJ9K1:243:C5R98ACXX:5:1303:5689:27864,DDNCJ9K1:243:C5R98ACXX:8:111…	DDNCJ9K1:243:C5R98ACXX:7:2305:10140:78347,DDNCJ9K1:243:C5R98ACXX:8:1316:11671:3899,DDNCJ9K1:243:C5R98ACXX:6:2210:11044:45880,DDNCJ9K1:243:C5R98ACXX:8:2315:7720:28921,DDNCJ9K1:243:C5R98ACXX:5:1102:16205:58427,DDNCJ9K1:243:C5R98ACXX:7:2309:19655:85315,DDNCJ9K1:243:C5R98ACXX:6:2204:4236:52758,DDNCJ9K1:243:C5R98ACXX:7:1110:9135:85520,DDNCJ9K1:243:C5R98ACXX:8:1210:12396:47342,DDNCJ9K1:243:C5R98ACXX:7:…	YES_LDAS	1.0138	GT	1.7465	AG	1.7465	["TCGA_StarF2019","TumorFusionsNAR2018","INTRACHROMOSOMAL[chrX:1.84Mb]"]
KC01713	XP530Tb	26	49	ONLY_REF_SPLICE	RBM10^ENSG00000182872.16	chrX:47182326:+	TFE3^ENSG00000068323.17	chrX:49038114:-	DDNCJ9K1:243:C5R98ACXX:5:1210:19709:2543,DDNCJ9K1:243:C5R98ACXX:6:1213:11954:82209,DDNCJ9K1:243:C5R98ACXX:5:1215:13200:11048,DDNCJ9K1:243:C5R98ACXX:7:1303:1737:78837,DDNCJ9K1:243:C5R98ACXX:8:2212:3968:20914,DDNCJ9K1:243:C5R98ACXX:8:2311:3041:54642,DDNCJ9K1:243:C5R98ACXX:6:2301:13756:42490,DDNCJ9K1:243:C5R98ACXX:6:1213:10246:70783,DDNCJ9K1:243:C5R98ACXX:5:2307:18130:74741,DDNCJ9K1:243:C5R98ACXX:5:…	DDNCJ9K1:243:C5R98ACXX:5:1316:4766:3277,DDNCJ9K1:243:C5R98ACXX:8:1204:4193:95049,DDNCJ9K1:243:C5R98ACXX:5:1106:9619:25941,DDNCJ9K1:243:C5R98ACXX:5:1312:10673:21338,DDNCJ9K1:243:C5R98ACXX:8:1312:8217:6411,DDNCJ9K1:243:C5R98ACXX:6:1214:18208:83808,DDNCJ9K1:243:C5R98ACXX:8:1115:6091:98590,DDNCJ9K1:243:C5R98ACXX:8:1302:12125:97884,DDNCJ9K1:243:C5R98ACXX:6:1206:16125:49918,DDNCJ9K1:243:C5R98ACXX:8:131…	YES_LDAS	1.4549	GT	1.7465	AG	1.7465	["TCGA_StarF2019","TumorFusionsNAR2018","INTRACHROMOSOMAL[chrX:1.84Mb]"]
KC01713	XP530Tc	36	44	ONLY_REF_SPLICE	RBM10^ENSG00000182872.16	chrX:47182326:+	TFE3^ENSG00000068323.17	chrX:49038114:-	HWI:1:X:7:2301:20715:39097,HWI:1:X:7:2106:16228:84916,HWI:1:X:7:1108:5949:59488,HWI:1:X:7:1111:18548:70614,HWI:1:X:7:2106:11058:37544,HWI:1:X:7:1203:5841:24822,HWI:1:X:7:1101:14486:56450,HWI:1:X:7:2111:20954:74842,HWI:1:X:7:1213:4250:28508,HWI:1:X:7:2114:6576:24054,HWI:1:X:7:2314:3057:22150,HWI:1:X:7:1116:16570:90973,HWI:1:X:7:1113:5364:47355,HWI:1:X:7:1201:7540:68164,HWI:1:X:7:1211:13513:40132,H…	HWI:1:X:7:1113:17191:4742,HWI:1:X:7:2314:1520:34482,HWI:1:X:7:1206:4826:2399,HWI:1:X:7:2308:5153:45950,HWI:1:X:7:2307:8999:70770,HWI:1:X:7:1108:6378:29524,HWI:1:X:7:1216:2519:30357,HWI:1:X:7:1207:2727:57291,HWI:1:X:7:2214:18232:48998,HWI:1:X:7:1106:12513:44202,HWI:1:X:7:1106:14460:71600,HWI:1:X:7:1104:2027:27175,HWI:1:X:7:1115:1549:25091,HWI:1:X:7:1307:5420:52022,HWI:1:X:7:2204:8606:94101,HWI:1:X…	YES_LDAS	1.2224	GT	1.7465	AG	1.7465	["TCGA_StarF2019","TumorFusionsNAR2018","INTRACHROMOSOMAL[chrX:1.84Mb]"]
KC01713	XP530T_TGc0 (XP530Tc_TGc0)	111	104	ONLY_REF_SPLICE	RBM10^ENSG00000182872.16	chrX:47182326:+	TFE3^ENSG00000068323.17	chrX:49038114:-	HISEQ2:429:C763FACXX:5:2307:11045:6591,HISEQ2:429:C763FACXX:1:2204:18699:91129,HISEQ2:429:C763FACXX:5:2114:20746:21159,HISEQ2:429:C763FACXX:4:2303:12902:37421,HISEQ2:429:C763FACXX:2:1215:12206:10091,HISEQ2:429:C763FACXX:4:2309:18045:45366,HISEQ2:429:C763FACXX:3:2308:12263:30414,HISEQ2:429:C763FACXX:3:1306:19990:41831,HISEQ2:429:C763FACXX:4:2312:2022:27817,HISEQ2:429:C763FACXX:1:1113:10535:68821,H…	HISEQ2:429:C763FACXX:4:1212:4832:71300,HISEQ2:429:C763FACXX:1:1112:7220:10078,HISEQ2:429:C763FACXX:3:2207:3808:16017,HISEQ2:429:C763FACXX:4:1304:9684:65132,HISEQ2:429:C763FACXX:1:1307:14966:8430,HISEQ2:429:C763FACXX:4:2210:18146:73068,HISEQ2:429:C763FACXX:1:2213:16899:30031,HISEQ2:429:C763FACXX:5:2102:7776:54512,HISEQ2:429:C763FACXX:2:2205:16419:76770,HISEQ2:429:C763FACXX:3:2202:14546:85815,HISEQ…	YES_LDAS	1.8327	GT	1.7465	AG	1.7465	["TCGA_StarF2019","TumorFusionsNAR2018","INTRACHROMOSOMAL[chrX:1.84Mb]"]
KC01713	XP530T_TGc1 (XP530Tc_TGc1)	81	89	ONLY_REF_SPLICE	RBM10^ENSG00000182872.16	chrX:47182326:+	TFE3^ENSG00000068323.17	chrX:49038114:-	HISEQ2:429:C763FACXX:2:1116:19296:47880,HISEQ2:429:C763FACXX:1:1305:3025:96468,HISEQ2:429:C763FACXX:5:2208:17565:77222,HISEQ2:429:C763FACXX:2:2113:6999:75053,HISEQ2:429:C763FACXX:3:1203:17718:13095,HISEQ2:429:C763FACXX:4:1314:3978:21446,HISEQ2:429:C763FACXX:4:1214:5776:9606,HISEQ2:429:C763FACXX:3:1308:6367:69924,HISEQ2:429:C763FACXX:4:2212:6798:4697,HISEQ2:429:C763FACXX:4:2216:18029:62361,HISEQ2:…	HISEQ2:429:C763FACXX:2:2306:16907:15790,HISEQ2:429:C763FACXX:3:2109:13186:95811,HISEQ2:429:C763FACXX:3:2308:4400:67548,HISEQ2:429:C763FACXX:5:1310:12552:30450,HISEQ2:429:C763FACXX:2:1109:10385:6025,HISEQ2:429:C763FACXX:2:1104:5408:44796,HISEQ2:429:C763FACXX:2:2311:8700:63696,HISEQ2:429:C763FACXX:4:2316:7462:12123,HISEQ2:429:C763FACXX:4:1209:8018:42183,HISEQ2:429:C763FACXX:1:2107:18407:14866,HISEQ…	YES_LDAS	1.3199	GT	1.7465	AG	1.7465	["TCGA_StarF2019","TumorFusionsNAR2018","INTRACHROMOSOMAL[chrX:1.84Mb]"]
KC01713	XP530T_TGc2a (XP530Tc.T1_TGc2)	108	150	ONLY_REF_SPLICE	RBM10^ENSG00000182872.16	chrX:47182326:+	TFE3^ENSG00000068323.17	chrX:49038114:-	HISEQ2:429:C763FACXX:2:2304:5968:45590,HISEQ2:429:C763FACXX:4:2215:15245:86933,HISEQ2:429:C763FACXX:4:1201:15176:78648,HISEQ2:429:C763FACXX:4:1203:13664:98868,HISEQ2:429:C763FACXX:1:1310:20726:93816,HISEQ2:429:C763FACXX:3:2309:16567:8886,HISEQ2:429:C763FACXX:4:2216:15835:51091,HISEQ2:429:C763FACXX:1:1214:9645:42785,HISEQ2:429:C763FACXX:4:1111:4374:43940,HISEQ2:429:C763FACXX:4:2213:3080:38748,HISE…	HISEQ2:429:C763FACXX:4:2215:2668:90810,HISEQ2:429:C763FACXX:3:2311:12728:26319,HISEQ2:429:C763FACXX:5:1108:1351:83051,HISEQ2:429:C763FACXX:4:1102:2642:91912,HISEQ2:429:C763FACXX:1:1111:8817:6392,HISEQ2:429:C763FACXX:1:2209:17773:36919,HISEQ2:429:C763FACXX:1:2211:13333:38769,HISEQ2:429:C763FACXX:2:1212:11783:24932,HISEQ2:429:C763FACXX:1:1314:2051:35578,HISEQ2:429:C763FACXX:5:1105:10382:61651,HISEQ…	YES_LDAS	1.6459	GT	1.7465	AG	1.7465	["TCGA_StarF2019","TumorFusionsNAR2018","INTRACHROMOSOMAL[chrX:1.84Mb]"]
KC01713	XP530T_TGc2b (XP530Tc.T2_TGc2)	102	139	ONLY_REF_SPLICE	RBM10^ENSG00000182872.16	chrX:47182326:+	TFE3^ENSG00000068323.17	chrX:49038114:-	HISEQ2:429:C763FACXX:2:2207:2317:63706,HISEQ2:429:C763FACXX:5:2312:15732:43190,HISEQ2:429:C763FACXX:1:1209:16419:100023,HISEQ2:429:C763FACXX:5:2315:12907:62331,HISEQ2:429:C763FACXX:4:1311:17570:88137,HISEQ2:429:C763FACXX:2:1305:13499:73638,HISEQ2:429:C763FACXX:1:1213:10850:32256,HISEQ2:429:C763FACXX:5:2205:12812:82964,HISEQ2:429:C763FACXX:3:1105:16209:76692,HISEQ2:429:C763FACXX:3:2305:5966:56635,…	HISEQ2:429:C763FACXX:1:1314:15394:60935,HISEQ2:429:C763FACXX:4:1308:21106:45873,HISEQ2:429:C763FACXX:3:1306:20056:43793,HISEQ2:429:C763FACXX:4:2206:7719:40834,HISEQ2:429:C763FACXX:1:2103:19174:11584,HISEQ2:429:C763FACXX:4:1205:8713:77770,HISEQ2:429:C763FACXX:5:2112:11482:46182,HISEQ2:429:C763FACXX:4:2205:5316:99975,HISEQ2:429:C763FACXX:1:2106:15661:16173,HISEQ2:429:C763FACXX:1:2302:14034:79692,HI…	YES_LDAS	1.9845	GT	1.7465	AG	1.7465	["TCGA_StarF2019","TumorFusionsNAR2018","INTRACHROMOSOMAL[chrX:1.84Mb]"]
KC01713	XP530Th	32	44	ONLY_REF_SPLICE	RBM10^ENSG00000182872.16	chrX:47182326:+	TFE3^ENSG00000068323.17	chrX:49038114:-	DDNCJ9K1:243:C5R98ACXX:6:1113:4384:94833,DDNCJ9K1:243:C5R98ACXX:5:1305:14526:48505,DDNCJ9K1:243:C5R98ACXX:8:1106:15390:5250,DDNCJ9K1:243:C5R98ACXX:6:2109:18396:79689,DDNCJ9K1:243:C5R98ACXX:6:1316:9642:98662,DDNCJ9K1:243:C5R98ACXX:5:2204:10071:63022,DDNCJ9K1:243:C5R98ACXX:6:1111:10889:62185,DDNCJ9K1:243:C5R98ACXX:7:1208:18974:32447,DDNCJ9K1:243:C5R98ACXX:8:1215:6255:84507,DDNCJ9K1:243:C5R98ACXX:5:…	DDNCJ9K1:243:C5R98ACXX:5:2204:2221:45407,DDNCJ9K1:243:C5R98ACXX:7:2209:6948:93940,DDNCJ9K1:243:C5R98ACXX:6:1215:13226:16003,DDNCJ9K1:243:C5R98ACXX:6:2108:5529:35616,DDNCJ9K1:243:C5R98ACXX:8:1207:20601:29079,DDNCJ9K1:243:C5R98ACXX:8:2110:3831:54440,DDNCJ9K1:243:C5R98ACXX:6:1109:18608:59499,DDNCJ9K1:243:C5R98ACXX:5:2112:13454:38549,DDNCJ9K1:243:C5R98ACXX:6:2115:9370:75781,DDNCJ9K1:243:C5R98ACXX:7:1…	YES_LDAS	1.4564	GT	1.7465	AG	1.7465	["TCGA_StarF2019","TumorFusionsNAR2018","INTRACHROMOSOMAL[chrX:1.84Mb]"]

## Sheet: S.T. S4
Supplemental Table S4: Mutation calling analysis of COSMIC genes for human tRCC.
KCE ID	Root tree / Sample ID	Chr	Start	End	Ref	Alt	Caller	Normal_ref	Normal_alt	Tumor_ref	Tumor_alt	Func.refGene	Gene.refGene	ExonicFunc.refGene	AAChange.refGene	SIFT_pred	Polyphen2_HVAR_pred	esp6500siv2_all	ExAC_ALL	X1000g2015aug_all
KC02984	34282T1-FFPE	chr2	25246672	25246672	C	T	lofreq,mutect,shimmer,speedseq,varscan,strelka	248.2	1	37.5	258.833	exonic	DNMT3A	Nonsense Mutation	DNMT3A:NM_001320893:exon5:c.G771A:p.W257*,DNMT3A:NM_175629:exon10:c.G1227A:p.W409*,DNMT3A:NM_153759:exon6:c.G660A:p.W220*,DNMT3A:NM_022552:exon10:c.G1227A:p.W409*	T	.	0	8.459e-06	0
KC02984	34282T2-FFPE	chr2	25246672	25246672	C	T	lofreq,mutect,shimmer,speedseq,varscan,strelka	248.2	1	76.3333	160.5	exonic	DNMT3A	Nonsense Mutation	DNMT3A:NM_022552:exon10:c.G1227A:p.W409*,DNMT3A:NM_153759:exon6:c.G660A:p.W220*,DNMT3A:NM_175629:exon10:c.G1227A:p.W409*,DNMT3A:NM_001320893:exon5:c.G771A:p.W257*	T	.	8.459e-06	0
KC03023	XP1186T.1	chr2	25245290	25245290	T	C	lofreq,mutect,shimmer,speedseq,varscan,strelka	102.4	0	15.1667	53.3333	exonic	DNMT3A	Missense Mutation	DNMT3A:NM_175629:exon13:c.A1517G:p.H506R,DNMT3A:NM_001320893:exon8:c.A1061G:p.H354R,DNMT3A:NM_022552:exon13:c.A1517G:p.H506R,DNMT3A:NM_153759:exon9:c.A950G:p.H317R	D	D	0	0	0
KC03023	XP1186T-FFPE	chr2	25245290	25245290	T	C	lofreq,mutect,shimmer,speedseq,varscan,strelka	102.4	0	49.6667	55.3333	exonic	DNMT3A	Missense Mutation	DNMT3A:NM_175629:exon13:c.A1517G:p.H506R,DNMT3A:NM_022552:exon13:c.A1517G:p.H506R,DNMT3A:NM_153759:exon9:c.A950G:p.H317R,DNMT3A:NM_001320893:exon8:c.A1061G:p.H354R	D	D	0	0	0
KC02191	XP822Ta	chr17	7675127	7675127	A	T	lofreq,mutect,shimmer,varscan,strelka	151.75	0.5	57	107	exonic	TP53	Missense Mutation	TP53:NM_001126116:exon1:c.T89A:p.I30N,TP53:NM_001126115:exon1:c.T89A:p.I30N,TP53:NM_001126118:exon4:c.T368A:p.I123N,TP53:NM_001276699:exon1:c.T8A:p.I3N,TP53:NM_001276697:exon1:c.T8A:p.I3N,TP53:NM_001276761:exon5:c.T368A:p.I123N,TP53:NM_001276695:exon5:c.T368A:p.I123N,TP53:NM_000546:exon5:c.T485A:p.I162N,TP53:NM_001276696:exon5:c.T368A:p.I123N,TP53:NM_001126114:exon5:c.T485A:p.I162N,TP53:NM_001126…	D	D	0	0	0
KC03025	XP982T-FFPE	chr17	7674217	7674217	C	T	mutect,shimmer,speedseq,varscan,strelka	112	0.6	119.2	86	exonic	TP53	Missense Mutation	TP53:NM_001126115:exon3:c.G350A:p.R117K,TP53:NM_001276761:exon7:c.G629A:p.R210K,TP53:NM_000546:exon7:c.G746A:p.R249K,TP53:NM_001276695:exon7:c.G629A:p.R210K,TP53:NM_001276698:exon3:c.G269A:p.R90K,TP53:NM_001126116:exon3:c.G350A:p.R117K,TP53:NM_001276760:exon7:c.G629A:p.R210K,TP53:NM_001276697:exon3:c.G269A:p.R90K,TP53:NM_001126117:exon3:c.G350A:p.R117K,TP53:NM_001126118:exon6:c.G629A:p.R210K,TP53…	D	D	0	0	0
KC02984	34282T2-FFPE	chr19	8939523	8939523	C	T	lofreq,mutect,shimmer,speedseq,strelka	138.5	0.75	162.2	32.6	exonic	MUC16	Missense Mutation	MUC16:NM_024690:exon5:c.G31432A:p.A10478T	D	B	0	0
KC03032	159T	chr19	8961249	8961249	G	A	mutect,shimmer,speedseq,varscan,strelka	225.4	0	102.6	53.6	exonic	MUC16	Missense Mutation	MUC16:NM_024690:exon3:c.C15521T:p.S5174F	D	P	0	0	0
KC03001	KC03001-T1a-FFPE	chr6	167969847	167969847	G	A	lofreq,mutect,speedseq,strelka	184.667	1	143.75	12.5	exonic	AFDN	Missense Mutation	AFDN:NM_001207008:exon32:c.G5144A:p.R1715H,AFDN:NM_001291964:exon33:c.G5258A:p.R1753H	D	D	0	8.416e-06	0
KC02191	XP822Ta	chr7	92079833	92079833	A	ATT	lofreq,speedseq,varscan,strelka	108.667	0	73.5	30.25	exonic	AKAP9	Frameshift indels	AKAP9:NM_147185:exon31:c.7676delinsATT:p.A2560Lfs*23,AKAP9:NM_005751:exon31:c.7700delinsATT:p.A2568Lfs*23	.	.	0	0	0
KC02191	XP822Ta	chrX	64190403	64190403	C	G	lofreq,mutect,shimmer,speedseq,varscan,strelka	215.4	0	92.6667	170.167	exonic	AMER1	Missense Mutation	AMER1:NM_152424:exon2:c.G2884C:p.A962P	.	P	0	0	0
KC03023	XP1186T-FFPE	chr5	112841945	112841948	AGCT	A	lofreq,speedseq,strelka	79.5	0	79.6667	5	exonic	APC	in-frame indels	APC:NM_001127510:exon17:c.6351_6354A:p.A2122Cfs*722,APC:NM_000038:exon16:c.6351_6354A:p.A2122Cfs*722,APC:NM_001127511:exon14:c.6297_6300A:p.A2104Cfs*722	.	.	0	0	0
KC02191	XP822Ta	chr5	112838409	112838409	A	G	lofreq,mutect,shimmer,speedseq,varscan,strelka	113.6	0	77.1667	45.1667	exonic	APC	Missense Mutation	APC:NM_000038:exon16:c.A2815G:p.K939E,APC:NM_001127510:exon17:c.A2815G:p.K939E,APC:NM_001127511:exon14:c.A2761G:p.K921E	T	P	0	0	0
KC03002	KC03002-T1a-FFPE	chr19	46919000	46919000	C	T	lofreq,speedseq,strelka	162	2	119.333	7	exonic	ARHGAP35	Nonsense Mutation	ARHGAP35:NM_004491:exon1:c.C325T:p.R109*	T	.	0	0	0
KC03028	23742T-FFPE	chr20	32372165	32372165	T	C	lofreq,mutect,strelka	29.5	0	34.6667	5	exonic	ASXL1	Missense Mutation	ASXL1:NM_001164603:exon4:c.T254C:p.V85A	D	.	0	0	0
KC03001	KC03001-T1a-FFPE	chr12	50814186	50814186	G	A	lofreq,mutect,strelka	54.5	0	49	5.33333	exonic	ATF1	Missense Mutation	ATF1:NM_005171:exon5:c.G505A:p.V169I	T	B	0	8.26e-06	0
KC02794	KC02794-T1a-FFPE	chr16	297152	297152	G	T	lofreq,mutect,shimmer,speedseq,strelka	513	0	616.2	47.6	exonic	AXIN1	Missense Mutation	AXIN1:NM_003502:exon7:c.C1859A:p.P620Q,AXIN1:NM_181050:exon7:c.C1859A:p.P620Q	T	B	0	0	0
KC03025	XP982T-FFPE	chr2	60461735	60461735	C	T	shimmer,speedseq,varscan,strelka	169.5	1.5	234.25	98	exonic	BCL11A	Missense Mutation	BCL11A:NM_022893:exon4:c.G1177A:p.V393M,BCL11A:NM_018014:exon4:c.G1177A:p.V393M	T	P	0	0	0
KC02191	XP822Ta	chr15	40185342	40185342	C	T	lofreq,mutect,shimmer,speedseq,varscan,strelka	560.6	0	368.167	224.667	exonic	BUB1B	Missense Mutation	BUB1B:NM_001211:exon7:c.C929T:p.A310V	T	B	0	0	0
KC02794	KC02794-T1a-FFPE	chr19	44778197	44778197	C	G	lofreq,mutect,speedseq,strelka	120.667	1	119.5	12	exonic	CBLC	Missense Mutation	CBLC:NM_012116:exon1:c.C266G:p.A89G,CBLC:NM_001130852:exon1:c.C266G:p.A89G	T	B	0	0	0
KC01978	XP744T.1	chr11	69643884	69643884	C	G	lofreq,mutect,shimmer,speedseq,varscan,strelka	97.4	0.6	51.5	38.1667	exonic	CCND1	Missense Mutation	CCND1:NM_053056:exon3:c.C467G:p.T156S	D	D	0	0	0
KC01017	XP121T_TGc10	chr17	63929796	63929796	C	T	lofreq,mutect,shimmer,speedseq,varscan,strelka	91.4	0	86.3333	101	exonic	CD79B	Missense Mutation	CD79B:NM_001329050:exon3:c.G214A:p.V72M,CD79B:NM_000626:exon4:c.G523A:p.V175M,CD79B:NM_001039933:exon4:c.G526A:p.V176M,CD79B:NM_021602:exon3:c.G211A:p.V71M	D	D	7.7e-05	0	0
KC02014	26263T1-FFPE	chr1	50974032	50974032	T	C	lofreq,mutect,shimmer,speedseq,strelka	292.5	0	225.8	18.6	exonic	CDKN2C	Missense Mutation	CDKN2C:NM_001262:exon3:c.T269C:p.L90P,CDKN2C:NM_078626:exon2:c.T269C:p.L90P	D	P	0	0	0
KC03001	KC03001-T1a-FFPE	chr15	92972337	92972337	C	T	lofreq,speedseq,strelka	134	0	111.667	6	exonic	CHD2	Nonsense Mutation	CHD2:NM_001271:exon19:c.C2425T:p.R809*	T	.	0	0	0
KC03025	XP982T-FFPE	chr15	92953523	92953523	C	T	mutect,shimmer,speedseq,varscan,strelka	115.2	1	85.6	24.6	exonic	CHD2	Missense Mutation	CHD2:NM_001271:exon14:c.C1669T:p.P557S	T	D	0	0	0
KC03024	KC03024-T1a-FFPE	chr15	92997085	92997085	G	GA	speedseq,varscan,strelka	46	0.333333	42.6667	13.3333	exonic	CHD2	Frameshift indels	CHD2:NM_001271:exon29:c.3724delinsGA:p.Y1246Ifs*13	.	.	0	0.0075	0
KC03001	KC03001-T1a-FFPE	chr9	121098497	121098497	C	T	lofreq,speedseq,strelka	161	2	104.333	6	exonic	CNTRL	Missense Mutation	CNTRL:NM_007018:exon5:c.C733T:p.R245C	D	D	0	1.65e-05	0
KC02014	26263T2-FFPE	chr9	121167513	121167513	C	A	mutect,shimmer,speedseq,varscan,strelka	138.6	0	125.6	42	exonic	CNTRL	Missense Mutation	CNTRL:NM_007018:exon35:c.C5680A:p.Q1894K,CNTRL:NM_001330762:exon26:c.C4024A:p.Q1342K	T	B	0	0	0
KC02014	26263T1-FFPE	chr9	121167513	121167513	C	A	lofreq,mutect,shimmer,speedseq,varscan,strelka	138.6	0	100.833	39.1667	exonic	CNTRL	Missense Mutation	CNTRL:NM_001330762:exon26:c.C4024A:p.Q1342K,CNTRL:NM_007018:exon35:c.C5680A:p.Q1894K	T	B	0	0	0
KC00987	XP558T1	chr16	3749635	3749635	G	T	lofreq,mutect,strelka	15	0	27.6667	6	exonic	CREBBP	Missense Mutation	CREBBP:NM_001079846:exon20:c.C3714A:p.D1238E,CREBBP:NM_004380:exon21:c.C3828A:p.D1276E	T	D	0	0	0
KC02984	34282T1-FFPE	chr22	41178538	41178538	A	G	lofreq,mutect,shimmer,speedseq,varscan,strelka	185.2	0	104.333	43.3333	exonic	EP300	Missense Mutation	EP300:NM_001429:exon31:c.A6827G:p.N2276S	T	B	0	0	0
KC01978	XP744T.1	chr17	39710376	39710376	C	A	lofreq,mutect,shimmer,speedseq,varscan,strelka	136.4	0	113.333	28	exonic	ERBB2	Missense Mutation	ERBB2:NM_004448:exon7:c.C796A:p.L266M,ERBB2:NM_001289938:exon10:c.C706A:p.L236M,ERBB2:NM_001289937:exon7:c.C796A:p.L266M,ERBB2:NM_001005862:exon10:c.C706A:p.L236M,ERBB2:NM_001289936:exon11:c.C751A:p.L251M	T	B	0	0	0
KC01017	XP121T_TGc10	chr12	56099734	56099734	C	G	lofreq,mutect,shimmer,speedseq,varscan,strelka	59.6	0	0	109	exonic	ERBB3	Missense Mutation	ERBB3:NM_001982:exon24:c.C2926G:p.L976V	T	D	0	0	0
KC03001	KC03001-T1a-FFPE	chr7	143356767	143356767	G	A	lofreq,mutect,strelka	90.5	0	102.333	7	exonic	FAM131B	Missense Mutation	FAM131B:NM_014690:exon7:c.C782T:p.P261L,FAM131B:NM_001278297:exon6:c.C584T:p.P195L,FAM131B:NM_001031690:exon7:c.C866T:p.P289L	T	B	0	6.592e-05	0.000199681
KC01947	KC01947-T1a-FFPE	chr16	89746615	89746615	G	A	lofreq,mutect,shimmer,speedseq,varscan,strelka	127.4	1	143.833	49.6667	exonic	FANCA	Missense Mutation	FANCA:NM_001286167:exon35:c.C3482T:p.T1161M,FANCA:NM_000135:exon35:c.C3482T:p.T1161M	D	D	7.7e-05	4.946e-05	0
KC03002	KC03002-T1a-FFPE	chr6	35455772	35455772	C	T	lofreq,mutect,speedseq,strelka	122	0	101.25	6.5	exonic	FANCE	Missense Mutation	FANCE:NM_021922:exon2:c.C274T:p.R92W	D	B	0	8.238e-05	0
KC03025	XP982T.1	chr11	92352941	92352941	G	A	lofreq,mutect,shimmer,speedseq,varscan,strelka	153.4	0	71	44.6667	exonic	FAT3	Missense Mutation	FAT3:NM_001008781:exon1:c.G829A:p.E277K	T	B	0	0	0
KC03025	XP982T-FFPE	chr11	92352941	92352941	G	A	mutect,shimmer,speedseq,varscan,strelka	151.8	0	87.2	59.6	exonic	FAT3	Missense Mutation	FAT3:NM_001008781:exon1:c.G829A:p.E277K	T	B	0	0	0
KC00433	22702T	chr5	177095341	177095341	G	C	lofreq,mutect,shimmer,speedseq,varscan,strelka	46	0	24.6667	21.6667	exonic	FGFR4	Missense Mutation	FGFR4:NM_001291980:exon12:c.G1327C:p.D443H,FGFR4:NM_002011:exon12:c.G1531C:p.D511H,FGFR4:NM_213647:exon12:c.G1531C:p.D511H,FGFR4:NM_022963:exon10:c.G1411C:p.D471H	D	D	0	0	0
KC03032	159T	chr6	108664648	108664648	G	C	shimmer,speedseq,strelka	226.667	0	157.667	44.3333	exonic	FOXO3	Missense Mutation	FOXO3:NM_201559:exon3:c.G1815C:p.E605D,FOXO3:NM_001455:exon2:c.G1815C:p.E605D	T	B	0	0	0
KC03028	23742T-FFPE	chr20	58855023	58855023	C	T	lofreq,shimmer,speedseq,strelka	225.5	2.5	313	77	exonic	GNAS	Missense Mutation	GNAS:NM_001309883:exon1:c.C1571T:p.P524L,GNAS:NM_001077490:exon1:c.C1571T:p.P524L	T	.	0	8.947e-06	0
KC03028	23742T.1	chr20	58855023	58855023	C	T	mutect,shimmer,speedseq,varscan,strelka	87.4	0	96	61	exonic	GNAS	Missense Mutation	GNAS:NM_001309883:exon1:c.C1571T:p.P524L,GNAS:NM_001077490:exon1:c.C1571T:p.P524L	T	.	0	8.947e-06	0
KC01947	KC01947-T1a-FFPE	chr16	56935404	56935404	G	GA	lofreq,speedseq,varscan,strelka	152	0	61.5	21.75	exonic	HERPUD1	Frameshift indels	HERPUD1:NM_001010989:exon3:c.226delinsGA:p.R78Tfs*25,HERPUD1:NM_001272103:exon3:c.229delinsGA:p.R79Tfs*25,HERPUD1:NM_014685:exon3:c.229delinsGA:p.R79Tfs*25	.	.	0	0	0
KC02984	34282T1-FFPE	chr6	29942792	29942792	T	A	lofreq,mutect,shimmer,speedseq,varscan	42.25	0	6.8	17.6	exonic	HLA-A	Missense Mutation	HLA-A:NM_001242758:exon2:c.T109A:p.S37T,HLA-A:NM_002116:exon2:c.T109A:p.S37T	D	D	0	0	0
KC02191	XP822Ta	chr7	27184784	27184784	C	T	lofreq,mutect,shimmer,varscan,strelka	102.5	0	96.6	34	exonic	HOXA11	Missense Mutation	HOXA11:NM_005523:exon1:c.G361A:p.A121T	T	B	0	0	0
KC02191	XP822Ta	chr7	27184783	27184783	G	A	lofreq,mutect,shimmer,varscan,strelka	104	0	97.4	34.8	exonic	HOXA11	Missense Mutation	HOXA11:NM_005523:exon1:c.C362T:p.A121V	T	B	0	0	0
KC02984	34282T1-FFPE	chr7	50400451	50400451	T	C	lofreq,mutect,shimmer,speedseq,varscan,strelka	290.2	0.8	183.333	91.6667	exonic	IKZF1	Missense Mutation	IKZF1:NM_001291839:exon6:c.T997C:p.Y333H,IKZF1:NM_001220770:exon5:c.T967C:p.Y323H,IKZF1:NM_001291837:exon7:c.T1258C:p.Y420H,IKZF1:NM_001291840:exon3:c.T694C:p.Y232H,IKZF1:NM_001291843:exon4:c.T829C:p.Y277H,IKZF1:NM_001220767:exon6:c.T1093C:p.Y365H,IKZF1:NM_001291842:exon5:c.T925C:p.Y309H,IKZF1:NM_006060:exon8:c.T1384C:p.Y462H,IKZF1:NM_001291838:exon7:c.T1123C:p.Y375H,IKZF1:NM_001220771:exon4:c.T9…	D	B	0	0	0
KC03027	1216T	chr22	35085502	35085502	A	T	lofreq,speedseq,strelka	112	2	52	8.66667	exonic	ISX	Missense Mutation	ISX:NM_001303508:exon5:c.A547T:p.S183C	T	B	0	0	0
KC03001	KC03001-T1a-FFPE	chr1	64837981	64837981	C	T	lofreq,speedseq,strelka	139	0	79	5	exonic	JAK1	Missense Mutation	JAK1:NM_001321852:exon22:c.G3091A:p.D1031N,JAK1:NM_001321857:exon22:c.G3088A:p.D1030N,JAK1:NM_001320923:exon23:c.G3091A:p.D1031N,JAK1:NM_001321854:exon23:c.G3091A:p.D1031N,JAK1:NM_001321855:exon23:c.G3091A:p.D1031N,JAK1:NM_001321856:exon22:c.G3091A:p.D1031N,JAK1:NM_001321853:exon24:c.G3091A:p.D1031N,JAK1:NM_002227:exon22:c.G3091A:p.D1031N	T	B	0	0	0
KC03001	KC03001-T1a-FFPE	chr11	118473393	118473393	G	A	lofreq,speedseq,strelka	110	0	73	5	exonic	KMT2A	Missense Mutation	KMT2A:NM_005933:exon3:c.G2234A:p.R745Q,KMT2A:NM_001197104:exon3:c.G2234A:p.R745Q	T	B	0	0	0
KC03032	159T	chr6	149683081	149683081	G	A	mutect,speedseq,varscan,strelka	22.25	0	28	13.5	exonic	LATS1	Missense Mutation	LATS1:NM_001350392:exon3:c.C1168T:p.R390W,LATS1:NM_001350340:exon5:c.C1693T:p.R565W,LATS1:NM_004690:exon4:c.C2008T:p.R670W,LATS1:NM_001270519:exon4:c.C2008T:p.R670W,LATS1:NM_001350339:exon5:c.C1693T:p.R565W	.	D	0	0	0
KC03033	KC03033-T1a-FFPE	chr18	58733456	58733456	G	A	lofreq,speedseq,strelka	65	0	33	6	exonic	MALT1	Missense Mutation	MALT1:NM_006785:exon11:c.G1282A:p.V428I,MALT1:NM_173844:exon10:c.G1249A:p.V417I	T	B	0.0002	8.24e-05	0
KC01978	XP744T.1	chr22	27751094	27751118	GGGCTGTGGAGAGAGAAGGAAGAGA	G	lofreq,speedseq,strelka	73	0	35	20	exonic	MN1	Frameshift indels	MN1:NM_002430:exon2:c.3782_3784C:p.H1262Rfs*29	.	.	0	0	0
KC02984	34282T1-FFPE	chr19	8939523	8939523	C	T	lofreq,mutect,shimmer,speedseq,strelka	138.5	0.75	130.2	22.4	exonic	MUC16	Missense Mutation	MUC16:NM_024690:exon5:c.G31432A:p.A10478T	D	B	0	0	0
KC03004	KC03004-T1a-FFPE	chr22	36293372	36293375	GCCT	G	lofreq,speedseq,strelka	156.5	2.5	108.333	7.33333	exonic	MYH9	in-frame indels	MYH9:NM_002473:exon30:c.4049_4052C:p.E1350Afs*611	.	.	0	0.0002	0
KC03025	XP982T-FFPE	chr10	46016619	46016619	C	A	mutect,shimmer,speedseq,varscan,strelka	162.6	0	121.4	71.4	exonic	NCOA4	Missense Mutation	NCOA4:NM_001145262:exon2:c.G62T:p.S21I,NCOA4:NM_001145261:exon3:c.G110T:p.S37I,NCOA4:NM_001145260:exon3:c.G110T:p.S37I,NCOA4:NM_001145263:exon2:c.G62T:p.S21I,NCOA4:NM_005437:exon2:c.G62T:p.S21I	T	B	0	0	0
KC01361	XP478Ta	chr17	16098452	16098452	C	A	lofreq,mutect,speedseq,varscan,strelka	52.5	0	34.8	10.8	exonic	NCOR1	Missense Mutation	NCOR1:NM_006311:exon21:c.G2735T:p.G912V,NCOR1:NM_001190438:exon18:c.G2456T:p.G819V,NCOR1:NM_001190440:exon20:c.G2783T:p.G928V	D	D	0	0	0
KC00433	22702T	chr9	136518221	136518221	G	C	lofreq,mutect,shimmer,speedseq,varscan,strelka	42.2	0	36.5	16.8333	exonic	NOTCH1	Missense Mutation	NOTCH1:NM_017617:exon7:c.C1171G:p.P391A	T	D	0	0	0
KC03001	KC03001-T1a-FFPE	chr3	52603634	52603634	G	A	lofreq,speedseq,strelka	95	0	75	5	exonic	PBRM1	Missense Mutation	PBRM1:NM_001350075:exon18:c.C2666T:p.P889L,PBRM1:NM_001350076:exon21:c.C2774T:p.P925L,PBRM1:NM_181042:exon19:c.C2666T:p.P889L,PBRM1:NM_001350077:exon22:c.C2765T:p.P922L,PBRM1:NM_001350074:exon21:c.C2774T:p.P925L,PBRM1:NM_018313:exon18:c.C2666T:p.P889L,PBRM1:NM_001350079:exon20:c.C2729T:p.P910L,PBRM1:NM_001350078:exon21:c.C2774T:p.P925L	D	D	0	8.459e-06	0
KC01978	XP744T.1	chr8	17967149	17967149	A	G	lofreq,mutect,speedseq,strelka	203.333	0	139	8	exonic	PCM1	Missense Mutation	PCM1:NM_001315508:exon21:c.A3394G:p.N1132D,PCM1:NM_006197:exon21:c.A3391G:p.N1131D,PCM1:NM_001315507:exon21:c.A3391G:p.N1131D	T	P	0	7.185e-05	0
KC02191	XP822Ta	chr1	148998301	148998301	G	T	lofreq,mutect,shimmer,speedseq,varscan,strelka	66.4	0	44.5	18.5	exonic	PDE4DIP	Missense Mutation	PDE4DIP:NM_001350520:exon19:c.G3552T:p.R1184S,PDE4DIP:NM_001198834:exon23:c.G3063T:p.R1021S,PDE4DIP:NM_001350521:exon26:c.G3474T:p.R1158S,PDE4DIP:NM_001350523:exon26:c.G3261T:p.R1087S,PDE4DIP:NM_001198832:exon26:c.G3261T:p.R1087S,PDE4DIP:NM_001350522:exon26:c.G3261T:p.R1087S,PDE4DIP:NM_014644:exon23:c.G3063T:p.R1021S	.	.	0	0	0
KC03001	KC03001-T1a-FFPE	chr3	179230291	179230291	C	T	lofreq,speedseq,strelka	79	0	63.3333	6	exonic	PIK3CA	Missense Mutation	PIK3CA:NM_006218:exon20:c.C2851T:p.R951C	D	D	0	0	0
KC03001	KC03001-T1a-FFPE	chr5	68293791	68293791	G	A	lofreq,mutect,speedseq,strelka	61	0	62.25	7	exonic	PIK3R1	Missense Mutation	PIK3R1:NM_181523:exon11:c.G1382A:p.R461Q,PIK3R1:NM_181504:exon5:c.G572A:p.R191Q,PIK3R1:NM_001242466:exon4:c.G293A:p.R98Q,PIK3R1:NM_181524:exon5:c.G482A:p.R161Q	T	B	0	0	0
KC03026	KC03026-T1a-FFPE	chr4	86750799	86750799	C	CA	speedseq,varscan,strelka	88	0	98.6667	38.6667	exonic	PTPN13	Frameshift indels	PTPN13:NM_080685:exon18:c.2980delinsCA:p.T995Nfs*17,PTPN13:NM_006264:exon18:c.2980delinsCA:p.T995Nfs*17,PTPN13:NM_080683:exon18:c.2980delinsCA:p.T995Nfs*17	.	.	0	0	0
KC01978	XP744T.1	chr17	40355343	40355373	AAGCGGAGGCCCAGCCGCCCCCACATGTTCC	A	lofreq,speedseq,strelka	109.5	0	61.6667	16	exonic	RARA	in-frame indels	RARA:NM_000964:exon8:c.1093_1123A:p.K365Tfs*89,RARA:NM_001145301:exon8:c.1093_1123A:p.K365Tfs*89,RARA:NM_001145302:exon6:c.802_832A:p.K268Tfs*89,RARA:NM_001024809:exon7:c.1078_1108A:p.K360Tfs*89	.	.	0	0	0
KC03025	XP982T-FFPE	chr2	106423901	106423901	C	A	shimmer,speedseq,varscan,strelka	590.25	2	157.25	64.5	exonic	RGPD3	Missense Mutation	RGPD3:NM_001144013:exon20:c.G4066T:p.V1356F	T	D	0	0	0
KC01978	XP744T.1	chr17	80290707	80290707	T	C	lofreq,mutect,shimmer,speedseq,varscan,strelka	77.2	0	97	32.8333	exonic	RNF213	Missense Mutation	RNF213:NM_020954:exon7:c.T1250C:p.I417T,RNF213:NM_001256071:exon7:c.T1250C:p.I417T	D	B	0	0	0
KC03001	KC03001-T1a-FFPE	chr12	121819887	121819887	G	A	lofreq,speedseq,strelka	91	0	73	6	exonic	SETD1B	Missense Mutation	SETD1B:NM_015048:exon11:c.G3773A:p.R1258Q	T	B	0	0	0
KC01713	XP530Tc	chr12	121827831	121827831	T	C	lofreq,mutect,shimmer,speedseq,varscan,strelka	268.8	0	309.333	121	exonic	SETD1B	Missense Mutation	SETD1B:NM_015048:exon15:c.T5437C:p.Y1813H	D	D	0	0	0
KC01713	XP530Tb	chr12	121827831	121827831	T	C	lofreq,mutect,shimmer,speedseq,varscan,strelka	268.8	0	244.333	106.167	exonic	SETD1B	Missense Mutation	SETD1B:NM_015048:exon15:c.T5437C:p.Y1813H	D	D	0	0	0
KC01713	XP530Tha	chr12	121827831	121827831	T	C	lofreq,mutect,shimmer,speedseq,varscan,strelka	268.8	0	162	74	exonic	SETD1B	Missense Mutation	SETD1B:NM_015048:exon15:c.T5437C:p.Y1813H	D	D	0	0	0
KC01713	XP530Ta	chr12	121827831	121827831	T	C	lofreq,mutect,shimmer,speedseq,varscan,strelka	268.8	0	197.833	99.8333	exonic	SETD1B	Missense Mutation	SETD1B:NM_015048:exon15:c.T5437C:p.Y1813H	D	D	0	0	0
KC01978	XP744T.1	chr3	47037719	47037719	G	GCT	lofreq,speedseq,varscan,strelka	88.3333	0	15	35	exonic	SETD2	Frameshift indels	SETD2:NM_001349370:exon17:c.7165delinsAGC:p.H2389Sfs*18,SETD2:NM_014159:exon18:c.7297delinsAGC:p.H2433Sfs*18	.	.	0	0	0
KC03025	XP982T-FFPE	chr19	11027867	11027867	T	G	mutect,shimmer,strelka	229.333	0	399.667	26	exonic	SMARCA4	Missense Mutation	SMARCA4:NM_001128844:exon25:c.T3299G:p.L1100R,SMARCA4:NM_001128848:exon23:c.T3299G:p.L1100R,SMARCA4:NM_003072:exon24:c.T3299G:p.L1100R,SMARCA4:NM_001128846:exon23:c.T3299G:p.L1100R,SMARCA4:NM_001128849:exon24:c.T3299G:p.L1100R,SMARCA4:NM_001128845:exon23:c.T3299G:p.L1100R,SMARCA4:NM_001128847:exon23:c.T3299G:p.L1100R	D	D	0	0	0
KC03001	KC03001-T1a-FFPE	chr7	129212212	129212212	C	T	lofreq,speedseq,strelka	70	0	50	6	exonic	SMO	Missense Mutation	SMO:NM_005631:exon12:c.C2125T:p.R709W	D	B	0	3.835e-05	0
KC03002	KC03002-T1a-FFPE	chr19	1622331	1622331	C	T	lofreq,mutect,speedseq,strelka	99	1.66667	107.25	16.25	exonic	TCF3	Missense Mutation	TCF3:NM_003200:exon9:c.G634A:p.A212T,TCF3:NM_001136139:exon8:c.G634A:p.A212T	D	B	7.8e-05	0.0002	0
KC00433	22702T	chr1	114397950	114397950	A	AT	lofreq,speedseq,varscan,strelka	56.6667	0	12	7	exonic	TRIM33	Frameshift indels	TRIM33:NM_015906:exon19:c.3161delinsAT:p.I1054Nfs*2	.	.	0	0	0
KC00433	22702T	chr14	92003664	92003664	C	A	lofreq,mutect,speedseq,strelka	58	0	33.75	5	exonic	TRIP11	Nonsense Mutation	TRIP11:NM_004239:exon11:c.G4312T:p.E1438*,TRIP11:NM_001321851:exon11:c.G4309T:p.E1437*	.	.	0	0	0
KC01017	XP121T_TGc10	chr7	98931562	98931562	C	T	lofreq,mutect,shimmer,speedseq,varscan,strelka	98.2	0	103.667	85.8333	exonic	TRRAP	Missense Mutation	TRRAP:NM_001244580:exon26:c.C3749T:p.T1250I,TRRAP:NM_003496:exon26:c.C3749T:p.T1250I	T	B	0	0	0
KC03024	KC03024-T1a-FFPE	chr9	132905984	132905985	TC	T	speedseq,varscan,strelka	93	0	69	37.6667	exonic	TSC1	Frameshift indels	TSC1:NM_001162426:exon15:c.1590_1591A:p.N531Tfs*24,TSC1:NM_000368:exon15:c.1593_1594A:p.N532Tfs*24,TSC1:NM_001162427:exon14:c.1440_1441A:p.N481Tfs*24	.	.	0	0	0
KC03028	23742T-FFPE	chr19	21536831	21536831	A	G	lofreq,mutect,strelka	59	0	54.3333	8.66667	exonic	ZNF429	Missense Mutation	ZNF429:NM_001346913:exon5:c.A682G:p.K228E,ZNF429:NM_001346912:exon4:c.A772G:p.K258E,ZNF429:NM_001346914:exon4:c.A682G:p.K228E,ZNF429:NM_001346916:exon3:c.A586G:p.K196E,ZNF429:NM_001001415:exon4:c.A778G:p.K260E,ZNF429:NM_001346915:exon5:c.A682G:p.K228E	T	B	0	0	0

## Sheet: S.T. S5
Supplemental Table S5: Inventory of murine samples for WES and RNA-Seq.
Mouse ID	Sample ID / Root tree	Sample ID	Genotype	Age (months)	Tissue Type	WES Sequencing ID	NCBI SRA ID	RNA-Sequencing ID	NCBI SRA ID
tRCC-GEMM-H0055	Sglt2cre-ASPSCR1TFE3-H0055-T1-FFPE	H0055KT1	Sglt2-Cre; ASPSCR1-TFE3 LSL/+	9.7	Tumor-Kidney	H0055KT1_TCTTCACA_HFGLJDSXY_L004_001	SRR27341302	H0055KT1_GAATCTGA_HFGLJDSXY_L003_001	SRR27314295
	Sglt2cre-ASPSCR1TFE3-H0055-T2-FFPE	H0055KT2	Sglt2-Cre; ASPSCR1-TFE3 LSL/+	9.7	Tumor-Kidney	H0055KT2_TGGTGGTA_HFGLJDSXY_L004_001	SRR27341301	H0055KT2_GTCTGTCA_HFGLJDSXY_L003_001	SRR27314294
	Sglt2cre-ASPSCR1TFE3-H0055-BRAIN-FFPE	H0055BT3	Sglt2-Cre; ASPSCR1-TFE3 LSL/+	9.7	Tumor-Brain	H0055BT3_ATTGAGGA_HFGLJDSXY_L004_001	SRR27341290	H0055BT3_AACGCTTA_HFGLJDSXY_L003_001	SRR27314283
	Sglt2cre-ASPSCR1TFE3-H0055-N-FFPE	H0055N	Sglt2-Cre; ASPSCR1-TFE3 LSL/+	9.7	Normal-Kidney	H0055N_GAACAGGC_HFGLJDSXY_L004_001	SRR27341286	H0055N_GAGCTGAA_HFGLJDSXY_L003_001	SRR27314272
tRCC-GEMM-H0072	Sglt2cre-ASPSCR1TFE3-H0072-T1-FFPE	H0072KT1	Sglt2-Cre; ASPSCR1-TFE3 LSL/+	9	Tumor-Kidney	H0072KT1_CAACCACA_HFGLJDSXY_L004_001	SRR27341285	H0072KT1_TGAAGAGA_HFGLJDSXY_L003_001	SRR27314265
	Sglt2cre-ASPSCR1TFE3-H0072-T2-FFPE	H0072KT2	Sglt2-Cre; ASPSCR1-TFE3 LSL/+	9	Tumor-Kidney	H0072KT2_CCTCCTGA_HFGLJDSXY_L004_001	SRR27341284	H0072KT2_AACGTGAT_HFGLJDSXY_L003_001	SRR27314264
	Sglt2cre-ASPSCR1TFE3-H0072-BRAIN-FFPE	H0072BT3	Sglt2-Cre; ASPSCR1-TFE3 LSL/+	9	Tumor-Brain	H0072BT3_ACACAGAA_HFGLJDSXY_L004_001	SRR27341283	H0072BT3_ACCACTGT_HFGLJDSXY_L003_001	SRR27314263
	Sglt2cre-ASPSCR1TFE3-H0072-EYE-FFPE	H0072OT4	Sglt2-Cre; ASPSCR1-TFE3 LSL/+	9	Tumor-Retro Orbit	H0072OT4_GACTAGTA_HFGLJDSXY_L004_001	SRR27341282	H0072OT4_AAACATCG_HFGLJDSXY_L003_001	SRR27314262
	Sglt2cre-ASPSCR1TFE3-H0072-N-FFPE	H0072N	Sglt2-Cre; ASPSCR1-TFE3 LSL/+	9	Normal-Kidney	H0072N_ATGCCTAA-TCTTTCCC_HG5CWDSXY_L002	SRR27341281	NA	NA
tRCC-GEMM-H0218	Sglt2cre-ASPSCR1TFE3-H0218-T1-FFPE	H0218KT1	Sglt2-Cre; ASPSCR1-TFE3 LSL/+	7	Tumor-Kidney	NA	NA	H0218KT1_CATCAAGT_HFGLJDSXY_L003_001	SRR27314261
	Sglt2cre-ASPSCR1TFE3-H0218-T2-FFPE	H0218KT2	Sglt2-Cre; ASPSCR1-TFE3 LSL/+	7	Tumor-Kidney	H0218KT2_GCGAGTAA_HFGLJDSXY_L004_001	SRR27341280	H0218KT2_CAGATCTG_HFGLJDSXY_L003_001	SRR27314260
	Sglt2cre-ASPSCR1TFE3-H0218-EYE-FFPE	H0218OT3	Sglt2-Cre; ASPSCR1-TFE3 LSL/+	7	Tumor-Retro Orbit	H0218OT3_TGGAACAA_HFGLJDSXY_L004_001	SRR27341300	H0218OT3_TTCACGCA_HFGLJDSXY_L003_001	SRR27314293
	Sglt2cre-ASPSCR1TFE3-H0218-N-FFPE	H0218N	Sglt2-Cre; ASPSCR1-TFE3 LSL/+	7	Normal-Kidney	H0218N_CCGAAGTA_HFGLJDSXY_L004_001	SRR27341299	H0218N_TCCGTCTA_HFGLJDSXY_L003_001	SRR27314292
tRCC-GEMM-H0319	Sglt2cre-ASPSCR1TFE3-H0319-T1-FFPE	H0319KT1	Sglt2-Cre; ASPSCR1-TFE3 LSL/+	8.6	Tumor-Kidney	H0319KT1_GAATCTGA-TCTTTCCC_HG5CWDSXY_L002	SRR27341298	H0319KT1_CTCAATGA_HFGLJDSXY_L003_001	SRR27314291
	Sglt2cre-ASPSCR1TFE3-H0319-T2-FFPE	H0319KT2	Sglt2-Cre; ASPSCR1-TFE3 LSL/+	8.6	Tumor-Kidney	H0319KT2_CATACCAA_HFGLJDSXY_L004_001	SRR27341297	H0319KT2_GCCACATA_HFGLJDSXY_L003_001	SRR27314290
	Sglt2cre-ASPSCR1TFE3-H0319-BRAIN-FFPE	H0319BT3	Sglt2-Cre; ASPSCR1-TFE3 LSL/+	8.6	Tumor-Brain	H0319BT3_AGATGTAC_HFGLJDSXY_L004_001	SRR27341296	H0319BT3_TGGCTTCA_HFGLJDSXY_L003_001	SRR27314289
	Sglt2cre-ASPSCR1TFE3-H0319-N-FFPE	H0319N	Sglt2-Cre; ASPSCR1-TFE3 LSL/+	8.6	Normal-Kidney	H0319N_CAATGGAA_HFGLJDSXY_L004_001	SRR27341295	H0319N_GTACGCAA_HFGLJDSXY_L003_001	SRR27314288
tRCC-GEMM-H0322	Sglt2cre-ASPSCR1TFE3-H0322-T1-FFPE	H0322KT1	Sglt2-Cre; ASPSCR1-TFE3 LSL/+	7	Tumor-Kidney	H0322KT1_GCTCGGTA_HFGLJDSXY_L004_001	SRR27341294	H0322KT1_AGCAGGAA_HFGLJDSXY_L003_001	SRR27314287
	Sglt2cre-ASPSCR1TFE3-H0322-EYE-FFPE	H0322OT2	Sglt2-Cre; ASPSCR1-TFE3 LSL/+	7	Tumor-Retro Orbit	H0322OT2_GGTGCGAA_HFGLJDSXY_L004_001	SRR27341293	H0322OT2_AGCCATGC_HFGLJDSXY_L003_001	SRR27314286
	Sglt2cre-ASPSCR1TFE3-H0322-N-FFPE	H0322N	Sglt2-Cre; ASPSCR1-TFE3 LSL/+	7	Normal-Kidney	H0322N_AACAACCA_HFGLJDSXY_L004_001	SRR27341292	H0322N_ATCATTCC_HFGLJDSXY_L003_001	SRR27314285
tRCC-GEMM-H0372	Sglt2cre-ASPSCR1TFE3-H0372-T1-FFPE	H0372KT1	Sglt2-Cre; ASPSCR1-TFE3 LSL/+	8	Tumor-Kidney	H0372KT1_GTCGTAGA_HFGLJDSXY_L004	SRR27341291	H0372KT1_AGTACAAG_HFGLJDSXY_L003_001	SRR27314284
	Sglt2cre-ASPSCR1TFE3-H0372-T2-FFPE	H0372KT2	Sglt2-Cre; ASPSCR1-TFE3 LSL/+	8	Tumor-Kidney	H0372KT2_GTGTTCTA_HFGLJDSXY_L004	SRR27341289	H0372KT2_AACTCACC_HFGLJDSXY_L003_001	SRR27314282
	Sglt2cre-ASPSCR1TFE3-H0372-EYE-FFPE	H0372OT3	Sglt2-Cre; ASPSCR1-TFE3 LSL/+	8	Tumor-Retro Orbit	H0372OT3_TATCAGCA_HFGLJDSXY_L004	SRR27341288	H0372OT3_CAGCGTTA_HFGLJDSXY_L003_001	SRR27314281
	Sglt2cre-ASPSCR1TFE3-H0372-N-FFPE	H0372N	Sglt2-Cre; ASPSCR1-TFE3 LSL/+	8	Normal-Kidney	H0372N_CCTCTATC_HFGLJDSXY_L004	SRR27341287	NA	NA
tRCC-GEMM-H0038	Sglt2Cre-H0038-N1-FFPE	H0038N1	Sglt2-Cre	11.71	Normal-Kidney	NA	NA	H0038N1_GTACGCAA_HFYTYDSXY_L003_001	SRR27314280
	Sglt2Cre-H0038-N2-FFPE	H0038N2	Sglt2-Cre	11.71	Normal-Kidney	NA	NA	H0038N2_CGCTGATC_HFYTYDSXY_L003_001	SRR27314279
tRCC-GEMM-M1816	Sglt2Cre-M1816-N1-FFPE	M1816N1	Sglt2-Cre	9.41	Normal-Kidney	NA	NA	M1816N1_CTGAGCCA_HFYTYDSXY_L003_001	SRR27314278
	Sglt2Cre-M1816-N2-FFPE	M1816N2	Sglt2-Cre	9.41	Normal-Kidney	NA	NA	M1816N2_AGCCATGC_HFYTYDSXY_L003_001	SRR27314277
tRCC-GEMM-M1906	Sglt2Cre-M1906-N1-FFPE	M1906N1	Sglt2-Cre	5.13	Normal-Kidney	NA	NA	M1906N1_GGTGCGAA_HFYTYDSXY_L003_001	SRR27314276
	Sglt2Cre-M1906-N2-FFPE	M1906N2	Sglt2-Cre	5.13	Normal-Kidney	NA	NA	M1906N2_CCTAATCC_HFYTYDSXY_L003_001	SRR27314275
tRCC-GEMM-H0248 _Pup - 1	Pax8cre-ASPSCR1TFE3-H0248_1-T-FFPE	H0248.1KT	Pax8-Cre; ASPSCR1-TFE3 LSL/+	Fetus	Dysmorphic-Kidney	NA	NA	H0248-1KT_ACGTATCA_HFGLJDSXY_L003_001	SRR27314274
tRCC-GEMM-H0248 _Pup - 3	Pax8cre-ASPSCR1TFE3-H0248_3-T-FFPE	H0248.3KT	Pax8-Cre; ASPSCR1-TFE3 LSL/+	Fetus	Dysmorphic-Kidney	NA	NA	H0248-3KT_CCAGTTCA_HFGLJDSXY_L003_001	SRR27314273
tRCC-GEMM-H0248 _Pup - 5	Pax8cre-ASPSCR1TFE3-H0248_5-T-FFPE	H0248.5KT	Pax8-Cre; ASPSCR1-TFE3 LSL/+	Fetus	Dysmorphic-Kidney	NA	NA	H0248-5KT_GGAGAACA_HFGLJDSXY_L003_001	SRR27314271
tRCC-GEMM-H0248 _Pup - 6	LSL-ASPSCR1TFE3.FW-H0248_6-N-FFPE	H0248.6N	ASPSCR1-TFE3 LSL/+	Fetus	Normal-Embryonic Kidney	NA	NA	H0248-6N_AATGTTGC_HFGLJDSXY_L003_001	SRR27314270
tRCC-GEMM-H0248 _Pup - 9	Pax8cre-H0248_9-N-FFPE	H0248.9N	Pax8-Cre	Fetus	Normal-Embryonic Kidney	NA	NA	H0248-9N_CAAGGAGC_HFGLJDSXY_L003_001	SRR27314269
tRCC-GEMM-M1833 _Pup - 4	Pax8cre-ASPSCR1TFE3-M1833_4-T-FFPE	M1833.4KT	Pax8-Cre; ASPSCR1-TFE3 LSL/+	Fetus	Dysmorphic-Kidney	NA	NA	M1833-4KT_AACGCTTA_HFYTYDSXY_L003_001	SRR27314268
tRCC-GEMM-M1833 _Pup - 8	Pax8cre-ASPSCR1TFE3-M1833_8-T-FFPE	M1833.8KT	Pax8-Cre; ASPSCR1-TFE3 LSL/+	Fetus	Dysmorphic-Kidney	NA	NA	M1833-8KT_GGAGAACA_HFYTYDSXY_L003_001	SRR27314267
tRCC-GEMM-M1833 _Pup - 7	Pax8cre-M1833_7-N-FFPE	M1833.7N	Pax8-Cre	Fetus	Normal-Embryonic Kidney	NA	NA	M1833-7N_AAGGTACA_HFYTYDSXY_L003_001	SRR27314266
Footnote: NA (Not Available). Access RNA-Seq data from tRCC mice on GEO (GSE252047), and find Whole Exome Sequencing data available on NCBI SRA (PRJNA1053626).

## Sheet: S.T. S6
Supplemental Table S6: Mutation calling analysis of COSMIC genes for mouse tRCC tumors.
Sample ID	Root tree	Hugo_Symbol	COSMIC (Role in Cancer)	Entrez_Gene_Id	Chromosome	Start_Position	End_Position	Strand	Variant_Classification	Variant_Type	Reference_Allele	Tumor_Seq_Allele1	Tumor_Seq_Allele2	dbSNP_RS	Tumor_Sample_Barcode	Matched_Norm_Sample_Barcode	Mutation_Status	t_alt_count	t_ref_count	n_alt_count	n_ref_count	HGVSp_Short
H0322KT1	Sglt2cre-ASPSCR1TFE3-H0322-T1-FFPE	Stag1	TSG	20842	9	100866179	100866179	+	Missense Mutation	SNP	A	A	C	novel	H0322KT1	H0322N	Somatic	43	203	0	277	p.Ile465Leu
H0072KT1	Sglt2cre-ASPSCR1TFE3-H0072-T1-FFPE	Stag1	TSG	20842	9	100951687	100951687	+	Missense Mutation	SNP	A	A	C	novel	H0072KT1	H0072N	Somatic	34	150	0	270	p.Thr1118Pro
H0072KT2	Sglt2cre-ASPSCR1TFE3-H0072-T2-FFPE	Nfe2l2	Oncogene, TSG	18024	2	75679366	75679366	+	Missense Mutation	SNP	A	A	G	novel	H0072KT2	H0072N	Somatic	38	195	0	322	p.Phe37Leu
H0322KT1	Sglt2cre-ASPSCR1TFE3-H0322-T1-FFPE	Ptprb	TSG	19263	10	116368750	116368750	+	Missense Mutation	SNP	A	A	C	novel	H0322KT1	H0322N	Somatic	32	180	0	133	p.Ile1830Leu
H0322KT1	Sglt2cre-ASPSCR1TFE3-H0322-T1-FFPE	Smo	Oncogene	319757	6	29753540	29753540	+	Missense Mutation	SNP	T	T	G	novel	H0322KT1	H0322N	Somatic	17	92	0	102	p.Cys138Trp
H0319KT1	Sglt2cre-ASPSCR1TFE3-H0319-T1-FFPE	Wrn	TSG	22427	8	33285226	33285226	+	Missense Mutation	SNP	A	A	C	novel	H0319KT1	H0319N	Somatic	30	146	0	116	p.Ile846Met
H0372KT2	Sglt2cre-ASPSCR1TFE3-H0372-T2-FFPE	Abl1	Oncogene	11350	2	31800383	31800383	+	Missense Mutation	SNP	G	G	C	novel	H0372KT2	H0372N	Somatic	8	91	0	103	p.Ser638Thr
H0055KT2	Sglt2cre-ASPSCR1TFE3-H0055-T2-FFPE	Atp2b3	TSG	320707	X	73535490	73535490	+	Missense Mutation	SNP	A	A	C	novel	H0055KT2	H0055N	Somatic	11	45	0	91	p.Thr365Pro
H0055KT2	Sglt2cre-ASPSCR1TFE3-H0055-T2-FFPE	Atr	TSG	245000	9	95867591	95867591	+	Missense Mutation	SNP	A	A	C	novel	H0055KT2	H0055N	Somatic	21	247	0	237	p.Lys486Gln
H0055KT1	Sglt2cre-ASPSCR1TFE3-H0055-T1-FFPE	Cbl	Oncogene, TSG, Fusion	12402	9	44159099	44159099	+	Missense Mutation	SNP	G	G	C	novel	H0055KT1	H0055N	Somatic	25	195	0	256	p.Pro479Ala
H0072KT1	Sglt2cre-ASPSCR1TFE3-H0072-T1-FFPE	Eps15	TSG	13858	4	109315892	109315892	+	Missense Mutation	SNP	T	T	G	novel	H0072KT1	H0072N	Somatic	21	139	0	428	p.Asp183Glu
H0072KT1	Sglt2cre-ASPSCR1TFE3-H0072-T1-FFPE	Fancd2	TSG	211651	6	113560146	113560146	+	Missense Mutation	SNP	A	A	C	novel	H0072KT1	H0072N	Somatic	15	150	0	244	p.Ile571Leu
H0072KT1	Sglt2cre-ASPSCR1TFE3-H0072-T1-FFPE	Fat1	TSG	14107	8	44952803	44952803	+	Missense Mutation	SNP	A	A	C	novel	H0072KT1	H0072N	Somatic	22	238	0	339	p.Thr864Pro
H0372KT1	Sglt2cre-ASPSCR1TFE3-H0372-T1-FFPE	Fbxo11	TSG	225055	17	88002883	88002883	+	Missense Mutation	SNP	A	A	C	novel	H0372KT1	H0372N	Somatic	17	147	1	185	p.Cys498Trp
H0055KT2	Sglt2cre-ASPSCR1TFE3-H0055-T2-FFPE	Fbxo11	TSG	225055	17	88002883	88002883	+	Missense Mutation	SNP	A	A	C	novel	H0055KT2	H0055N	Somatic	19	136	0	168	p.Cys498Trp
H0072KT1	Sglt2cre-ASPSCR1TFE3-H0072-T1-FFPE	Fes	Oncogene, TSG	14159	7	80387246	80387246	+	Missense Mutation	SNP	A	A	C	novel	H0072KT1	H0072N	Somatic	12	91	0	131	p.Met30Arg
H0072KT1	Sglt2cre-ASPSCR1TFE3-H0072-T1-FFPE	Fgfr4	Oncogene	14186	13	55156893	55156893	+	Missense Mutation	SNP	A	A	C	novel	H0072KT1	H0072N	Somatic	14	105	0	147	p.Lys183Gln
H0319KT1	Sglt2cre-ASPSCR1TFE3-H0319-T1-FFPE	Ikbkb	Oncogene	16150	8	22671680	22671680	+	Nonsense Mutation	SNP	A	A	C	novel	H0319KT1	H0319N	Somatic	16	168	0	175	p.Tyr397*
H0218KT2	Sglt2cre-ASPSCR1TFE3-H0218-T2-FFPE	Kat6b	TSG	54169	14	21669098	21669098	+	Missense Mutation	SNP	A	A	C	novel	H0218KT2	H0218N	Somatic	14	157	0	166	p.Thr1282Pro
H0055KT2	Sglt2cre-ASPSCR1TFE3-H0055-T2-FFPE	Kat6b	TSG	54169	14	21631427	21631427	+	Missense Mutation	SNP	T	T	G	novel	H0055KT2	H0055N	Somatic	14	116	0	94	p.Asn597Lys
H0218KT2	Sglt2cre-ASPSCR1TFE3-H0218-T2-FFPE	Kat6b	TSG	54169	14	21631427	21631427	+	Missense Mutation	SNP	T	T	G	novel	H0218KT2	H0218N	Somatic	14	59	0	100	p.Asn597Lys
H0072KT1	Sglt2cre-ASPSCR1TFE3-H0072-T1-FFPE	Kmt2c	TSG	231051	5	25373432	25373432	+	Missense Mutation	SNP	A	A	C	novel	H0072KT1	H0072N	Somatic	20	150	1	341	p.Asn616Lys
H0072KT2	Sglt2cre-ASPSCR1TFE3-H0072-T2-FFPE	Lats1	TSG	16798	10	7703071	7703071	+	Missense Mutation	SNP	A	A	C	novel	H0072KT2	H0072N	Somatic	10	90	0	123	p.His653Pro
H0372KT1	Sglt2cre-ASPSCR1TFE3-H0372-T1-FFPE	Map3k13	Oncogene, TSG	71751	16	21892398	21892398	+	Missense Mutation	SNP	A	A	C	novel	H0372KT1	H0372N	Somatic	21	132	0	170	p.Ile144Leu
H0218KT2	Sglt2cre-ASPSCR1TFE3-H0218-T2-FFPE	Muc4	Oncogene	140474	16	32750770	32750770	+	Missense Mutation	SNP	A	A	C	novel	H0218KT2	H0218N	Somatic	34	287	1	329	p.Gln216Pro
H0072KT1	Sglt2cre-ASPSCR1TFE3-H0072-T1-FFPE	Nbn	TSG	27354	4	15970859	15970859	+	Missense Mutation	SNP	A	A	C	novel	H0072KT1	H0072N	Somatic	16	217	0	336	p.Ile281Leu
H0322KT1	Sglt2cre-ASPSCR1TFE3-H0322-T1-FFPE	Ncor2	TSG	20602	5	125033407	125033407	+	Missense Mutation	SNP	A	A	C	novel	H0322KT1	H0322N	Somatic	6	42	0	41	p.His1431Gln
H0055KT2	Sglt2cre-ASPSCR1TFE3-H0055-T2-FFPE	Pik3ca	Oncogene	18706	3	32451877	32451877	+	Missense Mutation	SNP	A	A	C	novel	H0055KT2	H0055N	Somatic	18	147	0	144	p.Ile713Leu
H0072KT1	Sglt2cre-ASPSCR1TFE3-H0072-T1-FFPE	Pold1	TSG	18971	7	44538066	44538066	+	Missense Mutation	SNP	A	A	C	novel	H0072KT1	H0072N	Somatic	8	56	1	70	p.Asp642Glu
H0072KT1	Sglt2cre-ASPSCR1TFE3-H0072-T1-FFPE	Polg	TSG	18975	7	79453766	79453766	+	Missense Mutation	SNP	T	T	G	novel	H0072KT1	H0072N	Somatic	12	105	0	165	p.Thr952Pro
H0055KT2	Sglt2cre-ASPSCR1TFE3-H0055-T2-FFPE	Stag1	TSG	20842	9	100866179	100866179	+	Missense Mutation	SNP	A	A	C	novel	H0055KT2	H0055N	Somatic	27	259	0	229	p.Ile465Leu
H0319KT1	Sglt2cre-ASPSCR1TFE3-H0319-T1-FFPE	Tert	Oncogene, TSG	21752	13	73627840	73627840	+	Missense Mutation	SNP	A	A	C	novel	H0319KT1	H0319N	Somatic	20	130	0	142	p.Thr237Pro
H0072KT1	Sglt2cre-ASPSCR1TFE3-H0072-T1-FFPE	Tshr	Oncogene	22095	12	91537539	91537539	+	Missense Mutation	SNP	T	T	G	novel	H0072KT1	H0072N	Somatic	16	164	0	225	p.Leu417Arg
H0072KT2	Sglt2cre-ASPSCR1TFE3-H0072-T2-FFPE	Usp8	Oncogene	84092	2	126734061	126734061	+	Missense Mutation	SNP	A	A	C	novel	H0072KT2	H0072N	Somatic	15	89	0	224	p.Ile226Leu
H0072KT2	Sglt2cre-ASPSCR1TFE3-H0072-T2-FFPE	Xpc	TSG	22591	6	91510500	91510500	+	Missense Mutation	SNP	T	T	G	novel	H0072KT2	H0072N	Somatic	17	106	1	98	p.Lys85Gln
H0372KT1	Sglt2cre-ASPSCR1TFE3-H0372-T1-FFPE	Zfhx3	TSG	11906	8	108794783	108794783	+	Missense Mutation	SNP	A	A	C	novel	H0372KT1	H0372N	Somatic	17	146	0	194	p.Asn846His
H0072KT2	Sglt2cre-ASPSCR1TFE3-H0072-T2-FFPE	Zfhx3	TSG	11906	8	108934001	108934001	+	Missense Mutation	SNP	A	A	C	novel	H0072KT2	H0072N	Somatic	16	104	1	133	p.Ile1296Leu

## Sheet: S.T. S7
Supplemental Table S7: Mutation calling analysis of COSMIC genes for brain and retro-orbital tumors.
Sample ID	Root tree	Hugo_Symbol	COSMIC (Role in Cancer)	Entrez_Gene_Id	Chromosome	Start_Position	End_Position	Strand	Variant_Classification	Variant_Type	Reference_Allele	Tumor_Seq_Allele1	Tumor_Seq_Allele2	dbSNP_RS	Tumor_Sample_Barcode	Matched_Norm_Sample_Barcode	Mutation_Status	t_alt_count	t_ref_count	n_alt_count	n_ref_count	HGVSp_Short
H0055BT3	Sglt2cre-ASPSCR1TFE3-H0055-BRAIN-FFPE	Blm	TSG	12144	7	80469678	80469678	+	Missense Mutation	SNP	A	A	C	novel	H0055BT3	H0055N	Somatic	33	151	0	127	p.Leu1052Arg
H0218OT3	Sglt2cre-ASPSCR1TFE3-H0218-EYE-FFPE	Hif1a	oncogene	15251	12	73942346	73942346	+	Missense Mutation	SNP	A	A	C	novel	H0218OT3	H0218N	Somatic	33	123	0	169	p.His695Pro
H0055BT3	Sglt2cre-ASPSCR1TFE3-H0055-BRAIN-FFPE	Lrp1b	TSG	94217	2	41960736	41960736	+	Missense Mutation	SNP	G	G	A	novel	H0055BT3	H0055N	Somatic	39	90	0	140	p.Ala114Val
H0072BT3	Sglt2cre-ASPSCR1TFE3-H0072-BRAIN-FFPE	Stag1	TSG	20842	9	100866179	100866179	+	Missense Mutation	SNP	A	A	C	novel	H0072BT3	H0072N	Somatic	38	205	1	402	p.Ile465Leu
H0055BT3	Sglt2cre-ASPSCR1TFE3-H0055-BRAIN-FFPE	Ank1	N.A.	11733	8	23087995	23087995	+	Nonsense Mutation	SNP	T	T	G	novel	H0055BT3	H0055N	Somatic	12	84	0	88	p.Tyr249*
H0072BT3	Sglt2cre-ASPSCR1TFE3-H0072-BRAIN-FFPE	Ank1	N.A.	11733	8	23123921	23123921	+	Missense Mutation	SNP	A	A	C	novel	H0072BT3	H0072N	Somatic	17	114	0	148	p.Lys1535Gln
H0218OT3	Sglt2cre-ASPSCR1TFE3-H0218-EYE-FFPE	Arhgap5	oncogene	11855	12	52519565	52519565	+	Missense Mutation	SNP	T	T	G	novel	H0218OT3	H0218N	Somatic	10	170	0	169	p.Asp1106Glu
H0372OT3	Sglt2cre-ASPSCR1TFE3-H0372-EYE-FFPE	Arhgef10l	TSG	72754	4	140611345	140611345	+	Missense Mutation	SNP	A	A	C	novel	H0372OT3	H0372N	Somatic	9	33	0	46	p.Phe35Leu
H0055BT3	Sglt2cre-ASPSCR1TFE3-H0055-BRAIN-FFPE	Atr	TSG	245000	9	95939230	95939230	+	Missense Mutation	SNP	T	T	G	novel	H0055BT3	H0055N	Somatic	14	115	0	156	p.Ser2256Arg
H0072BT3	Sglt2cre-ASPSCR1TFE3-H0072-BRAIN-FFPE	Ctnnd2	oncogene	18163	15	30920716	30920716	+	Missense Mutation	SNP	G	G	T	novel	H0072BT3	H0072N	Somatic	9	131	0	151	p.Trp877Leu
H0072BT3	Sglt2cre-ASPSCR1TFE3-H0072-BRAIN-FFPE	Dcaf12l2	N.A.	245403	X	44366667	44366667	+	Missense Mutation	SNP	C	C	G	novel	H0072BT3	H0072N	Somatic	13	110	0	139	p.Lys448Asn
H0372OT3	Sglt2cre-ASPSCR1TFE3-H0372-EYE-FFPE	Dcaf12l2	N.A.	245403	X	44366667	44366667	+	Missense Mutation	SNP	C	C	G	novel	H0372OT3	H0372N	Somatic	14	86	0	118	p.Lys448Asn
H0218OT3	Sglt2cre-ASPSCR1TFE3-H0218-EYE-FFPE	Fancd2	TSG	211651	6	113560146	113560146	+	Missense Mutation	SNP	A	A	C	novel	H0218OT3	H0218N	Somatic	13	158	0	202	p.Ile571Leu
H0072BT3	Sglt2cre-ASPSCR1TFE3-H0072-BRAIN-FFPE	Fbxw7	TSG	50754	3	84977380	84977380	+	Nonsense Mutation	SNP	G	G	T	novel	H0072BT3	H0072N	Somatic	23	180	0	267	p.Glu658*
H0372OT3	Sglt2cre-ASPSCR1TFE3-H0372-EYE-FFPE	Gnas	oncogene	14683	2	174300154	174300154	+	Missense Mutation	SNP	A	A	C	novel	H0372OT3	H0372N	Somatic	18	116	0	107	p.Ile765Leu
H0072BT3	Sglt2cre-ASPSCR1TFE3-H0072-BRAIN-FFPE	Herpud1	fusion	64209	8	94392493	94392493	+	Missense Mutation	SNP	A	A	C	novel	H0072BT3	H0072N	Somatic	14	157	0	244	p.Met292Leu
H0372OT3	Sglt2cre-ASPSCR1TFE3-H0372-EYE-FFPE	Herpud1	fusion	64209	8	94392493	94392493	+	Missense Mutation	SNP	A	A	C	novel	H0372OT3	H0372N	Somatic	15	168	0	171	p.Met292Leu
H0072BT3	Sglt2cre-ASPSCR1TFE3-H0072-BRAIN-FFPE	Hif1a	oncogene	15251	12	73942346	73942346	+	Missense Mutation	SNP	A	A	C	novel	H0072BT3	H0072N	Somatic	16	107	0	177	p.His695Pro
H0372OT3	Sglt2cre-ASPSCR1TFE3-H0372-EYE-FFPE	Kmt2c	TSG	231051	5	25373432	25373432	+	Missense Mutation	SNP	A	A	C	novel	H0372OT3	H0372N	Somatic	21	186	0	226	p.Asn616Lys
H0372OT3	Sglt2cre-ASPSCR1TFE3-H0372-EYE-FFPE	Muc4	oncogene	140474	16	32750770	32750770	+	Missense Mutation	SNP	A	A	C	novel	H0372OT3	H0372N	Somatic	19	265	0	293	p.Gln216Pro
H0218OT3	Sglt2cre-ASPSCR1TFE3-H0218-EYE-FFPE	Muc4	oncogene	140474	16	32750770	32750770	+	Missense Mutation	SNP	A	A	C	novel	H0218OT3	H0218N	Somatic	32	272	1	329	p.Gln216Pro
H0372OT3	Sglt2cre-ASPSCR1TFE3-H0372-EYE-FFPE	Ncor1	TSG	20185	11	62395177	62395177	+	Missense Mutation	SNP	A	A	C	novel	H0372OT3	H0372N	Somatic	15	89	0	94	p.His379Gln
H0072BT3	Sglt2cre-ASPSCR1TFE3-H0072-BRAIN-FFPE	Ncor1	TSG	20185	11	62395177	62395177	+	Missense Mutation	SNP	A	A	C	novel	H0072BT3	H0072N	Somatic	11	51	1	125	p.His379Gln
H0072BT3	Sglt2cre-ASPSCR1TFE3-H0072-BRAIN-FFPE	Nt5c2	oncogene	76952	19	46905058	46905058	+	Missense Mutation	SNP	A	A	C	novel	H0072BT3	H0072N	Somatic	12	154	0	236	p.Phe96Leu
H0322OT2	Sglt2cre-ASPSCR1TFE3-H0322-EYE-FFPE	Pik3ca	oncogene	18706	3	32451877	32451877	+	Missense Mutation	SNP	A	A	C	novel	H0322OT2	H0322N	Somatic	17	154	0	183	p.Ile713Leu
H0055BT3	Sglt2cre-ASPSCR1TFE3-H0055-BRAIN-FFPE	Pik3ca	oncogene	18706	3	32451877	32451877	+	Missense Mutation	SNP	A	A	C	novel	H0055BT3	H0055N	Somatic	18	121	0	144	p.Ile713Leu
H0055BT3	Sglt2cre-ASPSCR1TFE3-H0055-BRAIN-FFPE	Smc1a	TSG	24061	X	152026631	152026631	+	Missense Mutation	SNP	A	A	C	novel	H0055BT3	H0055N	Somatic	10	56	0	67	p.Asn239His

## Sheet: S.T. S8
Supplemental Table S8: List of statistically significant upregulated and downregulated genes in murine tRCC tumors (Sglt2-Cre; ASPSCR1-TFE3 LSL/+) compared to normal kidneys (Sglt2-Cre mice).
ENSEMBL ID	Symbol	baseMean	log2FoldChange	lfcSE	pvalue	padj	entrez
ENSMUSG00000042244.4	Pglyrp3	40.1445	11.0458	3.41456	1.22078e-07	1.12642e-06	242100
ENSMUSG00000058295.6	Prp2	997.178	10.8907	1.54433	5.19794e-14	1.26156e-12	83380
ENSMUSG00000059934.12	Prh1	679.719	10.8513	1.49715	1.42578e-12	2.91864e-11	19131
ENSMUSG00000073803.3	NA	4.01933	9.7092	2.93772	4.90825e-07	3.98903e-06	NA
ENSMUSG00000068536.11	Doxl2	13.7541	9.67893	2.85413	1.1313e-15	3.27189e-14	243376
ENSMUSG00000022226.6	Mcpt2	14.8062	9.65154	2.99843	8.09601e-10	1.13264e-08	17225
ENSMUSG00000091487.1	Gm6586	12.9962	9.63523	2.79999	6.65473e-20	2.87817e-18	625446
ENSMUSG00000038997.4	Asb17	14.1449	9.60982	2.95977	1.35798e-10	2.14883e-09	66772
ENSMUSG00000038925.13	E330034G19Rik	11.8174	9.44699	2.80835	1.99046e-16	6.21954e-15	105418
ENSMUSG00000039462.4	Col10a1	4131.73	9.24298	0.584252	6.57823e-58	3.21789e-55	12813
ENSMUSG00000103564.1	NA	9.66633	9.12617	2.75251	3.91113e-17	1.31011e-15	NA
ENSMUSG00000108022.1	Gm7298	2725.98	9.06071	1.15013	8.82429e-17	2.84827e-15	640530
ENSMUSG00000105568.1	NA	9.11386	9.04225	2.72863	2.39719e-18	9.17855e-17	NA
ENSMUSG00000021919.8	Chat	10.657	8.98245	3.03163	2.75739e-07	2.35854e-06	12647
ENSMUSG00000042157.2	Sprr2i	133.217	8.9441	1.14259	1.1894e-17	4.23939e-16	20763
ENSMUSG00000090379.1	Gm8229	9.34274	8.88157	2.90317	6.4018e-09	7.62839e-08	666675
ENSMUSG00000112644.1	NA	9.84186	8.84669	3.01616	3.79517e-07	3.16231e-06	NA
ENSMUSG00000035811.10	Ugt2b35	21933.4	8.84029	0.81742	1.03322e-28	7.77576e-27	243085
ENSMUSG00000102160.1	NA	7.9509	8.75888	2.74666	1.65766e-13	3.83301e-12	NA
ENSMUSG00000084234.2	4933405O20Rik	9.03201	8.72357	2.97954	2.84049e-07	2.42305e-06	243996
ENSMUSG00000062342.3	Serpinb9e	52.2729	8.62135	1.28237	3.30463e-16	1.01361e-14	20710
ENSMUSG00000024173.10	Tpsab1	7.53131	8.49874	2.87083	3.44122e-08	3.57112e-07	100503895
ENSMUSG00000025129.2	Ppp1r27	6.7666	8.47101	2.72296	2.60793e-12	5.17429e-11	68701
ENSMUSG00000068890.8	Lce1a2	739.284	8.45548	1.30774	2.58189e-12	5.12619e-11	73722
ENSMUSG00000093877.4	Olfr1348	7.83624	8.38635	3.02839	4.01609e-06	2.66787e-05	258915
ENSMUSG00000047237.13	Fbxw21	5.95331	8.36727	1.44956	1.15934e-05	6.87849e-05	320082
ENSMUSG00000100157.6	2310034O05Rik	7.11366	8.36689	2.8855	1.46662e-07	1.32646e-06	69571
ENSMUSG00000023945.6	Slc5a7	259.061	8.35124	0.892121	4.3935e-22	2.18688e-20	63993
ENSMUSG00000037482.2	Erv3	30.249	8.25656	1.23252	1.00447e-09	1.38344e-08	71995
ENSMUSG00000060256.1	Tdpoz4	6.2738	8.25567	2.77782	3.73868e-09	4.64218e-08	399675
ENSMUSG00000110996.1	Gm36251	5.99531	8.16013	2.78155	1.14558e-08	1.30479e-07	102640100
ENSMUSG00000106446.1	NA	5.45688	8.15122	2.64052	4.06448e-14	1.00451e-12	NA
ENSMUSG00000032530.14	Lyzl4	6.00623	8.08625	2.84149	2.21246e-07	1.93045e-06	69032
ENSMUSG00000028751.13	Pla2g2e	159.557	8.08085	0.763246	8.03504e-28	5.80076e-26	26970
ENSMUSG00000094690.1	1600014C23Rik	5.13458	8.05397	2.61695	1.0895e-14	2.8516e-13	72240
ENSMUSG00000048067.8	Olfr1349	6.19048	8.01558	2.94877	4.43617e-06	2.92026e-05	269862
ENSMUSG00000051648.13	Kctd19	610.991	7.96963	0.760375	4.07814e-27	2.83591e-25	279499
ENSMUSG00000067773.6	Defb41	5.73093	7.95276	2.87339	1.19389e-06	8.91394e-06	77673
ENSMUSG00000005994.14	Tyrp1	83.0703	7.93202	0.748632	1.14596e-17	4.08972e-16	22178
ENSMUSG00000027869.14	Hsd3b6	15091.7	7.89992	0.929195	6.54854e-19	2.64665e-17	15497
ENSMUSG00000045052.2	Prlhr	249.897	7.81139	0.785509	1.28702e-24	7.6713e-23	226278
ENSMUSG00000106185.1	Gm7631	1.58014	7.80582	2.73002	9.20593e-05	0.000432077	665424
ENSMUSG00000086527.1	NA	4.61852	7.79828	2.65146	1.74618e-10	2.71615e-09	NA
ENSMUSG00000075335.3	4930588K23Rik	171.413	7.77718	0.720101	4.55988e-29	3.51557e-27	619305
ENSMUSG00000100241.1	Slc18a3	58.6689	7.75853	1.08899	3.87556e-15	1.0583e-13	20508
ENSMUSG00000114883.1	NA	4.86444	7.75058	2.77449	2.31735e-07	2.01248e-06	NA
ENSMUSG00000068889.1	Lce1e	155.291	7.64689	0.832436	2.99972e-21	1.42084e-19	68694
ENSMUSG00000021404.12	Serpinb9c	26.6724	7.61883	1.3334	5.60071e-12	1.06361e-10	20707
ENSMUSG00000035131.14	Brinp3	987.68	7.57887	0.657996	4.15809e-32	3.85534e-30	215378
ENSMUSG00000048065.8	Cyb5r2	573.7	7.5562	0.798811	9.55898e-23	5.05042e-21	320635
ENSMUSG00000114061.1	NA	4.93996	7.54581	2.95862	2.95902e-05	0.000158187	NA
ENSMUSG00000003505.15	Psg18	351.704	7.48618	1.52113	1.83797e-08	2.00874e-07	26438
ENSMUSG00000103523.1	NA	63.1047	7.47852	1.08165	3.92161e-13	8.73062e-12	NA
ENSMUSG00000096228.5	Olfr5	4.96395	7.45785	3.03882	9.08422e-05	0.000427071	18349
ENSMUSG00000103891.1	NA	4.2525	7.44509	2.79746	2.79043e-06	1.90863e-05	NA
ENSMUSG00000105315.1	NA	84.233	7.4265	0.936275	9.2056e-17	2.96124e-15	NA
ENSMUSG00000065585.1	Mir211	12.7936	7.40999	1.40746	1.21371e-14	3.1621e-13	387207
ENSMUSG00000085810.7	Gm16325	4.03575	7.36211	2.77815	2.73532e-06	1.87546e-05	100286843
ENSMUSG00000099796.1	NA	4.53829	7.35362	2.97047	6.09588e-05	0.000299692	NA
ENSMUSG00000030523.18	Trpm1	16133	7.3475	0.668157	1.61354e-29	1.26813e-27	17364
ENSMUSG00000090129.10	Olfr287	4.07903	7.3176	2.83093	1.00824e-05	6.08117e-05	634104
ENSMUSG00000113216.1	NA	3.58655	7.28212	2.65364	8.04536e-08	7.73773e-07	NA
ENSMUSG00000107656.1	4930563H07Rik	41.9332	7.22748	0.720356	2.48561e-24	1.45406e-22	75347
ENSMUSG00000070424.12	Art5	1333.97	7.20341	0.743178	1.21693e-23	6.81e-22	11875
ENSMUSG00000048978.14	Nrsn1	669.031	7.09319	1.03347	2.04736e-13	4.69205e-12	22360
ENSMUSG00000027737.10	Slc7a11	4639.1	7.09212	0.508192	1.15044e-45	2.51079e-43	26570
ENSMUSG00000055409.14	Nell1	349.906	7.07497	0.73845	3.61488e-23	1.96478e-21	338352
ENSMUSG00000041616.9	Nppa	167.501	7.00794	1.20033	1.59022e-10	2.49131e-09	230899
ENSMUSG00000101325.1	Scgb2b4-ps	10.7814	6.90226	1.71856	0.000294957	0.00120359	102632742
ENSMUSG00000037362.8	Ccn3	7894.63	6.87728	0.781204	4.97585e-20	2.17862e-18	18133
ENSMUSG00000043670.4	Diras1	68.3259	6.84876	0.834434	1.22541e-17	4.34591e-16	208666
ENSMUSG00000017204.4	Gsdma	152.96	6.83786	0.637239	5.67549e-28	4.15013e-26	57911
ENSMUSG00000042124.5	Lce1f	130.005	6.83071	0.900174	1.21724e-15	3.50615e-14	67828
ENSMUSG00000085146.1	NA	9.06345	6.82511	1.43591	9.94099e-12	1.83743e-10	NA
ENSMUSG00000038292.14	Kash5	254.978	6.80482	0.795926	5.32455e-19	2.1612e-17	384619
ENSMUSG00000027318.17	Adam33	12930.3	6.77325	0.441898	2.17434e-54	7.8089e-52	110751
ENSMUSG00000021730.8	Hcn1	183.605	6.76877	0.597998	3.49009e-31	2.99156e-29	15165
ENSMUSG00000033633.14	Clec18a	5777.4	6.7558	0.613565	1.36098e-29	1.08162e-27	353287
ENSMUSG00000000628.10	Hk2	98531.1	6.74041	0.659466	6.70825e-26	4.3553e-24	15277
ENSMUSG00000024256.6	Adcyap1	10.759	6.7055	1.8854	3.14265e-06	2.12902e-05	11516
ENSMUSG00000096937.1	Gm10825	2.69022	6.7007	2.638	3.30455e-06	2.22595e-05	100038752
ENSMUSG00000031409.1	Tceal6	550.353	6.69764	0.791257	8.91771e-19	3.56357e-17	66104
ENSMUSG00000027399.1	Il1a	309.366	6.65655	0.62754	9.1232e-28	6.553e-26	16175
ENSMUSG00000031270.1	4930513O06Rik	2.81968	6.65161	2.75099	3.96036e-05	0.000204483	75125
ENSMUSG00000044303.6	Cdkn2a	226.568	6.64094	0.63483	4.69131e-27	3.25433e-25	12578
ENSMUSG00000060988.12	Galnt13	424.455	6.62304	0.704753	2.12415e-22	1.08588e-20	271786
ENSMUSG00000009097.9	Tbx1	8344.43	6.61894	0.651698	1.31298e-25	8.37123e-24	21380
ENSMUSG00000031491.10	Chrna6	195.771	6.6161	0.846402	1.55889e-16	4.90885e-15	11440
ENSMUSG00000049128.7	Ivl	13055.3	6.60577	1.08553	3.64671e-11	6.27057e-10	16447
ENSMUSG00000042092.5	Lce1c	76.1754	6.59438	0.891083	3.19635e-15	8.83028e-14	73719
ENSMUSG00000025475.17	Adgra1	1045.1	6.585	0.828435	6.57621e-17	2.157e-15	52389
ENSMUSG00000107758.1	NA	329.671	6.55123	0.623643	2.51144e-27	1.76373e-25	NA
ENSMUSG00000105348.1	NA	42.4756	6.53027	0.706832	2.77078e-21	1.31459e-19	NA
ENSMUSG00000105969.1	NA	154.266	6.52765	0.712522	1.11654e-21	5.4244e-20	NA
ENSMUSG00000045232.4	Rln3	15.3187	6.52707	1.66647	1.28115e-06	9.48063e-06	212108
ENSMUSG00000026450.14	Chit1	2.60692	6.52374	2.71889	3.97175e-05	0.000204959	71884
ENSMUSG00000107822.4	Olfr1358	13.2986	6.4882	1.33467	1.99763e-09	2.59985e-08	258224
ENSMUSG00000025431.4	Crisp1	74.4058	6.483	1.34151	5.2993e-05	0.000264517	11571
ENSMUSG00000068617.4	Efcab1	1440.33	6.47762	0.521124	6.71146e-37	8.73475e-35	66793
ENSMUSG00000033419.15	Snap91	5698.33	6.45979	0.438207	1.52859e-50	4.3369e-48	20616
ENSMUSG00000027919.5	Lce1g	41.5444	6.449	0.909398	9.95095e-14	2.33909e-12	66195
ENSMUSG00000050824.11	Sstr5	84.6413	6.44453	1.18306	1.51542e-09	2.02428e-08	20609
ENSMUSG00000025333.10	Gpr143	3881.9	6.43909	0.566453	2.49373e-31	2.15052e-29	18241
ENSMUSG00000024907.6	Gal	474.249	6.43007	0.973222	1.19836e-12	2.4872e-11	14419
ENSMUSG00000054423.14	Cadps	2228.13	6.42776	0.585089	1.69707e-29	1.33009e-27	27062
ENSMUSG00000111977.1	NA	47.2009	6.4261	0.582623	6.69036e-29	5.10266e-27	NA
ENSMUSG00000103377.1	NA	2.27251	6.41452	2.58655	4.69366e-06	3.06699e-05	NA
ENSMUSG00000041205.7	Map6d1	68.1267	6.41038	0.783893	1.75563e-17	6.15708e-16	208158
ENSMUSG00000108322.1	5430431A17Rik	2.42368	6.36777	2.71798	6.97677e-05	0.000338021	71368
ENSMUSG00000114292.1	NA	64.9205	6.35953	0.652183	2.62976e-24	1.53522e-22	NA
ENSMUSG00000103243.1	Lce1d	757.647	6.33885	1.2263	6.32911e-09	7.55446e-08	69611
ENSMUSG00000100291.6	2310069B03Rik	2.3567	6.33557	2.69821	5.97862e-05	0.000294591	69652
ENSMUSG00000022456.15	Septin3	10356.4	6.28769	0.49607	3.44506e-38	4.79133e-36	24050
ENSMUSG00000036564.17	Ndrg4	9642.06	6.28737	0.504577	5.13455e-37	6.74433e-35	234593
ENSMUSG00000043972.7	Opn5	2.31411	6.27481	2.71049	8.73045e-05	0.000412765	353344
ENSMUSG00000103770.1	Pcdha9	550.131	6.24384	0.774748	2.8485e-17	9.702e-16	192161
ENSMUSG00000046958.9	NA	2.30554	6.23741	2.73631	0.000134581	0.000605124	NA
ENSMUSG00000092931.2	NA	2.0489	6.22206	2.5625	7.86591e-06	4.87807e-05	NA
ENSMUSG00000026023.16	Cdk15	1174.02	6.22046	0.401754	1.92133e-55	7.67776e-53	271697
ENSMUSG00000024647.14	Cbln2	8.0083	6.20085	1.09509	4.74999e-07	3.87818e-06	12405
ENSMUSG00000008193.13	Spib	1341.98	6.18871	0.57128	9.0443e-29	6.86109e-27	272382
ENSMUSG00000051228.5	Nyx	629.424	6.18265	0.743232	3.25131e-18	1.22505e-16	236690
ENSMUSG00000086363.7	A330102I10Rik	17.2005	6.16462	0.914435	2.12108e-13	4.85318e-12	77920
ENSMUSG00000089983.1	NA	9.51025	6.16021	1.10037	5.98481e-13	1.30516e-11	NA
ENSMUSG00000039126.10	Prune2	17266.2	6.15325	0.40929	1.92701e-52	6.14303e-50	353211
ENSMUSG00000033200.16	Tpsg1	19.84	6.14142	1.23695	1.55452e-08	1.72352e-07	26945
ENSMUSG00000020892.10	Aloxe3	516.138	6.14026	0.528751	1.73093e-32	1.64247e-30	23801
ENSMUSG00000056270.3	Prr9	55.487	6.12847	1.59415	2.80892e-06	1.91943e-05	109314
ENSMUSG00000051985.12	Igfn1	546.668	6.11977	0.579621	1.74809e-27	1.24303e-25	226438
ENSMUSG00000069873.4	4930438A08Rik	210.475	6.11797	1.04744	1.59964e-10	2.50332e-09	73988
ENSMUSG00000050423.11	Ppp1r3g	77.6465	6.11601	0.911802	7.28502e-13	1.55993e-11	76487
ENSMUSG00000028396.5	2310002L09Rik	48.086	6.05276	0.895741	6.95194e-13	1.49765e-11	71886
ENSMUSG00000106661.1	NA	2.0203	6.04642	2.66901	0.000113656	0.000521705	NA
ENSMUSG00000093765.7	NA	2.09995	6.04421	2.73599	0.000238791	0.00099823	NA
ENSMUSG00000016349.10	Eef1a2	2488.19	6.03663	1.24252	3.14411e-08	3.28926e-07	13628
ENSMUSG00000102191.1	NA	1.95554	6.03648	2.61712	5.64377e-05	0.000279645	NA
ENSMUSG00000013483.14	Card14	10062.4	6.02548	0.347758	1.32531e-68	1.44622e-65	170720
ENSMUSG00000034958.11	Atcay	33.2235	6.01961	0.822043	2.80125e-07	2.39245e-06	16467
ENSMUSG00000041907.9	Gpr45	802.725	6.01571	0.589018	6.49083e-26	4.2238e-24	93690
ENSMUSG00000024600.8	Slc27a6	3464.82	6.00499	0.5083	1.37889e-33	1.42261e-31	225579
ENSMUSG00000044288.6	Cnr1	5346.77	5.99673	0.466846	3.82813e-39	5.51328e-37	12801
ENSMUSG00000102232.1	NA	1.92411	5.98346	2.63278	8.76282e-05	0.00041402	NA
ENSMUSG00000049214.13	Skint7	190.073	5.96639	0.892008	7.24777e-13	1.5543e-11	328505
ENSMUSG00000045065.7	NA	1.851	5.95939	2.59166	5.20128e-05	0.000260128	NA
ENSMUSG00000094825.8	NA	1.75879	5.95918	2.51255	1.03999e-05	6.25005e-05	NA
ENSMUSG00000033213.16	AA467197	3929.15	5.94582	0.617195	2.28438e-23	1.25849e-21	433470
ENSMUSG00000112595.1	NA	1.87969	5.926	2.64247	0.000122678	0.000557078	NA
ENSMUSG00000023473.12	Celsr3	275.254	5.92028	0.504604	3.40125e-33	3.4099e-31	107934
ENSMUSG00000068547.6	Clca4a	15.4869	5.89415	0.9979	5.01678e-11	8.40237e-10	99663
ENSMUSG00000101968.6	1700027A15Rik	109.262	5.88893	0.723339	1.65143e-17	5.7988e-16	69449
ENSMUSG00000049719.14	Prss46	433.225	5.86212	1.14712	8.83163e-09	1.02232e-07	74306
ENSMUSG00000031212.3	Pgr15l	37.7787	5.85772	0.979814	8.92826e-11	1.45082e-09	245526
ENSMUSG00000010435.7	Spaca7	1437.81	5.85263	0.762141	5.95585e-16	1.77686e-14	78634
ENSMUSG00000029816.10	Gpnmb	284129	5.84411	0.820821	3.0825e-12	6.02734e-11	93695
ENSMUSG00000030226.12	Lmo3	59.0519	5.84294	0.86014	3.29369e-13	7.37558e-12	109593
ENSMUSG00000053219.15	Raet1e	1242.82	5.82988	0.638238	2.54311e-21	1.21062e-19	379043
ENSMUSG00000025161.16	Slc16a3	1531.61	5.80234	0.494128	3.17535e-33	3.19471e-31	80879
ENSMUSG00000044576.6	Garem2	18.4319	5.79797	0.685232	8.44019e-12	1.56923e-10	242915
ENSMUSG00000068957.1	4930589L23Rik	145.939	5.77947	0.457856	1.0984e-37	1.5055e-35	75879
ENSMUSG00000031518.6	Spata4	7.74849	5.7675	1.19256	9.43628e-10	1.30534e-08	69281
ENSMUSG00000105733.1	NA	18.7713	5.76164	0.724446	3.72158e-16	1.13536e-14	NA
ENSMUSG00000007440.10	Pcdha10	377.621	5.75444	0.782513	6.87415e-15	1.8313e-13	12943
ENSMUSG00000049916.10	2610318N02Rik	213.856	5.75394	0.412588	2.02229e-45	4.28181e-43	70458
ENSMUSG00000020312.12	Shc2	984.029	5.73691	0.344825	1.79893e-63	1.41776e-60	216148
ENSMUSG00000051029.8	Serpinb1b	144.251	5.73435	0.699707	1.0649e-17	3.81483e-16	282663
ENSMUSG00000030607.7	Acan	129.086	5.71474	0.768655	2.90288e-15	8.09043e-14	11595
ENSMUSG00000022269.13	Marchf11	15.1773	5.71205	1.27412	1.91783e-07	1.70199e-06	211147
ENSMUSG00000030329.11	Pianp	1876.65	5.70063	0.407619	8.30773e-46	1.84146e-43	319352
ENSMUSG00000029361.18	Nos1	8235.35	5.67859	0.495888	9.77839e-32	8.64275e-30	18125
ENSMUSG00000074968.11	Ano3	734.82	5.67285	0.491069	2.69997e-32	2.53654e-30	228432
ENSMUSG00000033214.10	Slitrk5	1157.51	5.66689	0.565128	4.59791e-25	2.80542e-23	75409
ENSMUSG00000048938.12	Nr1h5	12.7744	5.66404	0.989966	2.40698e-10	3.66368e-09	381463
ENSMUSG00000078452.10	Raet1a	279.495	5.66137	0.632345	1.16862e-20	5.33058e-19	19368
ENSMUSG00000028804.20	Csmd2	139.425	5.64205	0.739989	2.05362e-07	1.8078e-06	329942
ENSMUSG00000104318.1	Pcdha7	58.7951	5.63755	0.743184	4.64548e-07	3.79832e-06	12939
ENSMUSG00000032532.7	Cck	4024.46	5.62967	0.690274	1.33108e-17	4.70892e-16	12424
ENSMUSG00000049709.4	Nlrp10	985.889	5.62952	0.492331	1.05192e-31	9.26866e-30	244202
ENSMUSG00000020734.13	Grin2c	1247.52	5.62616	0.532645	1.81326e-27	1.28615e-25	14813
ENSMUSG00000029245.16	Epha5	345.355	5.62317	0.753099	2.97906e-15	8.28647e-14	13839
ENSMUSG00000053117.10	E330013P04Rik	611.146	5.60412	0.575807	8.77291e-24	4.96817e-22	107376
ENSMUSG00000067049.7	Unc93a	18.2567	5.59059	0.847422	2.41522e-12	4.81212e-11	381058
ENSMUSG00000030373.6	Psg28	54.4545	5.58895	1.41046	1.7458e-06	1.25493e-05	114871
ENSMUSG00000023992.14	Trem2	553.661	5.5888	0.408416	5.08337e-44	1.02288e-41	83433
ENSMUSG00000037610.15	Kcnmb2	592.637	5.58529	0.67316	4.0568e-18	1.51248e-16	72413
ENSMUSG00000026959.13	Grin1	357.013	5.57543	0.790729	6.13713e-14	1.47687e-12	14810
ENSMUSG00000055368.14	Slc6a2	44.4528	5.57502	0.7285	1.05265e-15	3.05688e-14	20538
ENSMUSG00000058152.7	Chsy3	2474.65	5.56323	0.371053	3.62388e-52	1.11757e-49	78923
ENSMUSG00000074664.3	NA	21.6831	5.56125	0.753604	2.28694e-14	5.79849e-13	NA
ENSMUSG00000053030.11	Spink2	7.11364	5.55019	1.26965	3.11654e-08	3.26644e-07	69982
ENSMUSG00000049526.8	Tmem202	441.804	5.54598	0.367512	9.96958e-53	3.25123e-50	73893
ENSMUSG00000022945.11	Chaf1b	8364.98	5.53705	0.43483	1.66156e-38	2.34536e-36	110749
ENSMUSG00000060765.8	Olfr325	7.46816	5.52166	1.47006	2.05466e-06	1.4494e-05	258261
ENSMUSG00000009670.11	Tex11	262.33	5.50852	0.852727	3.591e-12	6.96404e-11	83558
ENSMUSG00000056947.5	Mab21l1	7.7155	5.47032	0.477168	0.00235642	0.00740953	17116
ENSMUSG00000048304.8	Slitrk3	108.841	5.46846	0.854465	3.76985e-12	7.29095e-11	386750
ENSMUSG00000102697.1	Pcdhac2	458.127	5.46004	0.467104	6.04563e-33	5.89438e-31	353237
ENSMUSG00000043629.12	1700019D03Rik	4451.75	5.44547	0.397201	5.07051e-44	1.02288e-41	67080
ENSMUSG00000032057.9	Hoatz	15.625	5.44185	0.840104	1.04947e-11	1.93725e-10	235345
ENSMUSG00000022055.7	Nefl	1584.45	5.43796	0.653019	3.20835e-18	1.21047e-16	18039
ENSMUSG00000032262.13	Elovl4	1796.6	5.43782	0.625048	1.2892e-19	5.45926e-18	83603
ENSMUSG00000029236.4	Nmu	12.037	5.43531	1.08431	1.03964e-08	1.19226e-07	56183
ENSMUSG00000025932.14	Eya1	6053.22	5.43201	0.57058	6.98138e-23	3.70928e-21	14048
ENSMUSG00000103985.1	NA	16.1699	5.43056	0.957372	4.48554e-06	2.94773e-05	NA
ENSMUSG00000043531.16	Sorcs1	1279.26	5.42969	0.521203	8.48404e-27	5.80022e-25	58178
ENSMUSG00000029660.10	Tex26	123.366	5.41447	0.551181	3.37494e-24	1.95416e-22	75860
ENSMUSG00000028328.13	Tmod1	8017.82	5.41438	0.333897	1.71588e-60	9.9353e-58	21916
ENSMUSG00000055030.1	Sprr2e	58.4692	5.41172	0.931111	1.95107e-10	3.01419e-09	20759
ENSMUSG00000096096.3	Trav4-4-dv10	135.383	5.40031	0.675158	5.65961e-17	1.86932e-15	100113414
ENSMUSG00000032623.9	Oas1d	36.6872	5.39635	0.917471	1.74531e-10	2.71615e-09	100535
ENSMUSG00000052496.4	Pkdrej	1003.56	5.39538	0.352913	4.04227e-54	1.43359e-51	18766
ENSMUSG00000047842.7	Diras2	1236.27	5.33485	0.866462	2.5235e-11	4.40867e-10	68203
ENSMUSG00000029307.7	Dmp1	52.8252	5.33472	0.603917	4.93421e-20	2.16373e-18	13406
ENSMUSG00000090556.5	NA	36.326	5.33467	0.644557	9.80678e-18	3.53094e-16	NA
ENSMUSG00000110701.1	Gm6013	3.47558	5.32779	1.40001	3.64023e-08	3.75021e-07	547022
ENSMUSG00000037217.15	Syn1	506.266	5.29335	0.472008	1.51439e-30	1.26744e-28	20964
ENSMUSG00000000567.5	Sox9	3264.08	5.28921	0.424966	6.09458e-37	7.96845e-35	20682
ENSMUSG00000108770.1	NA	10.3147	5.28341	0.890077	2.62743e-11	4.58178e-10	NA
ENSMUSG00000024846.5	Cst6	285.949	5.27765	0.518844	1.16192e-25	7.4248e-24	73720
ENSMUSG00000041735.8	AAdacl4fm3	11.4236	5.27629	1.2391	5.38017e-07	4.33162e-06	546849
ENSMUSG00000030069.15	Prok2	6.49025	5.27186	1.2651	5.10468e-08	5.09427e-07	50501
ENSMUSG00000062309.8	Rpp25	1921.42	5.26385	0.377703	1.69607e-45	3.61812e-43	102614
ENSMUSG00000080476.1	NA	10.9054	5.21556	0.714333	5.93027e-14	1.43195e-12	NA
ENSMUSG00000002020.15	Ltbp2	2012.41	5.21494	0.521728	6.44122e-25	3.88005e-23	16997
ENSMUSG00000000214.11	Th	7.06125	5.21252	1.61219	1.72003e-05	9.77383e-05	21823
ENSMUSG00000105202.1	NA	12.763	5.20861	0.677435	4.37415e-15	1.18987e-13	NA
ENSMUSG00000039470.15	Zdhhc2	21036.5	5.2048	0.322146	4.85007e-60	2.69816e-57	70546
ENSMUSG00000083646.1	NA	874.706	5.19549	0.432339	1.18587e-34	1.2891e-32	NA
ENSMUSG00000025359.10	Pmel	5124.52	5.18246	0.950451	1.58445e-09	2.10361e-08	20431
ENSMUSG00000100400.1	NA	5.62836	5.1735	1.27021	1.79546e-07	1.59939e-06	NA
ENSMUSG00000017943.15	Gdap1l1	270.216	5.14939	0.54699	1.86904e-22	9.64154e-21	228858
ENSMUSG00000015090.13	Ptgds	22610.2	5.14893	0.691109	3.50607e-15	9.62966e-14	19215
ENSMUSG00000038916.7	Soga3	289.336	5.14718	0.763506	5.44855e-13	1.1928e-11	67412
ENSMUSG00000021587.5	Pcsk1	451.995	5.13998	0.626281	8.76177e-18	3.16713e-16	18548
ENSMUSG00000108161.1	NA	6.24753	5.12503	0.916362	2.28889e-05	0.000125732	NA
ENSMUSG00000032036.15	Kirrel3	1334.2	5.12042	0.446496	7.93226e-32	7.07717e-30	67703
ENSMUSG00000055561.9	Spink5	121.484	5.10761	0.681629	2.56175e-15	7.17492e-14	72432
ENSMUSG00000079402.9	NA	3.31094	5.10397	1.53002	2.91382e-06	1.98633e-05	NA
ENSMUSG00000109290.1	NA	84.4446	5.09748	0.747414	3.38577e-13	7.56983e-12	NA
ENSMUSG00000055109.5	NA	7.1739	5.09549	1.07574	1.28566e-08	1.45152e-07	NA
ENSMUSG00000105822.1	NA	15.793	5.09402	0.6535	1.14666e-15	3.31294e-14	NA
ENSMUSG00000047606.4	Ankrd34c	17.692	5.08033	0.910236	1.18652e-09	1.61071e-08	330998
ENSMUSG00000037628.10	Cdkn3	2313.97	5.07927	0.309067	4.89316e-62	3.38606e-59	72391
ENSMUSG00000032816.15	Igdcc4	693.169	5.07826	0.324435	1.10553e-56	4.97873e-54	56741
ENSMUSG00000024210.2	Ip6k3	764.397	5.07189	0.459147	9.62782e-30	7.7164e-28	271424
ENSMUSG00000110404.1	Rnf223	9.15037	5.05956	1.07688	7.07606e-08	6.89193e-07	100045778
ENSMUSG00000036853.5	Mcoln3	63998.9	5.05459	0.294066	1.18825e-67	1.16251e-64	171166
ENSMUSG00000030043.11	Tacr1	88.5559	5.05298	0.63796	9.49913e-17	3.0522e-15	21336
ENSMUSG00000039278.10	Pcsk1n	19.7711	5.05235	1.23045	1.34328e-06	9.88368e-06	30052
ENSMUSG00000082229.1	Nap1l2	284.574	5.05193	0.377744	3.44918e-42	6.23314e-40	17954
ENSMUSG00000057726.3	Serpinb9g	17.0781	5.03356	1.09841	2.30531e-07	2.00264e-06	93806
ENSMUSG00000050860.6	Phospho1	119.564	5.02246	0.723436	1.39693e-13	3.254e-12	237928
ENSMUSG00000105445.1	NA	28.7284	5.01535	0.562368	5.1908e-20	2.26924e-18	NA
ENSMUSG00000071658.4	Gng3	67.9299	5.01085	0.670181	3.10832e-15	8.60382e-14	14704
ENSMUSG00000076873.2	Trdv5	2.93608	4.99862	1.44793	8.37129e-07	6.44533e-06	626545
ENSMUSG00000002459.17	Rgs20	77.8704	4.98935	0.600393	4.15319e-18	1.54436e-16	58175
ENSMUSG00000102206.5	Pcdha11	122.631	4.98598	0.540329	1.27458e-21	6.15008e-20	12942
ENSMUSG00000037996.17	Slc24a2	7.313	4.98103	0.606232	7.34832e-06	4.59322e-05	76376
ENSMUSG00000000120.6	Ngfr	738.225	4.97716	0.415597	2.00106e-34	2.14242e-32	18053
ENSMUSG00000041263.14	Rusc1	2106.84	4.97433	0.443416	1.23969e-30	1.04061e-28	72296
ENSMUSG00000098072.1	NA	16.9931	4.97152	1.06671	1.41314e-07	1.28505e-06	NA
ENSMUSG00000030109.15	Slc6a12	3442.83	4.96976	0.568248	9.07962e-20	3.89134e-18	14411
ENSMUSG00000004366.3	Sst	30.1885	4.9687	1.96868	0.000159907	0.000703503	20604
ENSMUSG00000081778.1	Gm6325	222.18	4.96815	1.38128	6.95023e-06	4.36265e-05	100534371
ENSMUSG00000027966.20	Col11a1	1610.13	4.96103	0.407406	1.72721e-35	2.00838e-33	12814
ENSMUSG00000047216.8	Cdh19	4440.79	4.95962	0.494406	4.42748e-25	2.7131e-23	227485
ENSMUSG00000045967.11	Gpr158	27.5908	4.95833	1.16041	5.80512e-07	4.64344e-06	241263
ENSMUSG00000003341.9	Atp8b3	103.316	4.94585	0.682955	1.69046e-14	4.3365e-13	67331
ENSMUSG00000001131.11	Timp1	1686	4.94558	0.444819	4.18903e-30	3.435e-28	21857
ENSMUSG00000054034.10	Tceal5	1129.16	4.94446	0.318531	9.95629e-56	4.21612e-53	331532
ENSMUSG00000073234.4	Gm8773	97.8529	4.93314	0.639437	4.41449e-16	1.33955e-14	667705
ENSMUSG00000020591.11	Ntsr2	57.8117	4.92975	0.516114	6.66215e-23	3.55298e-21	18217
ENSMUSG00000056854.4	Pou3f4	127.541	4.92834	0.617343	5.52486e-17	1.82907e-15	18994
ENSMUSG00000007653.12	Gabrb2	24.2946	4.92715	0.771707	0.000130719	0.000589629	14401
ENSMUSG00000096793.7	NA	13.1564	4.92475	0.81339	1.19809e-10	1.90861e-09	NA
ENSMUSG00000044378.12	Slc15a5	53.1427	4.89835	0.767945	7.45673e-12	1.39737e-10	277898
ENSMUSG00000031980.9	Agt	54320.6	4.89471	0.417226	3.70553e-33	3.68889e-31	11606
ENSMUSG00000021091.8	Serpina3n	14751.6	4.89344	0.630333	3.38341e-16	1.03665e-14	20716
ENSMUSG00000024593.15	Megf10	449.423	4.87695	0.528968	1.19169e-21	5.75991e-20	70417
ENSMUSG00000074802.11	Gas2l3	4988.45	4.84812	0.261461	4.22479e-78	9.9888e-75	237436
ENSMUSG00000058252.6	Tcp11x2	22.3536	4.84149	1.37932	1.22121e-05	7.20489e-05	71841
ENSMUSG00000021791.7	Dydc2	4.61233	4.83924	1.25938	5.62973e-07	4.51332e-06	71200
ENSMUSG00000063821.6	Dupd1	9.78504	4.83117	1.15384	2.30392e-07	2.00205e-06	435391
ENSMUSG00000045912.9	C2cd4c	26.5556	4.8281	0.642674	3.4514e-15	9.50711e-14	237397
ENSMUSG00000030110.13	Ret	3759.88	4.8267	0.501128	2.42482e-23	1.33328e-21	19713
ENSMUSG00000031934.14	Panx1	3187.33	4.82343	0.337274	9.56513e-48	2.35984e-45	55991
ENSMUSG00000037771.11	Slc32a1	2.50192	4.82242	0.82679	0.0164292	0.0398878	22348
ENSMUSG00000062556.3	Scgb1b2	120.968	4.81786	1.44835	1.75592e-05	9.95582e-05	57426
ENSMUSG00000031448.12	Adprhl1	97.5492	4.81232	0.39292	1.27742e-35	1.49764e-33	234072
ENSMUSG00000034912.17	Mdga2	458.672	4.81007	0.541055	2.46634e-20	1.10545e-18	320772
ENSMUSG00000034768.4	Asb16	52.0204	4.79909	0.589059	2.31305e-17	7.9934e-16	217217
ENSMUSG00000103310.1	Pcdha12	471.211	4.79512	0.433578	8.7794e-30	7.09656e-28	192164
ENSMUSG00000035528.4	Npffr2	129.255	4.79431	0.621853	4.81239e-16	1.45717e-14	104443
ENSMUSG00000041544.11	Disp3	96.9114	4.78936	0.714392	5.77526e-13	1.2614e-11	242748
ENSMUSG00000043727.5	F830045P16Rik	4.50845	4.78215	1.28547	1.17497e-06	8.78191e-06	228592
ENSMUSG00000061462.17	Obscn	1842.8	4.75972	0.697423	3.24836e-13	7.27983e-12	380698
ENSMUSG00000066704.6	Cyp2b19	4.71772	4.75933	1.39611	6.84603e-06	4.30869e-05	13090
ENSMUSG00000090691.3	Gm3667	74.1638	4.75422	0.673134	6.26383e-14	1.5048e-12	100042100
ENSMUSG00000051159.16	Cited1	1174.74	4.7487	0.725167	2.12154e-12	4.25989e-11	12705
ENSMUSG00000017400.10	Stac2	1045.4	4.7403	0.622885	1.03974e-15	3.02249e-14	217154
ENSMUSG00000022358.7	Fbxo32	10694.9	4.72809	0.274473	8.86737e-68	8.98518e-65	67731
ENSMUSG00000028965.13	Tnfrsf9	140.996	4.72764	0.665305	4.6729e-14	1.139e-12	21942
ENSMUSG00000045312.12	Lhfpl2	2986.48	4.72379	0.309856	7.61489e-54	2.66728e-51	218454
ENSMUSG00000041309.17	Nkx6-2	40.0048	4.72199	0.855672	1.12234e-09	1.53239e-08	14912
ENSMUSG00000096775.1	Gm5796	141.506	4.71997	0.45772	2.76888e-26	1.83978e-24	545007
ENSMUSG00000038656.5	Cyp3a16	7.50071	4.71953	1.14245	0.0160366	0.0390952	13114
ENSMUSG00000039395.8	Mreg	10425.6	4.71679	0.335072	2.53313e-46	5.74961e-44	381269
ENSMUSG00000033615.9	Cplx1	49.3681	4.70519	0.960402	3.02371e-08	3.17854e-07	12889
ENSMUSG00000036198.12	Arhgap36	163.681	4.69423	0.550637	5.30057e-19	2.15455e-17	75404
ENSMUSG00000078591.1	Hs3st4	107.809	4.69021	0.712141	1.74092e-12	3.53315e-11	628779
ENSMUSG00000079164.8	Tlr5	2869.13	4.68132	0.436785	3.37847e-28	2.4962e-26	53791
ENSMUSG00000080624.1	NA	3.8145	4.68006	1.14194	8.67389e-08	8.28884e-07	NA
ENSMUSG00000029919.5	Hpgds	5284.93	4.67647	0.491017	6.74145e-23	3.58852e-21	54486
ENSMUSG00000017300.9	Tnnc2	465.468	4.67072	0.90384	7.49553e-09	8.81436e-08	21925
ENSMUSG00000049001.5	Ndnf	709.259	4.67031	0.563258	4.397e-18	1.63074e-16	68169
ENSMUSG00000031266.6	Gla	12223.2	4.66727	0.287712	1.40204e-60	8.46353e-58	11605
ENSMUSG00000027457.15	Snph	213.155	4.65712	0.39761	3.48956e-33	3.48612e-31	241727
ENSMUSG00000041552.7	Ptchd1	4665.38	4.65689	0.340863	7.745e-44	1.53665e-41	211612
ENSMUSG00000007888.15	Crlf1	323.12	4.65212	0.635666	8.52219e-15	2.24505e-13	12931
ENSMUSG00000055775.16	Myh8	4853.12	4.6503	0.966287	4.68992e-08	4.7202e-07	17885
ENSMUSG00000050875.11	Minar2	254.821	4.64888	0.562996	5.85955e-18	2.15067e-16	225583
ENSMUSG00000110575.1	NA	23.2004	4.64888	0.54565	1.00913e-18	3.97653e-17	NA
ENSMUSG00000091733.1	Gm8094	4.54543	4.64577	1.51512	3.83589e-05	0.000198743	666420
ENSMUSG00000022054.11	Nefm	1209.3	4.64522	0.458272	1.04574e-25	6.71264e-24	18040
ENSMUSG00000027555.8	Car13	5044.12	4.64469	0.300798	3.10971e-55	1.17638e-52	71934
ENSMUSG00000034161.7	Scx	550.574	4.62247	0.403393	8.68576e-32	7.70102e-30	20289
ENSMUSG00000030996.8	Art1	29.1902	4.62216	0.991382	1.01378e-07	9.55261e-07	11870
ENSMUSG00000041658.12	Rragb	12612.2	4.61692	0.261805	6.55535e-71	8.45401e-68	245670
ENSMUSG00000094634.8	NA	687.876	4.61198	0.343958	2.2428e-42	4.159e-40	NA
ENSMUSG00000072769.6	NA	223.126	4.60795	0.452384	9.55236e-26	6.15954e-24	NA
ENSMUSG00000073843.3	NA	4.53628	4.60181	1.33234	2.66707e-06	1.83309e-05	NA
ENSMUSG00000012211.13	Tex22	9.51826	4.59962	0.872553	9.26281e-09	1.07049e-07	75671
ENSMUSG00000079428.8	Tceal7	557.635	4.59281	0.569324	2.79812e-17	9.55333e-16	100040972
ENSMUSG00000026204.15	Ptprn	120.57	4.58536	0.551546	4.02033e-18	1.50085e-16	19275
ENSMUSG00000016346.17	Kcnq2	11.9608	4.57764	1.25257	6.77719e-06	4.2701e-05	16536
ENSMUSG00000029019.8	Nppb	124.481	4.56794	1.65616	1.86505e-06	1.33187e-05	18158
ENSMUSG00000029352.14	Crybb3	134.824	4.55532	0.452767	4.02928e-25	2.4798e-23	12962
ENSMUSG00000050711.7	Scg2	204.269	4.55421	1.05304	4.20995e-07	3.47627e-06	20254
ENSMUSG00000034472.13	Rasd2	3436.68	4.55012	0.367454	1.4349e-36	1.84213e-34	75141
ENSMUSG00000027015.4	Cybrd1	1063.2	4.54921	0.456845	7.55364e-25	4.53091e-23	73649
ENSMUSG00000079383.9	NA	24.4466	4.54369	0.634551	4.88751e-14	1.18927e-12	NA
ENSMUSG00000034891.13	Sncb	107.116	4.53704	1.44939	3.42894e-05	0.000179726	104069
ENSMUSG00000042045.6	Sln	94.1741	4.53683	0.986745	1.25148e-07	1.15095e-06	66402
ENSMUSG00000043036.13	Ccdc63	18.1239	4.5236	0.550986	2.95267e-17	1.00207e-15	330188
ENSMUSG00000030470.15	Csrp3	30.5229	4.52256	0.894766	1.48274e-08	1.64909e-07	13009
ENSMUSG00000037161.14	Mgarp	227.6	4.51473	0.65499	1.98366e-13	4.55342e-12	67749
ENSMUSG00000042622.13	Maff	230.399	4.51278	0.489109	1.18696e-21	5.74682e-20	17133
ENSMUSG00000027923.3	Lce1b	11.3745	4.50481	0.845266	7.18594e-09	8.47732e-08	68720
ENSMUSG00000029306.8	Ibsp	5.04958	4.50324	1.04489	0.00302229	0.00920442	15891
ENSMUSG00000021483.8	Cdk20	2694.23	4.48918	0.278545	7.73264e-60	4.21905e-57	105278
ENSMUSG00000029544.16	Cabp1	603.277	4.48889	0.452961	1.47857e-24	8.77617e-23	29867
ENSMUSG00000107755.1	NA	2.21649	4.48877	1.47261	1.09339e-05	6.53198e-05	NA
ENSMUSG00000091568.8	NA	436.742	4.47077	0.399486	1.795e-30	1.48911e-28	NA
ENSMUSG00000086695.1	NA	22.5404	4.45998	0.672504	1.68785e-12	3.43035e-11	NA
ENSMUSG00000020435.17	Osbp2	8347.36	4.45721	0.330858	8.47308e-43	1.61341e-40	74309
ENSMUSG00000062077.14	Trim54	10.1393	4.45513	1.06614	9.4123e-07	7.17865e-06	58522
ENSMUSG00000076976.2	Mir297c	2.1563	4.4471	1.46099	1.03606e-05	6.22775e-05	100124483
ENSMUSG00000054409.5	Tmem74	23.6534	4.4414	0.633687	1.07271e-13	2.51321e-12	239408
ENSMUSG00000052854.15	Nrk	749.6	4.43543	0.63605	1.16295e-13	2.72013e-12	27206
ENSMUSG00000020908.14	Myh3	1779.38	4.42649	0.893856	2.35402e-08	2.52794e-07	17883
ENSMUSG00000054510.5	Gm14461	1431.45	4.4257	1.47583	5.23162e-05	0.000261369	329436
ENSMUSG00000029811.14	Aoc1	4466.17	4.41277	0.402651	2.34028e-29	1.82414e-27	76507
ENSMUSG00000036502.14	Tmem255a	400.813	4.40042	0.404281	5.81053e-29	4.45558e-27	245386
ENSMUSG00000028246.13	Faxc	541.754	4.39787	0.352448	4.00745e-37	5.338e-35	76132
ENSMUSG00000038242.12	Aox4	63.9931	4.39564	0.678713	3.87011e-12	7.47466e-11	71872
ENSMUSG00000036523.16	Greb1	1185.57	4.39531	0.336017	1.78936e-40	2.80485e-38	268527
ENSMUSG00000057615.5	Ldoc1	30.1757	4.38833	1.94105	0.000309794	0.00125724	434784
ENSMUSG00000074344.6	Tmigd3	6.72533	4.36855	0.880355	5.83338e-08	5.77073e-07	69296
ENSMUSG00000090175.1	Ugt1a9	17590.5	4.35554	0.687016	9.29912e-12	1.72216e-10	394434
ENSMUSG00000048337.3	Npy4r	10.4151	4.35385	0.870387	3.82721e-08	3.92573e-07	19065
ENSMUSG00000026452.15	Syt2	234.588	4.3509	0.496822	8.46193e-20	3.65421e-18	20980
ENSMUSG00000080594.1	Mir669h	15.1463	4.34441	0.550199	3.5116e-16	1.07477e-14	100316831
ENSMUSG00000054266.2	Serpinb9d	15.2196	4.34327	0.924459	1.03125e-07	9.70321e-07	20726
ENSMUSG00000026418.16	Tnni1	24.1034	4.34272	0.656559	1.95263e-12	3.94025e-11	21952
ENSMUSG00000080500.1	NA	9.80566	4.34	0.63451	9.74001e-13	2.04396e-11	NA
ENSMUSG00000046186.8	Cd109	5500.93	4.33348	0.356313	2.19554e-35	2.52194e-33	235505
ENSMUSG00000062393.13	Dgkk	203.236	4.33252	0.464182	4.40359e-22	2.18807e-20	331374
ENSMUSG00000048388.3	Fam171b	3242.48	4.32952	0.23795	2.19976e-75	4.45798e-72	241520
ENSMUSG00000039419.17	Cntnap2	190.054	4.32863	0.426767	1.45368e-25	9.18572e-24	66797
ENSMUSG00000073565.4	Prr16	518.688	4.32783	0.515061	1.75866e-18	6.80719e-17	71373
ENSMUSG00000020808.3	Pimreg	55.0798	4.32735	0.406419	1.1563e-27	8.2636e-26	109212
ENSMUSG00000080684.1	NA	12.8338	4.32705	0.745258	3.31656e-10	4.91884e-09	NA
ENSMUSG00000081386.1	NA	3.21433	4.31947	1.24149	4.19267e-06	2.77477e-05	NA
ENSMUSG00000021090.16	Lrrc9	621.515	4.31223	0.456822	1.55325e-22	8.05646e-21	78257
ENSMUSG00000080850.1	NA	5.207	4.30981	0.869451	1.90538e-08	2.07681e-07	NA
ENSMUSG00000020000.7	Moxd1	570.755	4.30666	0.622039	1.6558e-13	3.83185e-12	59012
ENSMUSG00000038508.7	Gdf15	772.42	4.30347	0.368775	7.6012e-33	7.33542e-31	23886
ENSMUSG00000079379.2	NA	2.1964	4.30145	1.60205	8.93191e-05	0.000420578	NA
ENSMUSG00000064267.13	Hvcn1	3617.94	4.29011	0.341474	1.43661e-37	1.9596e-35	74096
ENSMUSG00000005087.17	Cd44	9913.74	4.28882	0.365955	4.99638e-33	4.90509e-31	12505
ENSMUSG00000036855.3	Gjd4	41.6227	4.28661	0.605513	6.90736e-14	1.65102e-12	225152
ENSMUSG00000105939.1	NA	4.02253	4.28642	0.93799	2.29391e-08	2.46993e-07	NA
ENSMUSG00000021622.3	Ckmt2	16.529	4.28189	0.96336	0.000259321	0.00107439	76722
ENSMUSG00000029813.8	Doxl1	25.2971	4.27704	0.696428	4.16365e-11	7.0907e-10	69761
ENSMUSG00000037393.2	Nmur2	3.04701	4.26586	1.50478	0.016426	0.0398835	216749
ENSMUSG00000103255.1	Pcdhac1	78.2642	4.2658	0.529661	2.56562e-17	8.80192e-16	353236
ENSMUSG00000067215.5	Usp51	202.695	4.26219	0.304841	1.09578e-45	2.41004e-43	635253
ENSMUSG00000000305.12	Cdh4	2378	4.2601	0.341273	4.16738e-37	5.52509e-35	12561
ENSMUSG00000022941.8	Ripply3	3231.41	4.25883	0.526775	2.51056e-17	8.62343e-16	170765
ENSMUSG00000060913.6	Trim55	17.5522	4.2557	0.741618	3.40422e-10	5.04621e-09	381485
ENSMUSG00000026628.13	Atf3	2274.74	4.25143	0.362833	4.33445e-33	4.28492e-31	11910
ENSMUSG00000039960.5	Rhou	1390.38	4.25001	0.339537	2.49116e-37	3.34973e-35	69581
ENSMUSG00000031981.7	Capn9	45.9603	4.24343	0.537213	1.49777e-16	4.72689e-15	73647
ENSMUSG00000031838.8	Ifi30	62964.5	4.24225	0.271088	2.43622e-56	1.06339e-53	65972
ENSMUSG00000068744.12	Psrc1	316.72	4.23063	0.27266	1.10299e-55	4.60205e-53	56742
ENSMUSG00000073954.5	Olfr594	6.24603	4.22757	1.29456	2.78882e-05	0.000149857	258246
ENSMUSG00000020061.17	Mybpc1	848.575	4.22338	0.817943	8.04811e-09	9.39675e-08	109272
ENSMUSG00000085682.2	Gm14267	38.8105	4.22042	0.763957	1.14446e-09	1.55884e-08	383773
ENSMUSG00000047517.11	Dmbt1	1236.32	4.21367	1.07361	2.32239e-06	1.61814e-05	12945
ENSMUSG00000004105.8	Angptl2	36274.9	4.20601	0.341535	4.15325e-36	5.1233e-34	26360
ENSMUSG00000034593.16	Myo5a	246526	4.2038	0.298374	3.17479e-46	7.09254e-44	17918
ENSMUSG00000026955.13	Sapcd2	39.1934	4.20012	0.3799	1.07186e-29	8.54237e-28	72080
ENSMUSG00000030137.8	Tuba8	3704.78	4.19874	0.351111	2.50861e-34	2.67572e-32	53857
ENSMUSG00000002341.8	Ncan	5.88831	4.19576	0.741385	0.000763288	0.00277998	13004
ENSMUSG00000087263.1	NA	34.5118	4.19414	0.593704	7.5047e-14	1.78777e-12	NA
ENSMUSG00000036192.15	Rorb	1570.17	4.18608	0.342137	8.67664e-36	1.03434e-33	225998
ENSMUSG00000031965.15	Tbx20	12.495	4.18293	1.24167	1.99013e-05	0.00011104	57246
ENSMUSG00000051527.11	Usp29	12.1926	4.18153	0.556919	2.18006e-05	0.000120453	57775
ENSMUSG00000094707.1	A830019P07Rik	203.708	4.17827	0.361867	3.44048e-32	3.21097e-30	329056
ENSMUSG00000028354.13	Fmn2	585.744	4.17705	0.357779	7.39509e-33	7.16087e-31	54418
ENSMUSG00000027254.13	Map1a	12287.6	4.17582	0.252867	1.38107e-62	1.00471e-59	17754
ENSMUSG00000046610.14	Oacyl	46.73	4.17504	0.441503	1.63647e-22	8.47263e-21	319888
ENSMUSG00000071265.10	1700086L19Rik	10.9834	4.17484	0.892637	1.37708e-07	1.25548e-06	74284
ENSMUSG00000024471.12	Myot	54.197	4.1737	1.27848	2.50332e-05	0.000136506	58916
ENSMUSG00000098064.1	Gm9192	3.04969	4.16505	1.25872	8.15701e-06	5.0322e-05	668477
ENSMUSG00000035186.6	Ubd	1077	4.15885	0.514163	2.37604e-17	8.1812e-16	24108
ENSMUSG00000043903.3	Zfp469	238.696	4.15877	0.382587	6.01137e-29	4.59716e-27	195209
ENSMUSG00000087524.1	NA	9.32778	4.15657	1.15613	1.26239e-05	7.42242e-05	NA
ENSMUSG00000022582.4	Ly6g	23.5841	4.13963	0.795684	6.74071e-09	7.99195e-08	546644
ENSMUSG00000060780.2	Lrrtm1	251.382	4.13923	0.416795	1.24538e-24	7.43873e-23	74342
ENSMUSG00000029377.5	Ereg	32.0252	4.1359	0.970159	5.5843e-07	4.4807e-06	13874
ENSMUSG00000027581.12	Stmn3	69.0874	4.12821	0.813788	1.29777e-08	1.46287e-07	20262
ENSMUSG00000068452.7	Duox2	235.902	4.11464	0.870669	7.15513e-08	6.96655e-07	214593
ENSMUSG00000103552.1	NA	2.78664	4.11186	1.19382	4.06433e-06	2.69865e-05	NA
ENSMUSG00000072082.6	Ccnf	1156.24	4.11083	0.509636	2.81725e-17	9.6071e-16	12449
ENSMUSG00000114317.1	NA	3.05406	4.10235	1.38166	4.93798e-05	0.000248405	NA
ENSMUSG00000076956.2	Mir297a-3	8.71813	4.10133	0.788103	1.47849e-08	1.64501e-07	100124482
ENSMUSG00000032181.7	Scg3	208.908	4.09972	0.835195	2.96019e-08	3.11754e-07	20255
ENSMUSG00000095407.1	Tmem200c	5.18781	4.09773	1.10492	6.00081e-06	3.83284e-05	622645
ENSMUSG00000025037.6	Maoa	53779.2	4.09354	0.397664	4.04378e-26	2.65579e-24	17161
ENSMUSG00000033825.9	Tpsb2	126.379	4.0929	0.555842	7.51335e-15	1.98852e-13	17229
ENSMUSG00000048385.8	Scrt1	10.5429	4.08812	1.11863	8.71944e-06	5.33969e-05	170729
ENSMUSG00000097421.2	NA	43.7891	4.07598	0.626167	3.2867e-12	6.40454e-11	NA
ENSMUSG00000017417.14	Plxdc1	121.041	4.07279	0.331393	3.46856e-13	7.74881e-12	72324
ENSMUSG00000057609.6	Lce1a1	11.6082	4.0711	0.865849	1.02686e-07	9.66944e-07	67127
ENSMUSG00000004885.5	Crabp2	1038.24	4.06978	0.888149	1.43911e-07	1.30324e-06	12904
ENSMUSG00000031224.6	Magee2	12.0795	4.06914	0.705753	6.17052e-10	8.76226e-09	272790
ENSMUSG00000041750.13	Cd1d2	255.547	4.06652	0.666614	3.9237e-11	6.70218e-10	12480
ENSMUSG00000030399.2	Ckm	202.349	4.05712	0.876505	1.13967e-07	1.0612e-06	12715
ENSMUSG00000041703.7	Zic5	163.836	4.05585	1.19543	1.63022e-05	9.31008e-05	65100
ENSMUSG00000050808.13	Muc15	48.8213	4.05078	0.686838	1.4288e-10	2.25336e-09	269328
ENSMUSG00000033361.13	Prrg3	376.851	4.04899	0.49149	7.12345e-18	2.59777e-16	208748
ENSMUSG00000095295.8	Gm3488	11.9237	4.04028	1.01708	2.59608e-06	1.79081e-05	100041735
ENSMUSG00000072812.4	NA	7251.66	4.03687	0.446476	7.12344e-21	3.297e-19	NA
ENSMUSG00000092697.1	NA	1.82036	4.03221	1.57756	0.000156801	0.000692091	NA
ENSMUSG00000040605.6	Bace2	6104.91	4.03126	0.378653	7.26029e-28	5.28177e-26	56175
ENSMUSG00000046179.17	E2f8	837.158	4.02066	0.214798	1.59882e-79	5.67022e-76	108961
ENSMUSG00000096039.8	D830030K20Rik	204.255	4.0149	0.509946	1.3848e-16	4.38989e-15	320333
ENSMUSG00000059742.10	Kcnh7	95.1217	4.01456	0.610688	1.86544e-12	3.77236e-11	170738
ENSMUSG00000018507.16	Trpv2	2745.08	4.01417	0.36336	9.25123e-30	7.4567e-28	22368
ENSMUSG00000047875.6	Gpr157	600.387	4.01121	0.35579	7.9349e-31	6.72027e-29	269604
ENSMUSG00000090796.1	NA	26.1302	3.99482	0.639548	2.17358e-11	3.83564e-10	NA
ENSMUSG00000051111.16	Sv2c	78.7682	3.99365	0.800745	0.000137349	0.000616104	75209
ENSMUSG00000035296.14	Sgcg	51.0311	3.99104	0.682374	1.70007e-10	2.6517e-09	24053
ENSMUSG00000030584.14	Dpf1	141.445	3.98953	0.499289	5.47143e-17	1.8135e-15	29861
ENSMUSG00000032523.11	Hhatl	5081.86	3.98674	0.56726	8.65859e-14	2.05575e-12	74770
ENSMUSG00000020904.11	Cfap52	319.423	3.98471	0.633416	1.16783e-11	2.13904e-10	71860
ENSMUSG00000044103.4	Il36g	115.314	3.97929	0.587499	4.96074e-13	1.0936e-11	215257
ENSMUSG00000045917.17	Tmem268	4139.63	3.97755	0.28586	2.23102e-45	4.6543e-43	230279
ENSMUSG00000063568.11	Jazf1	851.825	3.97573	0.302509	7.07615e-41	1.16724e-38	231986
ENSMUSG00000037086.3	Prr32	23.2122	3.97454	0.843578	8.57802e-08	8.20275e-07	68800
ENSMUSG00000036766.12	Dner	222.006	3.97073	1.1397	1.20676e-05	7.13442e-05	227325
ENSMUSG00000053465.6	Hs6st3	42.9266	3.96613	0.524014	1.64089e-15	4.66486e-14	50787
ENSMUSG00000044201.9	Cdc25c	141.617	3.96585	0.298878	1.56743e-41	2.67899e-39	12532
ENSMUSG00000032826.17	Ank2	40325.6	3.96212	0.274162	1.31687e-48	3.36597e-46	109676
ENSMUSG00000090061.9	Nwd2	360.625	3.96161	0.73933	2.79054e-09	3.53136e-08	319807
ENSMUSG00000102788.1	NA	4.53398	3.96043	1.02877	3.76986e-06	2.51549e-05	NA
ENSMUSG00000061723.18	Tnnt3	454.248	3.95827	0.820226	4.97102e-08	4.97488e-07	21957
ENSMUSG00000054976.14	Nyap2	6.94076	3.95762	1.12377	1.88884e-05	0.000106245	241134
ENSMUSG00000027792.11	Bche	1858.67	3.95155	0.548349	2.31397e-14	5.86178e-13	12038
ENSMUSG00000030730.12	Atp2a1	237.654	3.94264	0.795748	2.35838e-08	2.53166e-07	11937
ENSMUSG00000030762.11	Aqp8	191.181	3.94216	0.663729	1.0338e-10	1.65922e-09	11833
ENSMUSG00000063558.4	Aox1	3949.43	3.93968	0.378776	1.10799e-26	7.53859e-25	11761
ENSMUSG00000055567.18	Unc80	139.326	3.93699	0.721642	1.72335e-09	2.26786e-08	329178
ENSMUSG00000024598.8	Fbn2	676.623	3.93374	0.471401	2.89557e-18	1.0983e-16	14119
ENSMUSG00000023034.6	Nr4a1	18332.4	3.92768	0.394273	1.09176e-24	6.53487e-23	15370
ENSMUSG00000079391.10	Gm2974	89.3966	3.92765	0.841368	1.5512e-09	2.06332e-08	101055754
ENSMUSG00000001741.12	Il16	6883.88	3.92395	0.443843	4.38479e-20	1.92578e-18	16170
ENSMUSG00000073594.3	NA	12.391	3.92264	1.18506	1.81887e-05	0.000102799	NA
ENSMUSG00000041801.5	Phlda3	974.103	3.91734	0.328186	3.27179e-34	3.47668e-32	27280
ENSMUSG00000040133.2	Gpr176	1307.73	3.91703	0.266301	2.63078e-50	7.24666e-48	381413
ENSMUSG00000039013.16	Siglecf	21.4657	3.90834	0.812193	5.63833e-08	5.59138e-07	233186
ENSMUSG00000038112.15	AW551984	223.786	3.9047	0.704218	1.04139e-09	1.43082e-08	244810
ENSMUSG00000004892.13	Bcan	5.1966	3.9008	0.60352	0.000540856	0.00205699	12032
ENSMUSG00000094327.1	NA	6.82157	3.89727	0.72596	6.37467e-09	7.60322e-08	NA
ENSMUSG00000028348.7	Cavin4	43.1861	3.88783	0.581014	9.32617e-13	1.96584e-11	68016
ENSMUSG00000079092.4	Prl2c2	9.42625	3.88763	1.26939	6.82573e-05	0.000331665	18811
ENSMUSG00000039372.5	Marchf4	6.44542	3.88677	0.885979	5.1395e-07	4.16504e-06	381270
ENSMUSG00000015852.13	Fcrls	645.642	3.88621	0.388552	6.3664e-25	3.84314e-23	80891
ENSMUSG00000106440.1	NA	6.46484	3.87866	0.729732	1.19444e-08	1.35772e-07	NA
ENSMUSG00000079364.3	Gm3558	77.9114	3.87081	0.522373	5.45618e-15	1.46455e-13	100041874
ENSMUSG00000071540.4	3425401B19Rik	63.2438	3.86992	0.664224	2.10506e-10	3.23011e-09	100504518
ENSMUSG00000028068.14	Iqgap3	740.635	3.86937	0.185112	2.48899e-98	3.53088e-94	404710
ENSMUSG00000079235.10	Ccdc13	145.838	3.86337	0.808745	5.77895e-08	5.72088e-07	100502861
ENSMUSG00000026672.11	Optn	17137.5	3.86129	0.213279	5.34921e-74	8.92752e-71	71648
ENSMUSG00000047261.9	Gap43	88.0449	3.8542	0.797209	4.28349e-08	4.34972e-07	14432
ENSMUSG00000046942.17	Mageb16	8.69717	3.85128	1.09214	1.57226e-05	9.0154e-05	71967
ENSMUSG00000068614.7	Actc1	486.471	3.851	0.812884	6.96411e-08	6.78756e-07	11464
ENSMUSG00000034098.14	Fstl5	7.27069	3.85015	1.15065	2.36608e-05	0.000129595	213262
ENSMUSG00000073535.5	Gm5532	9.01662	3.8485	0.695158	2.26121e-09	2.90953e-08	433367
ENSMUSG00000028020.16	Glrb	440.091	3.84428	0.335702	1.06607e-31	9.36426e-30	14658
ENSMUSG00000063887.13	Nlgn1	1390.99	3.84361	0.451726	7.17132e-19	2.89424e-17	192167
ENSMUSG00000001656.3	Hoxc11	243.847	3.84332	0.651902	1.38193e-10	2.18307e-09	109663
ENSMUSG00000048807.2	Slc35e4	961.526	3.84267	0.294173	2.40761e-40	3.71243e-38	103710
ENSMUSG00000084932.1	NA	9.97976	3.84158	0.745926	1.57712e-08	1.74653e-07	NA
ENSMUSG00000074109.4	Mrgprx2	17.1573	3.84156	0.889045	5.88786e-07	4.70167e-06	243978
ENSMUSG00000001270.9	Ckb	33845	3.83869	0.272028	2.58197e-46	5.81395e-44	12709
ENSMUSG00000102397.1	NA	105.711	3.83841	0.427245	9.81714e-21	4.49245e-19	NA
ENSMUSG00000090202.1	Samd13	11.2181	3.83331	0.774739	3.46199e-08	3.59004e-07	75015
ENSMUSG00000040907.15	Atp1a3	3094.75	3.82799	0.890559	5.48383e-07	4.40632e-06	232975
ENSMUSG00000025586.17	Cpeb1	9523.91	3.82644	0.225716	1.66713e-65	1.47812e-62	12877
ENSMUSG00000025255.18	Zfhx4	5144.78	3.81863	0.445613	4.27843e-19	1.74157e-17	80892
ENSMUSG00000042671.12	Rgs8	5.4338	3.81751	1.49651	0.000241837	0.00100829	67792
ENSMUSG00000022211.9	Carmil3	2377.61	3.81681	0.302113	6.23133e-38	8.62416e-36	268747
ENSMUSG00000032356.12	Rasgrf1	37.9788	3.81605	0.583682	2.83316e-05	0.000151923	19417
ENSMUSG00000032503.18	Arpp21	325.965	3.81576	0.687735	1.01803e-09	1.40075e-08	74100
ENSMUSG00000073739.3	Gm16287	11.0679	3.81555	0.848878	3.3137e-07	2.7898e-06	100038595
ENSMUSG00000070547.4	Mrgprb1	80.3235	3.81304	0.8904	5.64821e-07	4.52686e-06	233231
ENSMUSG00000032495.8	Lrrc2	162.884	3.81268	0.677837	6.65244e-10	9.41362e-09	74249
ENSMUSG00000037379.7	Spon2	95.572	3.80954	0.527519	2.27415e-14	5.7712e-13	100689
ENSMUSG00000030108.14	Slc6a13	108400	3.80942	0.363779	7.57801e-27	5.19331e-25	14412
ENSMUSG00000025930.6	Msc	15.7068	3.80702	0.74846	1.73798e-08	1.91198e-07	17681
ENSMUSG00000026700.4	Tnfsf4	5.51985	3.80665	1.23418	8.35942e-05	0.000397409	22164
ENSMUSG00000097199.1	NA	12.639	3.80618	0.559522	6.90523e-13	1.48872e-11	NA
ENSMUSG00000034457.10	Eda2r	261.919	3.80577	0.304788	8.53645e-37	1.10089e-34	245527
ENSMUSG00000037544.14	Dlgap5	600.815	3.80096	0.197963	1.84612e-83	1.74594e-79	218977
ENSMUSG00000029009.17	Mthfr	10681.6	3.7991	0.308975	5.44049e-36	6.62479e-34	17769
ENSMUSG00000020216.13	Jsrp1	57.6598	3.79517	0.535029	5.8729e-14	1.4193e-12	71912
ENSMUSG00000020963.15	Tshr	14875.1	3.7947	0.391027	1.10299e-23	6.20911e-22	22095
ENSMUSG00000079429.9	Mroh2a	505.928	3.77286	0.512905	7.39075e-15	1.95789e-13	100040766
ENSMUSG00000068699.12	Flnc	2675.69	3.77114	0.447625	1.52294e-18	5.92716e-17	68794
ENSMUSG00000061816.15	Myl1	222.275	3.7683	0.830247	1.78172e-07	1.58816e-06	17901
ENSMUSG00000045328.11	Cenpe	4267.35	3.76757	0.230792	3.50429e-61	2.20942e-58	229841
ENSMUSG00000051951.5	Xkr4	276.459	3.7664	0.356895	2.75419e-27	1.92943e-25	497097
ENSMUSG00000030256.11	Bhlhe41	13405.1	3.76119	0.341195	1.5127e-29	1.19549e-27	79362
ENSMUSG00000038670.11	Mybpc2	311.397	3.75939	0.473014	7.90912e-17	2.57538e-15	233199
ENSMUSG00000032514.11	Ttc21a	117.637	3.74969	0.455626	7.36541e-18	2.67912e-16	74052
ENSMUSG00000051279.2	Gdf6	37.7504	3.74513	0.803374	1.10161e-07	1.03016e-06	242316
ENSMUSG00000081872.1	NA	26.1977	3.74313	0.404258	1.87033e-21	8.94856e-20	NA
ENSMUSG00000048416.15	Mlf1	200.697	3.74281	0.299944	4.29325e-37	5.6655e-35	17349
ENSMUSG00000097139.2	NA	3.36396	3.74179	1.18109	2.54682e-05	0.000138532	NA
ENSMUSG00000044071.8	Tafa2	6.39733	3.74078	1.15207	4.39626e-05	0.000224295	268354
ENSMUSG00000048574.9	Ccnb1-ps	9.75374	3.73422	0.582461	1.14728e-11	2.10275e-10	434175
ENSMUSG00000093887.8	Gm3033	10.0598	3.73153	0.647247	4.81346e-10	6.92884e-09	100040906
ENSMUSG00000016327.9	Atp1b4	105.523	3.729	0.888537	8.08298e-07	6.24708e-06	67821
ENSMUSG00000047592.17	Nxpe5	107.669	3.72764	0.844276	3.19776e-07	2.7017e-06	381680
ENSMUSG00000061186.15	Sfmbt2	614.511	3.72202	0.22663	5.53074e-62	3.73615e-59	353282
ENSMUSG00000094370.7	Gm3373	29.2977	3.72085	0.753664	2.87127e-08	3.03064e-07	100036568
ENSMUSG00000029778.12	Adcyap1r1	2429.2	3.71916	0.76066	3.40923e-08	3.54051e-07	11517
ENSMUSG00000041431.16	Ccnb1	1025.21	3.71645	0.223586	2.34328e-63	1.79686e-60	268697
ENSMUSG00000027533.10	Fabp5	25132.6	3.71538	0.426714	1.30321e-19	5.51039e-18	16592
ENSMUSG00000069227.4	Gprin1	37.2122	3.71486	0.574335	4.13594e-12	7.9502e-11	26913
ENSMUSG00000058773.2	H1f5	348.329	3.71231	0.3327	2.72448e-30	2.24706e-28	56702
ENSMUSG00000028347.14	Tmeff1	1785.68	3.70856	0.302097	5.78382e-36	7.01275e-34	230157
ENSMUSG00000019942.13	Cdk1	1100.24	3.70722	0.173956	4.42119e-102	1.25438e-97	12534
ENSMUSG00000022483.16	Col2a1	33.0381	3.70506	0.581614	0.00483587	0.013918	12824
ENSMUSG00000030162.14	Olr1	81.6654	3.69498	0.426669	1.76884e-19	7.3694e-18	108078
ENSMUSG00000054320.16	Lrrc36	181.942	3.69424	0.521666	5.81681e-14	1.40694e-12	270091
ENSMUSG00000094943.1	NA	10.3962	3.69322	0.783377	1.06337e-07	9.96364e-07	NA
ENSMUSG00000039215.5	Svs1	16.2602	3.69103	0.918628	1.97305e-06	1.40123e-05	243377
ENSMUSG00000019785.14	Clvs2	31.9589	3.68872	0.460031	9.24248e-08	8.76297e-07	215890
ENSMUSG00000063804.8	Lin28b	5.77461	3.68328	1.08862	1.40811e-05	8.16657e-05	380669
ENSMUSG00000098235.1	Gm7497	831.162	3.68032	0.517209	4.46398e-14	1.09466e-12	665111
ENSMUSG00000022033.9	Pbk	1058.82	3.67405	0.218181	5.60182e-65	4.81621e-62	52033
ENSMUSG00000034883.9	Lrr1	105.366	3.67312	0.276327	1.55416e-41	2.6724e-39	69706
ENSMUSG00000074280.6	NA	1171.29	3.67073	1.01529	8.20932e-06	5.05787e-05	NA
ENSMUSG00000020331.9	Hcn2	611.979	3.66466	0.418516	8.53527e-20	3.6747e-18	15166
ENSMUSG00000027379.13	Bub1	874.198	3.66208	0.226594	4.83623e-60	2.69816e-57	12235
ENSMUSG00000046591.10	Ticrr	457.337	3.66089	0.236105	1.47455e-55	6.06316e-53	77011
ENSMUSG00000095419.1	NA	191.102	3.6602	0.461295	8.69274e-17	2.809e-15	NA
ENSMUSG00000028364.15	Tnc	11619.8	3.65842	0.323512	4.61415e-31	3.94315e-29	21923
ENSMUSG00000083679.1	NA	386.66	3.65559	0.307027	4.26927e-34	4.48621e-32	NA
ENSMUSG00000037260.8	Hgsnat	51325	3.65191	0.266789	5.49818e-44	1.09855e-41	52120
ENSMUSG00000027656.7	Ccn5	76.877	3.64897	0.663528	1.23245e-09	1.66828e-08	22403
ENSMUSG00000049036.7	Tmem121	18.6476	3.64855	0.588935	2.48734e-11	4.35085e-10	69195
ENSMUSG00000074001.3	Klhl40	12.0838	3.64789	0.892238	1.67581e-06	1.20952e-05	72330
ENSMUSG00000039330.4	Tsga10ip	16.304	3.64561	0.851449	5.83624e-07	4.66571e-06	78306
ENSMUSG00000037725.8	Ckap2	1079.45	3.64399	0.216568	6.00303e-65	5.00935e-62	80986
ENSMUSG00000041064.13	Pif1	42.584	3.64246	0.316487	7.89365e-32	7.06494e-30	208084
ENSMUSG00000095681.7	Gm8281	372.714	3.64038	1.06673	7.82636e-08	7.55013e-07	666772
ENSMUSG00000054630.7	Ugt2b5	5031.77	3.63807	0.615705	1.38646e-10	2.18901e-09	22238
ENSMUSG00000033508.7	Asprv1	75.9448	3.63762	0.505125	2.48263e-14	6.26667e-13	67855
ENSMUSG00000086430.1	NA	12.254	3.63694	0.659368	2.01373e-09	2.61961e-08	NA
ENSMUSG00000039396.11	Neil3	305.687	3.63673	0.247527	3.0363e-50	8.20436e-48	234258
ENSMUSG00000053441.4	Adamts19	60.1544	3.62654	1.0682	1.7126e-05	9.73943e-05	240322
ENSMUSG00000062345.10	Serpinb2	9.81313	3.62624	0.591573	0.00268874	0.00830737	18788
ENSMUSG00000051378.10	Kif18b	166.686	3.6262	0.241224	2.04715e-52	6.45353e-50	70218
ENSMUSG00000038327.8	Serpinb9f	5.49033	3.62569	1.66419	0.000489368	0.00188288	20709
ENSMUSG00000024989.14	Cep55	283.506	3.62531	0.274151	3.02297e-41	5.10523e-39	74107
ENSMUSG00000020836.15	Coro6	607.441	3.62522	0.393491	1.3581e-21	6.54192e-20	216961
ENSMUSG00000034706.16	Dnai2	106.003	3.62332	0.515723	8.77441e-14	2.0815e-12	432611
ENSMUSG00000045761.15	Togaram2	33.6482	3.62045	0.639669	5.96043e-10	8.47665e-09	320159
ENSMUSG00000026773.19	Pfkfb3	14489.4	3.61873	0.263535	2.84394e-44	5.84698e-42	170768
ENSMUSG00000045294.11	Insig1	33297.2	3.61676	0.2804	3.60494e-39	5.21834e-37	231070
ENSMUSG00000092009.1	Myh15	4.98089	3.61477	0.826339	9.28997e-07	7.0968e-06	667772
ENSMUSG00000050071.8	Bex1	2734.97	3.61403	0.329607	2.51877e-29	1.95788e-27	19716
ENSMUSG00000026683.14	Nuf2	543.829	3.61295	0.211654	1.20082e-66	1.13566e-63	66977
ENSMUSG00000037474.13	Dtl	786.107	3.61276	0.193382	1.87634e-79	5.91506e-76	76843
ENSMUSG00000028678.13	Kif2c	444.944	3.60403	0.23303	2.55618e-55	9.93478e-53	73804
ENSMUSG00000029484.12	Anxa3	24612.7	3.59816	0.248909	2.08972e-48	5.2937e-46	11745
ENSMUSG00000027022.13	Xirp2	136.406	3.59717	0.682619	4.72108e-09	5.75866e-08	241431
ENSMUSG00000035683.13	Melk	458.145	3.59425	0.21131	3.48757e-66	3.19191e-63	17279
ENSMUSG00000030450.11	Oca2	18.9546	3.58393	1.1249	3.39433e-05	0.000178208	18431
ENSMUSG00000064140.3	Trim38	19.7008	3.58373	0.500742	4.97603e-14	1.20977e-12	214158
ENSMUSG00000105602.1	Gm10636	13.2934	3.58347	0.882428	1.75418e-06	1.26031e-05	100038607
ENSMUSG00000018774.13	Cd68	6794.94	3.57876	0.364903	5.15965e-24	2.94547e-22	12514
ENSMUSG00000095786.1	NA	5.3929	3.57643	1.00116	1.64665e-05	9.39257e-05	NA
ENSMUSG00000031111.16	Igsf1	33.7492	3.57185	0.538715	1.25482e-12	2.58922e-11	209268
ENSMUSG00000019987.9	Arg1	24.2865	3.57058	0.656286	2.15481e-06	1.51402e-05	11846
ENSMUSG00000026080.13	Chst10	702.717	3.56956	0.823409	4.57675e-07	3.74536e-06	98388
ENSMUSG00000017716.15	Birc5	393.085	3.56628	0.199653	1.21326e-72	1.81172e-69	11799
ENSMUSG00000022044.14	Stmn4	64.4735	3.56536	0.674777	4.56494e-09	5.58742e-08	56471
ENSMUSG00000090364.1	NA	6.88153	3.56525	0.675794	9.74518e-09	1.12166e-07	NA
ENSMUSG00000080627.1	NA	6.6813	3.56195	0.657229	5.57133e-09	6.71779e-08	NA
ENSMUSG00000044058.8	NA	6.24418	3.56	0.98338	7.18524e-06	4.49922e-05	NA
ENSMUSG00000056380.13	Gpr50	17.9876	3.55905	0.679486	6.892e-09	8.1611e-08	14765
ENSMUSG00000078060.1	Mir466l	16.1446	3.55819	0.414039	9.17963e-19	3.6528e-17	100316769
ENSMUSG00000023930.13	Crisp2	31.904	3.55819	0.637027	8.88364e-10	1.23674e-08	22024
ENSMUSG00000037994.14	Slc9b2	214.643	3.55723	0.274968	1.24709e-39	1.84284e-37	97086
ENSMUSG00000072214.6	Septin5	1384.08	3.55459	0.316065	1.01684e-30	8.56078e-29	18951
ENSMUSG00000035964.8	Tmem59l	21.3535	3.554	1.00804	1.19884e-05	7.09499e-05	67937
ENSMUSG00000034652.12	Cd300a	1383.55	3.55004	0.422944	1.98938e-18	7.66884e-17	217303
ENSMUSG00000039239.14	Tgfb2	3188.31	3.54936	0.326549	7.53485e-29	5.73133e-27	21808
ENSMUSG00000096904.7	Lamtor3-ps	56.4538	3.54789	1.02844	2.66581e-06	1.83305e-05	100041958
ENSMUSG00000069309.2	H2ac22	175.344	3.54501	0.322081	1.51788e-29	1.19626e-27	319170
ENSMUSG00000021965.3	Ska3	190.059	3.54309	0.294516	9.64267e-35	1.0563e-32	219114
ENSMUSG00000040212.12	Emp3	4127.21	3.54199	0.280641	6.64469e-38	9.15161e-36	13732
ENSMUSG00000038379.15	Ttk	498.482	3.53736	0.237961	2.54019e-51	7.42993e-49	22137
ENSMUSG00000035914.11	Cd276	107.889	3.53685	0.314006	8.21715e-31	6.9386e-29	102657
ENSMUSG00000022385.10	Gtse1	324.371	3.52598	0.194685	1.28549e-74	2.43146e-71	29870
ENSMUSG00000036046.14	5031439G07Rik	16084.4	3.52523	0.263767	4.83543e-42	8.57443e-40	223739
ENSMUSG00000073529.9	F830208F22Rik	6.53455	3.52255	0.918463	6.04187e-06	3.85387e-05	619308
ENSMUSG00000028626.5	Col9a2	30.1984	3.52217	0.649431	1.99762e-09	2.59985e-08	12840
ENSMUSG00000011171.11	Vipr2	353.937	3.52176	0.52064	5.26428e-13	1.15692e-11	22355
ENSMUSG00000040204.6	Pclaf	224.699	3.51711	0.226858	1.66478e-55	6.7476e-53	68026
ENSMUSG00000071424.10	Grid2	290.665	3.51445	0.742969	7.45082e-08	7.21976e-07	14804
ENSMUSG00000073402.11	Gm8909	517.286	3.51317	0.653745	2.73316e-09	3.46338e-08	667977
ENSMUSG00000027962.14	Vcam1	20245	3.51053	0.345489	1.31665e-25	8.37578e-24	22329
ENSMUSG00000037613.16	Tnfrsf23	1447.38	3.50857	0.39836	5.29829e-20	2.30911e-18	79201
ENSMUSG00000058441.7	Panx2	15.5083	3.50716	0.635572	1.66719e-09	2.20163e-08	406218
ENSMUSG00000074652.3	Myh7b	41.576	3.50483	0.539935	3.40787e-12	6.62702e-11	668940
ENSMUSG00000027460.7	Angpt4	327.335	3.4971	0.376493	6.62212e-22	3.25057e-20	11602
ENSMUSG00000026039.9	Sgo2a	1082.79	3.49482	0.184552	2.89964e-81	2.05671e-77	68549
ENSMUSG00000035165.14	Kcne3	414.526	3.49261	0.370761	1.91092e-22	9.83968e-21	57442
ENSMUSG00000034773.16	Hrob	108.98	3.48848	0.26631	2.14062e-40	3.31878e-38	217216
ENSMUSG00000049723.14	Mmp12	4263.26	3.48576	0.408961	7.36391e-19	2.96353e-17	17381
ENSMUSG00000039814.15	Xkr5	21.0934	3.48175	0.636664	1.86984e-09	2.44575e-08	319581
ENSMUSG00000031298.15	Adgrg2	11211.5	3.47799	0.550377	1.09566e-11	2.01726e-10	237175
ENSMUSG00000010051.15	Hyal1	4886.46	3.47789	0.313218	6.64921e-30	5.39004e-28	15586
ENSMUSG00000065606.1	Mir16-2	6.86203	3.47686	0.570795	1.30069e-10	2.06279e-09	723949
ENSMUSG00000004113.18	Cacna1b	54.754	3.47633	0.631493	1.30934e-09	1.76646e-08	12287
ENSMUSG00000056133.4	Unc93a2	30.5785	3.47285	0.930149	5.76116e-06	3.69893e-05	667055
ENSMUSG00000050473.5	Slc35d3	12.1695	3.46883	0.867807	2.43944e-06	1.69103e-05	76157
ENSMUSG00000094190.1	NA	34.6776	3.46669	0.568641	4.29893e-11	7.2861e-10	NA
ENSMUSG00000091754.8	Gm3636	397.57	3.46553	0.436278	8.04182e-17	2.61355e-15	100041151
ENSMUSG00000091418.2	NA	63.7892	3.45732	0.979075	2.37229e-06	1.64967e-05	NA
ENSMUSG00000048327.6	Ckap2l	1470.56	3.45375	0.185206	5.89537e-79	1.67264e-75	70466
ENSMUSG00000039313.14	Minar1	341.043	3.4531	0.433622	6.98793e-17	2.28676e-15	209743
ENSMUSG00000095217.1	H2bc15	1225.28	3.45247	0.286778	1.13645e-34	1.24013e-32	319187
ENSMUSG00000028175.15	Depdc1a	555.27	3.44982	0.287537	1.64983e-34	1.77307e-32	76131
ENSMUSG00000028718.16	Stil	789.383	3.44897	0.191756	1.28681e-73	2.0283e-70	20460
ENSMUSG00000039691.10	Tspan10	28.7459	3.44803	0.888251	0.00173075	0.00566283	208634
ENSMUSG00000050799.3	H2bc1	2.01825	3.44606	1.15908	1.90734e-05	0.000107201	319177
ENSMUSG00000032769.4	Trpa1	10.0255	3.44593	1.2874	0.000170407	0.000742898	277328
ENSMUSG00000029659.16	Medag	74.2219	3.44501	0.53541	5.05485e-12	9.63819e-11	70717
ENSMUSG00000026527.13	Rgs7	987.178	3.44474	0.447715	5.80138e-16	1.73442e-14	24012
ENSMUSG00000074037.3	Mc1r	15.051	3.44336	0.629747	2.1193e-09	2.74686e-08	17199
ENSMUSG00000041642.18	Kif21b	4222.51	3.44324	0.281043	7.28316e-36	8.7931e-34	16565
ENSMUSG00000048965.9	Mrgpre	246.136	3.44128	0.293809	4.70708e-33	4.63713e-31	244238
ENSMUSG00000053141.16	Ptprt	100.515	3.43968	0.867633	2.18285e-06	1.53145e-05	19281
ENSMUSG00000022311.15	Csmd3	60.1215	3.43898	0.889778	3.15759e-06	2.13863e-05	239420
ENSMUSG00000029762.6	Akr1b8	3147.26	3.43838	0.291639	2.26984e-33	2.30824e-31	14187
ENSMUSG00000079388.9	2610042L04Rik	12.1831	3.43518	0.663758	0.000138712	0.000621827	554327
ENSMUSG00000050335.17	Lgals3	28833.9	3.43479	0.240808	3.10848e-47	7.34948e-45	16854
ENSMUSG00000053746.8	Ptrh1	1655.3	3.43414	0.3209	4.82015e-28	3.53378e-26	329384
ENSMUSG00000025355.7	Mmp19	980.391	3.43365	0.395624	1.73287e-19	7.27293e-18	58223
ENSMUSG00000027797.15	Dclk1	1806.12	3.43306	0.357825	3.49279e-23	1.90206e-21	13175
ENSMUSG00000000706.16	Btn1a1	3.92067	3.43101	1.15656	5.32398e-05	0.000265609	12231
ENSMUSG00000020598.16	Nrcam	3283.72	3.42977	0.366968	4.01207e-22	2.00406e-20	319504
ENSMUSG00000046844.6	Vat1l	31.597	3.4284	0.915477	5.21399e-06	3.37666e-05	270097
ENSMUSG00000105322.1	NA	48.054	3.42551	0.375705	3.42585e-21	1.61191e-19	NA
ENSMUSG00000011751.16	Sptbn4	108.795	3.42299	0.776057	3.27813e-07	2.76231e-06	80297
ENSMUSG00000031936.9	Hephl1	194.027	3.42233	1.15428	1.78071e-06	1.27711e-05	244698
ENSMUSG00000019124.10	Scrn1	2330.06	3.42137	0.241321	5.09242e-47	1.18428e-44	69938
ENSMUSG00000039057.11	Myo16	532.073	3.41985	0.867611	2.42281e-06	1.68109e-05	244281
ENSMUSG00000025964.15	Adam23	1931.5	3.41826	0.472153	1.75697e-14	4.49492e-13	23792
ENSMUSG00000052727.6	Map1b	24048.9	3.4182	0.217551	7.7524e-57	3.60575e-54	17755
ENSMUSG00000082560.1	NA	3.72879	3.41295	1.23773	0.000157792	0.000695815	NA
ENSMUSG00000042638.14	Gucy2c	50.5898	3.41272	0.875342	2.88601e-06	1.96832e-05	14917
ENSMUSG00000086801.1	NA	21.998	3.40335	0.386268	8.72357e-20	3.75008e-18	NA
ENSMUSG00000078521.2	Aunip	58.4232	3.40269	0.307295	9.6868e-30	7.7418e-28	69885
ENSMUSG00000020067.8	Mypn	34.4156	3.40253	1.01188	2.02497e-05	0.000112918	68802
ENSMUSG00000043463.6	Rab9b	25.184	3.40053	0.735376	1.0606e-07	9.94427e-07	319642
ENSMUSG00000068762.11	Gstm6	2123.12	3.4005	0.32879	1.97506e-26	1.32788e-24	14867
ENSMUSG00000105799.1	Mir126b	3.87328	3.39761	0.949501	2.06672e-05	0.000114907	102465787
ENSMUSG00000042489.15	Clspn	836.774	3.39662	0.211049	1.451e-59	7.48505e-57	269582
ENSMUSG00000103907.1	NA	4.96178	3.38951	1.15139	0.000129664	0.00058543	NA
ENSMUSG00000021403.3	Serpinb9b	158.883	3.38905	0.409184	4.31503e-18	1.60244e-16	20706
ENSMUSG00000022376.8	Adcy8	287.261	3.38876	0.954548	1.02395e-05	6.1641e-05	11514
ENSMUSG00000106281.1	NA	12.108	3.38834	0.816561	1.10118e-06	8.28498e-06	NA
ENSMUSG00000097736.8	9530059O14Rik	10.4715	3.3821	1.09564	6.0329e-05	0.000296956	319626
ENSMUSG00000090707.8	NA	224.693	3.37642	0.541258	1.61548e-11	2.91154e-10	NA
ENSMUSG00000020330.16	Hmmr	878.1	3.3764	0.201807	2.63058e-64	2.13242e-61	15366
ENSMUSG00000074195.3	Clca4b	155.568	3.37243	0.82363	1.28935e-06	9.53434e-06	99709
ENSMUSG00000025352.6	Gdf11	2505.34	3.37092	0.284451	9.57873e-34	9.95486e-32	14561
ENSMUSG00000076126.1	Mir669b	10.5527	3.369	0.511676	3.68765e-12	7.13684e-11	735255
ENSMUSG00000036103.8	Colec12	39314	3.36783	0.360465	4.17581e-22	2.08218e-20	140792
ENSMUSG00000068758.8	Il3ra	497.459	3.36763	0.322422	6.73395e-27	4.62604e-25	16188
ENSMUSG00000034009.14	Rxfp1	35.6338	3.36508	0.786001	6.22218e-07	4.93806e-06	381489
ENSMUSG00000035273.14	Hpse	781.119	3.36436	0.330175	9.9586e-26	6.40693e-24	15442
ENSMUSG00000087194.9	Skint6	11.8686	3.36254	1.12275	7.16548e-05	0.0003461	230622
ENSMUSG00000027322.11	Siglec1	1230.58	3.36087	0.659583	1.20143e-08	1.36458e-07	20612
ENSMUSG00000044626.12	Liph	443.637	3.358	0.478002	8.50952e-14	2.02204e-12	239759
ENSMUSG00000052276.8	Ostn	20.5577	3.3551	0.881135	4.40202e-06	2.89912e-05	239790
ENSMUSG00000033491.13	Prss35	127.647	3.35385	0.628324	3.42515e-09	4.27722e-08	244954
ENSMUSG00000101972.1	H3c11	563.151	3.35254	0.25767	4.90799e-40	7.40688e-38	319153
ENSMUSG00000068537.2	Gm10242	2.67768	3.35163	1.16233	6.80866e-05	0.00033095	100040589
ENSMUSG00000023015.13	Racgap1	1716.98	3.35023	0.183014	3.03465e-76	6.62302e-73	26934
ENSMUSG00000021260.8	Hhipl1	181.439	3.34896	0.289945	3.3608e-15	9.26653e-14	214305
ENSMUSG00000038943.16	Prc1	1613.24	3.34418	0.213189	1.07216e-56	4.90635e-54	233406
ENSMUSG00000031262.12	Cenpi	586.905	3.34285	0.253006	3.08583e-41	5.18055e-39	102920
ENSMUSG00000023169.14	Slc38a1	10742.6	3.34223	0.641779	7.69478e-09	9.01761e-08	105727
ENSMUSG00000001655.6	Hoxc13	2.15386	3.34124	1.52645	0.000623759	0.00233074	15422
ENSMUSG00000039748.11	Exo1	211.094	3.3408	0.247852	1.08536e-42	2.03932e-40	26909
ENSMUSG00000095843.1	NA	28.4498	3.3375	0.356198	4.68827e-22	2.32545e-20	NA
ENSMUSG00000071230.6	Npw	5.50492	3.3365	0.837237	4.12026e-06	2.73258e-05	381073
ENSMUSG00000020897.12	Aurkb	234.413	3.33602	0.225127	4.91958e-51	1.42427e-48	20877
ENSMUSG00000015880.13	Ncapg	1442.8	3.33581	0.218702	8.74228e-54	3.02483e-51	54392
ENSMUSG00000038650.15	Rnh1	20448.1	3.33236	0.255645	4.50432e-40	6.86666e-38	107702
ENSMUSG00000038580.13	Sct	42.8876	3.32699	0.560672	1.19745e-10	1.90861e-09	20287
ENSMUSG00000093898.2	Gm33933	7.52222	3.32689	0.794594	7.39561e-06	4.61668e-05	102637020
ENSMUSG00000026443.3	Lrrn2	343.754	3.32505	0.588268	5.78513e-10	8.23561e-09	16980
ENSMUSG00000047501.3	Cldn4	4987.34	3.32422	0.510482	2.93426e-12	5.76529e-11	12740
ENSMUSG00000027469.16	Tpx2	1645.35	3.32034	0.175812	7.30362e-81	3.45364e-77	72119
ENSMUSG00000107696.1	NA	16.0581	3.31872	0.796629	1.14838e-06	8.60364e-06	NA
ENSMUSG00000053268.7	Dspp	6.74278	3.31417	0.974027	1.92392e-05	0.000107962	666279
ENSMUSG00000108168.1	NA	6.01813	3.31235	0.997742	3.62354e-05	0.00018881	NA
ENSMUSG00000045613.9	Chrm2	33.6474	3.31213	0.610979	2.49532e-09	3.18763e-08	243764
ENSMUSG00000074604.9	Mgst2	317.148	3.31171	0.526443	1.2065e-11	2.20417e-10	211666
ENSMUSG00000014602.15	Kif1a	2314.75	3.30975	0.498607	1.24923e-12	2.57956e-11	16560
ENSMUSG00000080459.1	Mir669g	38.7884	3.30905	0.287727	6.11246e-32	5.54066e-30	100316802
ENSMUSG00000072731.6	NA	35.9292	3.30772	0.614834	3.00687e-09	3.78655e-08	NA
ENSMUSG00000039963.18	Ccdc40	90.8835	3.30686	0.477047	1.69915e-13	3.92575e-12	207607
ENSMUSG00000038402.2	Foxf2	12.9696	3.305	0.896666	7.36606e-06	4.60181e-05	14238
ENSMUSG00000056972.6	Magel2	20.5946	3.30482	1.14455	8.92841e-05	0.000420513	27385
ENSMUSG00000050994.20	Adgb	211.832	3.30325	0.481662	2.8262e-13	6.39433e-12	215772
ENSMUSG00000067203.7	H2-K2	2181.89	3.30172	0.28039	2.21381e-33	2.25936e-31	630499
ENSMUSG00000043557.15	Mdga1	120.152	3.29875	0.408964	3.02249e-17	1.0221e-15	74762
ENSMUSG00000103613.1	Gm34882	3.68867	3.2951	0.930399	2.27847e-05	0.000125256	102638281
ENSMUSG00000049641.14	Vgll2	4.40186	3.29445	1.65196	0.000810523	0.00292982	215031
ENSMUSG00000006219.12	Fblim1	3674.1	3.29373	0.328773	6.6221e-25	3.98055e-23	74202
ENSMUSG00000053111.13	Fank1	36.5417	3.29101	0.477973	2.82475e-13	6.39433e-12	66930
ENSMUSG00000081056.1	NA	2.13138	3.28775	1.47797	0.000457839	0.00177311	NA
ENSMUSG00000023905.14	Tnfrsf12a	994.567	3.28328	0.310538	1.94401e-27	1.37203e-25	27279
ENSMUSG00000058153.15	Sez6l	24.1392	3.2821	0.571186	3.27836e-06	2.21145e-05	56747
ENSMUSG00000047562.3	Mmp10	34.3245	3.28048	0.839099	2.80533e-06	1.91744e-05	17384
ENSMUSG00000102312.1	Pcdha3	25.8264	3.27775	1.063	5.35279e-05	0.000266812	192163
ENSMUSG00000066652.5	Lefty2	3.45668	3.27685	1.19802	0.000152575	0.000676279	320202
ENSMUSG00000101355.1	H3c10	188.85	3.27351	0.253516	1.99271e-39	2.92938e-37	319152
ENSMUSG00000053654.7	Krt42	3.76185	3.27132	1.17404	7.56748e-05	0.000363352	68239
ENSMUSG00000027335.9	Adra1d	341.038	3.27123	0.421969	3.71029e-16	1.13314e-14	11550
ENSMUSG00000025469.10	Msx3	2.48056	3.2708	1.57283	0.000414844	0.00162793	17703
ENSMUSG00000068122.10	Agtr2	685.179	3.26867	0.651234	1.83163e-08	2.00258e-07	11609
ENSMUSG00000094165.1	NA	8.18162	3.26612	0.506042	1.09945e-11	2.02293e-10	NA
ENSMUSG00000039114.16	Nrn1	280.637	3.26345	0.755779	5.04203e-07	4.08955e-06	68404
ENSMUSG00000077001.2	Mir544	7.83197	3.26194	1.7909	0.00105923	0.00369558	100124450
ENSMUSG00000041498.13	Kif14	441.635	3.25838	0.266742	1.17469e-35	1.38868e-33	381293
ENSMUSG00000027273.13	Snap25	41.5903	3.25832	0.966069	0.000253928	0.00105452	20614
ENSMUSG00000056073.16	Grik2	118.907	3.25807	0.533352	3.81872e-11	6.54255e-10	14806
ENSMUSG00000105014.1	NA	46.3681	3.25676	0.345217	2.21902e-22	1.13234e-20	NA
ENSMUSG00000087408.10	Gdf1	168.413	3.25535	0.38965	2.88885e-18	1.09722e-16	14559
ENSMUSG00000067653.12	Ankrd23	530.391	3.25405	0.375911	2.04765e-19	8.49358e-18	78321
ENSMUSG00000025746.11	Il6	48.0608	3.25294	0.677779	5.45887e-08	5.42674e-07	16193
ENSMUSG00000063021.3	H2ac15	1035.95	3.2511	0.241402	9.73347e-43	1.84105e-40	319169
ENSMUSG00000035455.12	Fignl1	529.971	3.25044	0.208018	2.12748e-56	9.4314e-54	60530
ENSMUSG00000104798.1	Gm20121	2.14087	3.24381	1.5607	0.000727662	0.00266803	115490195
ENSMUSG00000029414.11	Kntc1	1966.57	3.24345	0.221348	5.14327e-50	1.33876e-47	208628
ENSMUSG00000079386.8	Gm3173	13.7048	3.23497	0.897623	2.86422e-05	0.000153443	100169868
ENSMUSG00000040140.14	Tdrd6	88.4428	3.23403	0.406271	7.72429e-17	2.52191e-15	210510
ENSMUSG00000095938.1	NA	5.42304	3.23341	0.642801	4.68592e-08	4.71785e-07	NA
ENSMUSG00000024056.9	Ndc80	593.154	3.23288	0.198551	5.82494e-61	3.59272e-58	67052
ENSMUSG00000000627.15	Sema4f	88.3404	3.22943	0.46698	1.70178e-13	3.92864e-12	20355
ENSMUSG00000022947.7	Cbr3	2080	3.22281	0.394215	1.34001e-17	4.7346e-16	109857
ENSMUSG00000020914.17	Top2a	5396.42	3.22092	0.178778	3.47914e-74	6.16939e-71	21973
ENSMUSG00000094132.7	Gm3264	74.2703	3.20969	1.02984	3.46593e-09	4.32053e-08	100041306
ENSMUSG00000028555.15	Ttc39a	1058.07	3.20637	0.366142	8.52239e-20	3.6747e-18	230603
ENSMUSG00000031952.5	Chst5	4.45017	3.20542	1.06676	0.000107209	0.000496203	56773
ENSMUSG00000071516.2	H2ac13	475.481	3.20378	0.260691	5.03687e-36	6.18641e-34	319191
ENSMUSG00000036473.15	Tbc1d24	1378.22	3.20367	0.222738	3.62845e-48	9.1103e-46	224617
ENSMUSG00000040138.7	Ndp	71.4417	3.20331	0.566166	5.68626e-10	8.10707e-09	17986
ENSMUSG00000105147.1	Ckb-ps1	9.41948	3.20155	0.700895	2.5659e-07	2.21209e-06	100503400
ENSMUSG00000040653.6	Ppp1r14c	150.021	3.20108	0.59595	2.80921e-09	3.55183e-08	76142
ENSMUSG00000040838.10	NA	228.438	3.19847	0.526165	4.65974e-11	7.84606e-10	NA
ENSMUSG00000026922.13	Agpat2	9059.32	3.19587	0.410133	3.01358e-16	9.27347e-15	67512
ENSMUSG00000026163.17	Sphkap	55.2793	3.19104	0.78663	1.57848e-06	1.14701e-05	77629
ENSMUSG00000028435.8	Aqp3	17543.1	3.1903	0.233279	1.08848e-43	2.14461e-41	11828
ENSMUSG00000005054.7	Cstb	33514.7	3.18954	0.241069	7.654e-41	1.25526e-38	13014
ENSMUSG00000011154.17	Cfap161	26.4062	3.1884	1.00075	3.7109e-05	0.00019276	75556
ENSMUSG00000020689.4	Itgb3	2251.89	3.18711	0.207394	1.87846e-54	6.83278e-52	16416
ENSMUSG00000005339.10	Fcer1a	21.4036	3.1836	0.845521	5.4142e-06	3.49594e-05	14125
ENSMUSG00000003665.6	Has1	5.27749	3.17835	1.15644	0.00608644	0.0170379	15116
ENSMUSG00000076063.1	Mir539	16.7902	3.17817	1.17377	0.000145935	0.000651018	723917
ENSMUSG00000049971.17	Glt1d1	5723.41	3.1744	0.307031	2.89295e-26	1.91773e-24	319804
ENSMUSG00000029380.11	Cxcl1	243.922	3.17097	0.53654	1.2456e-10	1.97873e-09	14825
ENSMUSG00000094777.2	H2ac24	44.4003	3.17003	0.607257	6.9423e-09	8.2138e-08	319171
ENSMUSG00000092036.2	Gm2244	21.8358	3.16945	0.611169	9.23835e-09	1.06809e-07	100039452
ENSMUSG00000056367.14	Actr3b	810.436	3.16721	0.315463	4.5048e-25	2.75453e-23	242894
ENSMUSG00000040035.14	Disp2	161.248	3.16687	0.478436	1.44565e-12	2.95292e-11	214240
ENSMUSG00000049928.15	Glp2r	6.80602	3.16351	0.967765	3.11663e-05	0.000165342	93896
ENSMUSG00000035365.15	Parpbp	395.256	3.16266	0.196603	1.33583e-59	7.01853e-57	75317
ENSMUSG00000038806.7	Sde2	8915.24	3.16107	0.256195	2.52653e-36	3.15783e-34	208768
ENSMUSG00000027560.4	Dok5	79.8541	3.15825	0.696546	1.96218e-07	1.73646e-06	76829
ENSMUSG00000078630.8	Tomt	219.751	3.15796	0.311013	1.36442e-25	8.64094e-24	791260
ENSMUSG00000050272.9	Dscam	130.255	3.15608	0.50512	1.54836e-11	2.7981e-10	13508
ENSMUSG00000050761.3	Gp1bb	20.8838	3.15605	0.387857	1.94534e-17	6.79719e-16	14724
ENSMUSG00000028327.14	Stra6l	4911.57	3.15215	0.467897	6.69713e-13	1.45046e-11	74152
ENSMUSG00000021301.9	Hecw1	25.1	3.14942	0.86745	7.76855e-06	4.82401e-05	94253
ENSMUSG00000022021.14	Diaph3	1345.35	3.14908	0.167573	3.64815e-80	1.47865e-76	56419
ENSMUSG00000075297.10	H60b	250.759	3.14717	0.371022	9.26992e-19	3.68356e-17	667281
ENSMUSG00000033174.17	Mgll	16878.1	3.14636	0.431572	1.35266e-14	3.50482e-13	23945
ENSMUSG00000027239.14	Mdk	3751.23	3.14501	0.434468	1.96905e-14	5.0059e-13	17242
ENSMUSG00000000791.9	Il12rb1	150.767	3.14409	0.486672	4.09029e-12	7.86778e-11	16161
ENSMUSG00000034311.3	Kif4	958.767	3.14383	0.225529	1.67605e-45	3.60248e-43	16571
ENSMUSG00000005413.8	Hmox1	19198.9	3.1414	0.237202	3.15879e-41	5.27183e-39	15368
ENSMUSG00000076313.1	Mir665	9.53105	3.14072	1.145	0.000158895	0.000699809	751555
ENSMUSG00000032783.8	Troap	150.392	3.14046	0.305651	3.82936e-26	2.52081e-24	78733
ENSMUSG00000022129.4	Dct	35.8361	3.13983	0.522007	0.00356422	0.0106571	13190
ENSMUSG00000045273.8	Cenph	150.862	3.13398	0.202607	2.15704e-55	8.49994e-53	26886
ENSMUSG00000030117.5	Gdf3	93.4852	3.13304	0.386361	2.32583e-17	8.02778e-16	14562
ENSMUSG00000037428.14	Vgf	6.67103	3.13299	0.653165	0.000538941	0.00205026	381677
ENSMUSG00000043822.18	Adamtsl5	1156.76	3.13192	0.257788	2.78732e-35	3.17598e-33	66548
ENSMUSG00000027833.16	Shox2	5.91333	3.1291	1.05697	9.41483e-05	0.000440934	20429
ENSMUSG00000026414.13	Tnnt2	259.546	3.12832	0.324324	2.1404e-23	1.18377e-21	21956
ENSMUSG00000028280.9	Gabrr1	3.25058	3.12331	1.27868	0.000363533	0.00144679	14408
ENSMUSG00000096003.7	Gm3500	43.0002	3.12189	0.728467	6.00618e-07	4.78538e-06	100041678
ENSMUSG00000096264.1	NA	10.4214	3.11978	0.837429	7.01741e-06	4.40092e-05	NA
ENSMUSG00000056054.9	S100a8	682.24	3.11855	0.46831	1.1321e-12	2.35657e-11	20201
ENSMUSG00000020014.17	Cfap54	1169.54	3.11854	0.337377	9.86758e-22	4.81036e-20	380654
ENSMUSG00000032788.15	Pdxk	54579.8	3.11701	0.270554	4.81634e-32	4.42231e-30	216134
ENSMUSG00000033182.12	Kbtbd12	200.531	3.11563	0.470629	1.42772e-12	2.9205e-11	74589
ENSMUSG00000102525.1	NA	104.414	3.11527	0.367875	9.28318e-19	3.68367e-17	NA
ENSMUSG00000095340.1	NA	35.1058	3.11271	0.276477	1.5454e-30	1.28959e-28	NA
ENSMUSG00000032218.7	Ccnb2	476.527	3.11202	0.211574	2.72531e-50	7.43487e-48	12442
ENSMUSG00000071656.6	Lrrn4cl	453.672	3.10976	0.522444	1.02473e-10	1.64722e-09	68852
ENSMUSG00000091553.1	NA	7.21982	3.10578	1.3866	0.000499286	0.0019146	NA
ENSMUSG00000031297.14	Slc7a3	618.022	3.1014	0.59554	6.83613e-09	8.1017e-08	11989
ENSMUSG00000079625.2	Tm4sf19	44.9787	3.1002	0.416486	4.44232e-15	1.2038e-13	277203
ENSMUSG00000075266.5	Cenpw	550.674	3.09316	0.300473	3.45562e-26	2.28538e-24	66311
ENSMUSG00000030144.4	Clec4d	324.697	3.09238	0.493374	1.44227e-11	2.6147e-10	17474
ENSMUSG00000037251.5	Pomk	3769.72	3.09004	0.264163	6.09793e-33	5.92501e-31	74653
ENSMUSG00000040322.10	Slc25a24	5870.07	3.08956	0.284868	1.01221e-28	7.63791e-27	229731
ENSMUSG00000030592.18	Ryr1	293.556	3.08415	0.660677	1.04092e-07	9.7759e-07	20190
ENSMUSG00000089675.1	Ugt1a8	5350.57	3.08294	0.773319	2.27664e-06	1.58978e-05	613123
ENSMUSG00000063594.5	Gng8	75.4469	3.08288	0.484721	8.2827e-12	1.54299e-10	14709
ENSMUSG00000090872.8	NA	4.82505	3.08218	0.753534	0.014852	0.0366195	NA
ENSMUSG00000000440.12	Pparg	3635	3.08078	0.372268	5.72788e-18	2.1078e-16	19016
ENSMUSG00000035187.10	Nkx6-1	92.73	3.07981	0.681377	2.0995e-07	1.84265e-06	18096
ENSMUSG00000070323.11	Mmp27	47.9511	3.07627	0.64834	7.32677e-08	7.10927e-07	234911
ENSMUSG00000105853.1	Mir376b	2.90284	3.07453	1.1641	0.000251049	0.00104332	723934
ENSMUSG00000027350.8	Chgb	88.4059	3.07433	0.69054	2.84812e-07	2.42882e-06	12653
ENSMUSG00000037580.10	Gch1	692.496	3.07134	0.344734	2.38552e-20	1.07092e-18	14528
ENSMUSG00000026600.12	Soat1	23610.1	3.07129	0.197512	9.55209e-56	4.10624e-53	20652
ENSMUSG00000045994.17	B3gat1	17.8159	3.06872	0.951326	3.2892e-05	0.000173298	76898
ENSMUSG00000071537.6	Klrg2	145.004	3.06355	0.332031	1.16172e-21	5.63422e-20	74253
ENSMUSG00000001506.10	Col1a1	29892.7	3.06251	0.370902	8.76285e-18	3.16713e-16	12842
ENSMUSG00000022367.7	Has2	63.0499	3.06213	0.54004	5.32331e-10	7.61255e-09	15117
ENSMUSG00000009075.2	Cabp7	9.90777	3.05876	0.819801	6.26949e-06	3.98919e-05	192650
ENSMUSG00000069310.4	H3c3	589.819	3.05709	0.224927	2.24787e-43	4.36826e-41	319148
ENSMUSG00000092167.8	Gm3696	272.861	3.0552	0.548072	9.26595e-10	1.28479e-08	100042149
ENSMUSG00000083668.1	Gm5648	7.31117	3.05388	0.523644	4.34656e-10	6.30796e-09	434907
ENSMUSG00000006587.6	Snai3	55.8856	3.05181	0.383136	7.91531e-17	2.57538e-15	30927
ENSMUSG00000046854.16	Pip5kl1	14.0754	3.05013	0.43611	1.59204e-13	3.69937e-12	227733
ENSMUSG00000046295.13	Ankle1	21.3087	3.04617	0.426783	4.18562e-14	1.03175e-12	234396
ENSMUSG00000024791.10	Cdca5	148.455	3.04586	0.277672	2.6556e-29	2.0586e-27	67849
ENSMUSG00000094297.1	NA	15.3419	3.04466	0.3572	9.89401e-19	3.9151e-17	NA
ENSMUSG00000061991.2	H2ac10	1074.92	3.04419	0.258661	2.75975e-33	2.78647e-31	319173
ENSMUSG00000079598.3	Clec2l	32.2265	3.03986	0.632507	9.32058e-07	7.11443e-06	665180
ENSMUSG00000039187.16	Fanci	601.151	3.03726	0.185027	7.13542e-62	4.70805e-59	208836
ENSMUSG00000005705.10	Agrp	12.5988	3.03696	0.628971	4.54507e-08	4.59397e-07	11604
ENSMUSG00000001228.14	Uhrf1	1194.94	3.03566	0.206434	3.95491e-50	1.04868e-47	18140
ENSMUSG00000024423.5	Impact	20814.1	3.03471	0.17382	1.3899e-69	1.64309e-66	16210
ENSMUSG00000105580.1	NA	51.6859	3.03382	0.329127	1.4752e-21	7.07e-20	NA
ENSMUSG00000003410.8	Elavl3	187.4	3.03266	0.478194	8.90198e-12	1.65076e-10	15571
ENSMUSG00000093979.8	Gm2237	642.831	3.03117	0.366766	6.19759e-18	2.26888e-16	100039441
ENSMUSG00000099517.2	H3c8	298.721	3.03067	0.359673	1.52675e-18	5.93382e-17	97908
ENSMUSG00000053581.13	Zfand2a	3537.45	3.02993	0.274501	1.42208e-29	1.12702e-27	100494
ENSMUSG00000094628.7	Gm3252	54.2462	3.02928	1.04487	2.29892e-08	2.47439e-07	100041283
ENSMUSG00000096366.1	NA	30.0806	3.02887	0.488671	2.62087e-11	4.57315e-10	NA
ENSMUSG00000029491.7	Pde6b	10.8349	3.02743	1.00794	7.63881e-05	0.000366219	18587
ENSMUSG00000109086.1	NA	13.7695	3.02713	0.526193	3.46616e-10	5.12732e-09	NA
ENSMUSG00000061666.6	Gdpd1	1809.72	3.02571	0.268106	7.34547e-31	6.23969e-29	66569
ENSMUSG00000096051.2	Vmn1r40	3.49281	3.02569	1.48653	0.000793134	0.00287319	113855
ENSMUSG00000097194.2	NA	31.1366	3.02563	0.601406	1.85523e-08	2.02526e-07	NA
ENSMUSG00000052316.9	Lrrc15	43.6804	3.02426	0.740211	1.40895e-06	1.03347e-05	74488
ENSMUSG00000076983.2	Mir297a-2	2.38707	3.02382	1.17567	0.000132287	0.00059632	723945
ENSMUSG00000046057.4	NA	5.63223	3.02256	0.746153	2.70826e-06	1.85915e-05	NA
ENSMUSG00000028524.21	Sgip1	3996.01	3.02239	0.213525	1.3392e-46	3.08908e-44	73094
ENSMUSG00000109563.1	NA	395.295	3.02018	0.250361	6.56153e-35	7.27202e-33	NA
ENSMUSG00000027692.16	Tnik	3862.49	3.01854	0.283129	7.55773e-28	5.4701e-26	665113
ENSMUSG00000114279.1	H2bc14	660.049	3.01523	0.366479	8.08104e-18	2.93191e-16	319186
ENSMUSG00000112842.1	NA	4.90579	3.01478	0.844474	1.53578e-05	8.83478e-05	NA
ENSMUSG00000094338.1	H2bc13	397.556	3.0132	0.278693	1.31486e-28	9.84309e-27	319185
ENSMUSG00000026605.14	Cenpf	3741.6	3.00986	0.227523	2.52948e-41	4.2974e-39	108000
ENSMUSG00000022225.7	Cma1	49.2157	3.00957	0.643223	1.04658e-07	9.82259e-07	17228
ENSMUSG00000002104.11	Rapsn	771.416	3.00838	0.361767	3.82258e-18	1.43458e-16	19400
ENSMUSG00000060600.15	Eno3	2436.32	3.00633	0.313459	4.11151e-23	2.23044e-21	13808
ENSMUSG00000072720.9	Myo18b	126.588	3.0061	0.665977	0.00103729	0.00362483	74376
ENSMUSG00000064288.4	H4c12	926.516	3.00479	0.258947	1.87848e-32	1.77064e-30	319160
ENSMUSG00000037605.16	Adgrl3	3637.15	3.00254	0.338038	3.37834e-20	1.49299e-18	319387
ENSMUSG00000045777.14	Ifitm10	492.358	3.0025	0.320714	3.26774e-22	1.65262e-20	320802
ENSMUSG00000074505.5	Fat3	1275.66	3.00153	0.421365	4.22234e-14	1.039e-12	270120
ENSMUSG00000094927.1	NA	5.21306	3.00018	0.658868	4.10749e-07	3.39959e-06	NA
ENSMUSG00000031379.13	Pir	1624.82	2.99881	0.345444	1.75632e-19	7.32797e-18	69656
ENSMUSG00000055945.7	Prr18	797.056	2.99804	0.418554	3.32836e-14	8.32736e-13	320111
ENSMUSG00000021477.9	Ctsl	101920	2.99621	0.214639	1.3744e-45	2.97668e-43	13039
ENSMUSG00000034993.7	Vat1	4549	2.99544	0.246834	2.81157e-35	3.1908e-33	26949
ENSMUSG00000026956.15	Uap1l1	13453.6	2.99275	0.199946	1.46829e-51	4.3851e-49	227620
ENSMUSG00000087141.1	Plcxd2	1361.37	2.99221	0.282175	1.37178e-27	9.77896e-26	433022
ENSMUSG00000019194.15	Scn1b	3273.26	2.99129	0.256773	1.32466e-32	1.2697e-30	20266
ENSMUSG00000007594.10	Hapln4	7.44188	2.99012	0.917747	3.61623e-05	0.000188464	330790
ENSMUSG00000023940.14	Sgo1	309.857	2.98836	0.160636	1.30755e-78	3.37253e-75	72415
ENSMUSG00000094151.1	NA	258.379	2.98777	0.596671	1.97955e-08	2.15187e-07	NA
ENSMUSG00000026228.6	Htr2b	127.854	2.98684	0.538181	1.07824e-09	1.47715e-08	15559
ENSMUSG00000026627.7	Pacc1	5343.81	2.98562	0.3023	3.01877e-24	1.7551e-22	66950
ENSMUSG00000105109.1	NA	61.3507	2.98422	0.349286	5.89213e-19	2.38816e-17	NA
ENSMUSG00000036528.15	Ppfibp2	16792.7	2.98179	0.230155	1.07536e-39	1.59739e-37	19024
ENSMUSG00000027801.7	Tm4sf4	105.051	2.981	0.449873	1.27456e-12	2.62422e-11	229302
ENSMUSG00000031760.9	Mt3	209.866	2.98006	0.583288	4.79773e-07	3.91041e-06	17751
ENSMUSG00000069272.6	H2ac8	190.363	2.97982	0.317398	2.81431e-22	1.43096e-20	319166
ENSMUSG00000091617.8	Gm3752	13.7145	2.97874	0.587693	6.20947e-05	0.000304739	115488284
ENSMUSG00000037411.10	Serpine1	2159.65	2.97859	0.387799	6.74902e-16	1.99878e-14	18787
ENSMUSG00000029521.7	Chek2	5287.52	2.97661	0.19983	1.89314e-51	5.59502e-49	50883
ENSMUSG00000042750.7	Bex2	411.833	2.97374	0.391919	1.36713e-15	3.91012e-14	12069
ENSMUSG00000094248.1	H2ac23	36.3294	2.97349	0.355777	3.13932e-18	1.186e-16	665433
ENSMUSG00000070498.3	Tmem132b	60.4337	2.97116	0.700592	7.41986e-07	5.78182e-06	208151
ENSMUSG00000047798.15	Cd300lf	141.223	2.97	0.352225	1.41899e-18	5.53776e-17	246746
ENSMUSG00000098838.2	Mir381	5.41064	2.96984	0.939135	6.04793e-05	0.000297489	723935
ENSMUSG00000093985.7	Gm10406	38.7227	2.96493	0.949337	4.70867e-05	0.000238349	100038847
ENSMUSG00000104653.1	NA	6.31205	2.96158	0.785769	6.48824e-06	4.11086e-05	NA
ENSMUSG00000021136.13	Smoc1	1037.57	2.95724	0.539449	1.57502e-09	2.09206e-08	64075
ENSMUSG00000042367.12	Gjb3	29.5738	2.95506	0.679929	5.15627e-07	4.17743e-06	14620
ENSMUSG00000038456.9	Dennd2a	2867.02	2.9528	0.236034	2.87989e-37	3.85417e-35	209773
ENSMUSG00000052387.15	Trpm3	4824.03	2.95061	0.412766	4.18474e-14	1.03175e-12	226025
ENSMUSG00000024524.16	Gnal	340.149	2.94878	0.292979	3.42926e-25	2.12899e-23	14680
ENSMUSG00000036186.5	Dipk1b	445.762	2.94624	0.34252	3.28195e-19	1.3456e-17	56279
ENSMUSG00000024672.11	Ms4a7	1810.17	2.94595	0.310064	8.85303e-23	4.68616e-21	109225
ENSMUSG00000046550.8	Spin2c	610.832	2.94549	0.381029	4.7098e-16	1.42763e-14	278240
ENSMUSG00000043013.10	Onecut1	3.7637	2.94469	1.02691	0.000169794	0.000740683	15379
ENSMUSG00000031097.15	Tnni2	167.157	2.94238	0.818378	9.32691e-06	5.67861e-05	21953
ENSMUSG00000027331.15	Knstrn	500.897	2.93983	0.196891	9.93841e-52	2.99971e-49	51944
ENSMUSG00000002808.7	Epdr1	814.058	2.93881	0.290918	2.27914e-25	1.42431e-23	105298
ENSMUSG00000046490.7	Rnf222	93.0023	2.93839	0.67295	4.80763e-07	3.91735e-06	320040
ENSMUSG00000044005.13	Gls2	126.11	2.93141	0.301649	1.07087e-23	6.04031e-22	216456
ENSMUSG00000022422.13	Dscc1	135.471	2.92799	0.185349	1.92074e-57	9.08253e-55	72107
ENSMUSG00000021614.16	Vcan	3498.81	2.92797	0.359135	1.60223e-17	5.64e-16	13003
ENSMUSG00000068113.6	Tesl1	14.5749	2.92749	0.908735	3.48509e-05	0.000182299	236749
ENSMUSG00000096880.1	NA	11.3637	2.92561	0.51455	7.38673e-10	1.0378e-08	NA
ENSMUSG00000051220.2	Ercc6l	641.538	2.92514	0.168768	1.2622e-68	1.43245e-65	236930
ENSMUSG00000028176.11	Lrrc7	313.048	2.92389	0.612946	6.28104e-08	6.18125e-07	242274
ENSMUSG00000027225.7	Duoxa2	22.7656	2.9227	1.15262	0.000231821	0.000972673	66811
ENSMUSG00000047534.17	Mis18bp1	890.427	2.92153	0.19195	9.31321e-54	3.18355e-51	217653
ENSMUSG00000034854.8	Mfsd12	4782.54	2.92087	0.365997	6.10657e-17	2.0076e-15	73822
ENSMUSG00000096574.7	Gm2956	8.17138	2.91687	1.2625	0.000469606	0.00181472	102640268
ENSMUSG00000057137.9	Tmem140	21581.1	2.91633	0.217358	2.2344e-42	4.159e-40	68487
ENSMUSG00000079442.12	St6galnac4	884.595	2.91365	0.253953	7.31755e-32	6.59091e-30	20448
ENSMUSG00000060534.15	Dcc	64.5805	2.911	0.788282	6.72849e-06	4.24507e-05	13176
ENSMUSG00000022076.10	Klhl1	10.3161	2.90971	1.15393	0.000259247	0.00107425	93688
ENSMUSG00000008489.18	Elavl2	9.06745	2.90853	0.706436	0.0167137	0.0404919	15569
ENSMUSG00000022887.8	Masp1	657.522	2.90659	0.37657	5.18388e-16	1.56465e-14	17174
ENSMUSG00000032641.18	Gpr19	1692.54	2.90501	0.383893	1.57588e-15	4.48905e-14	14760
ENSMUSG00000002664.2	Pspn	2.68485	2.90481	0.96838	0.000211096	0.000894982	19197
ENSMUSG00000089664.2	NA	8.50689	2.9042	0.715399	1.88603e-06	1.3457e-05	NA
ENSMUSG00000066621.12	Tecpr1	9265.49	2.90401	0.227119	1.19031e-38	1.68857e-36	70381
ENSMUSG00000031129.9	Slc9a9	4400.92	2.89989	0.243091	4.48724e-34	4.69785e-32	331004
ENSMUSG00000037991.9	Rmi2	24.769	2.89864	0.40678	3.9051e-14	9.70189e-13	223970
ENSMUSG00000053025.13	Sv2b	7.48791	2.8978	0.529621	0.00789609	0.0212308	64176
ENSMUSG00000098279.1	Mir6908	2.88507	2.89073	0.934054	0.000110017	0.000507049	102466762
ENSMUSG00000028702.15	Rad54l	392.626	2.89029	0.174482	5.88924e-63	4.3971e-60	19366
ENSMUSG00000007122.11	Casq1	81.4263	2.88955	0.640243	2.02263e-07	1.78495e-06	12372
ENSMUSG00000043310.4	Olfr571	3.00193	2.88854	1.38501	0.000824202	0.00297321	259089
ENSMUSG00000026787.3	Gad2	7.42489	2.88805	0.609631	0.00533318	0.0151677	14417
ENSMUSG00000039747.11	Orai2	1096.99	2.88796	0.249808	2.76281e-32	2.58701e-30	269717
ENSMUSG00000013236.17	Ptprs	13924.2	2.88785	0.268488	2.41947e-28	1.79699e-26	19280
ENSMUSG00000036777.8	Anln	1826.7	2.88731	0.163021	1.38822e-71	1.87555e-68	68743
ENSMUSG00000085586.1	NA	9.67879	2.8872	0.65637	4.28174e-07	3.53042e-06	NA
ENSMUSG00000021803.10	Cdhr1	49.9245	2.88687	0.844153	1.76311e-05	9.99004e-05	170677
ENSMUSG00000036768.6	Kif15	751.141	2.88543	0.26496	5.54089e-29	4.26033e-27	209737
ENSMUSG00000027397.14	Slc20a1	33028.3	2.88525	0.272558	1.91152e-27	1.35246e-25	20515
ENSMUSG00000034906.15	Ncaph	628.64	2.88351	0.16229	6.12816e-72	8.69341e-69	215387
ENSMUSG00000033952.14	Aspm	2406.51	2.88197	0.215368	3.43165e-42	6.23314e-40	12316
ENSMUSG00000025777.8	Gdap1	81.4615	2.88017	0.730802	2.43951e-06	1.69103e-05	14545
ENSMUSG00000032118.16	Fez1	260.898	2.87895	0.434473	1.33973e-12	2.74843e-11	235180
ENSMUSG00000024803.8	Ankrd1	1341.44	2.8765	0.37512	7.57764e-16	2.23485e-14	107765
ENSMUSG00000056498.13	Tmem154	1152.81	2.87557	0.402901	4.04115e-14	1.00048e-12	320782
ENSMUSG00000069267.2	H3c2	871.557	2.87532	0.281511	8.03492e-26	5.20472e-24	319150
ENSMUSG00000043753.2	Dmrta1	241.428	2.87499	0.458514	1.42889e-11	2.59376e-10	242523
ENSMUSG00000067242.11	Lgi1	24.5102	2.87454	0.714088	0.00435689	0.0127031	56839
ENSMUSG00000096988.1	NA	6.78962	2.87324	0.806624	1.51791e-05	8.74618e-05	NA
ENSMUSG00000022415.12	Syngr1	3234.44	2.87026	0.283695	2.51857e-25	1.56704e-23	20972
ENSMUSG00000012443.3	Kif11	1972.2	2.86902	0.213981	3.73111e-42	6.69995e-40	16551
ENSMUSG00000035580.10	Kcnh8	102.182	2.86782	0.681472	8.35014e-07	6.43079e-06	211468
ENSMUSG00000033737.14	Fndc3c1	52.5404	2.86689	0.729944	2.71737e-06	1.86406e-05	333564
ENSMUSG00000045053.1	Kcng3	120.909	2.86572	0.342941	2.95665e-18	1.11998e-16	225030
ENSMUSG00000043843.16	Tmem145	86.8661	2.86483	0.439026	2.79618e-12	5.52075e-11	330485
ENSMUSG00000031004.8	Mki67	17217.8	2.86209	0.198177	3.70437e-48	9.21934e-46	17345
ENSMUSG00000030867.7	Plk1	654.84	2.86068	0.208835	4.90142e-44	1.00045e-41	18817
ENSMUSG00000108204.1	NA	4.4342	2.86068	0.618255	2.98374e-07	2.53229e-06	NA
ENSMUSG00000043592.15	Unc5cl	35.0118	2.85964	0.948644	6.36847e-05	0.000311582	76589
ENSMUSG00000033063.8	Cntnap3	115.327	2.85581	0.605335	8.48481e-08	8.12183e-07	238680
ENSMUSG00000032243.8	Itga11	632.9	2.8541	0.460292	2.21308e-11	3.89997e-10	319480
ENSMUSG00000073514.3	Dok6	192.02	2.85331	0.417358	3.24007e-13	7.26697e-12	623279
ENSMUSG00000021536.7	Adcy2	764.381	2.85286	0.385572	5.62156e-15	1.50325e-13	210044
ENSMUSG00000062082.16	Cd200r4	166.396	2.85227	0.454751	1.46111e-11	2.64378e-10	239849
ENSMUSG00000023505.13	Cdca3	436.438	2.85193	0.213288	4.46256e-42	7.963e-40	14793
ENSMUSG00000028289.12	Epha7	4343.37	2.84806	0.433937	2.40473e-12	4.79458e-11	13841
ENSMUSG00000001865.2	Cpa3	426.648	2.84733	0.541684	5.42788e-09	6.55597e-08	12873
ENSMUSG00000034275.18	Igsf9b	2048.73	2.84079	0.241225	2.75884e-33	2.78647e-31	235086
ENSMUSG00000020333.17	Acsl6	420.225	2.84023	0.411488	2.1643e-13	4.94409e-12	216739
ENSMUSG00000015854.7	Cd5l	39.4244	2.84017	1.04669	0.000148081	0.000659038	11801
ENSMUSG00000108610.1	NA	14.3353	2.83777	0.625152	2.17684e-07	1.90503e-06	NA
ENSMUSG00000086150.1	Bach2os	5.09708	2.83721	0.988806	0.00014609	0.000651604	414068
ENSMUSG00000028116.13	Myoz2	34.2491	2.83701	0.855197	2.52126e-05	0.000137352	59006
ENSMUSG00000068101.10	Cenpm	55.3939	2.83629	0.334118	9.1589e-19	3.64967e-17	66570
ENSMUSG00000001473.6	Tubb6	3489.58	2.83287	0.215508	1.23225e-40	1.96413e-38	67951
ENSMUSG00000091563.8	Gm8108	20.9643	2.83007	0.610404	1.43286e-07	1.29923e-06	623078
ENSMUSG00000097124.2	Gm38684	72.0461	2.8278	0.480322	1.59119e-10	2.49145e-09	105242407
ENSMUSG00000079553.10	Kifc1	605.991	2.82487	0.149455	4.5475e-81	2.58044e-77	100502766
ENSMUSG00000020649.11	Rrm2	2743.59	2.82432	0.215322	1.13662e-40	1.82193e-38	20135
ENSMUSG00000030616.15	Sytl2	46348.5	2.82302	0.28786	4.16574e-24	2.40224e-22	83671
ENSMUSG00000114456.1	H2bc9	628.337	2.82256	0.191894	2.54088e-50	7.06764e-48	319182
ENSMUSG00000079014.4	Serpina3i	71.3396	2.82205	0.51575	1.55277e-09	2.06444e-08	628900
ENSMUSG00000029260.15	Ugt2b34	28043	2.81917	0.436785	4.71083e-12	9.00038e-11	100727
ENSMUSG00000074146.9	4930579C12Rik	24.0735	2.81772	0.566749	2.64586e-08	2.8126e-07	319213
ENSMUSG00000095051.1	NA	17.2415	2.81521	0.491947	4.92366e-10	7.07312e-09	NA
ENSMUSG00000037855.15	Zfp365	58.2826	2.81305	0.429888	2.45789e-12	4.89026e-11	216049
ENSMUSG00000019828.13	Grm1	19.8982	2.81016	1.59237	0.00102986	0.0036033	14816
ENSMUSG00000052353.13	Cemip	286.246	2.80771	0.471385	1.02941e-10	1.65382e-09	80982
ENSMUSG00000026749.11	Nek6	8322.54	2.80648	0.311789	9.6318e-21	4.41476e-19	59126
ENSMUSG00000078776.9	9530053A07Rik	18.0335	2.8054	0.566822	2.61328e-08	2.78214e-07	319482
ENSMUSG00000029371.7	Cxcl5	9.29003	2.80438	0.676464	1.51663e-06	1.10702e-05	20311
ENSMUSG00000097960.1	A330074K22Rik	7.6741	2.80381	0.766155	9.23675e-06	5.62976e-05	434353
ENSMUSG00000022034.10	Esco2	694.984	2.80251	0.170483	4.5284e-62	3.21199e-59	71988
ENSMUSG00000069308.7	H2bc22	64.6085	2.80171	0.299751	3.55102e-22	1.78634e-20	319188
ENSMUSG00000104148.5	Pcdha2	90.1479	2.79651	1.10438	0.000239396	0.000999928	353234
ENSMUSG00000041078.7	Grid1	609.351	2.79474	0.408419	3.12036e-13	7.01512e-12	14803
ENSMUSG00000041548.4	Hspb8	919.743	2.79397	0.376434	4.66322e-15	1.26125e-13	80888
ENSMUSG00000028033.16	Kcnq5	300.349	2.79175	0.352566	1.03805e-16	3.3241e-15	226922
ENSMUSG00000028587.18	Orc1	146.127	2.79048	0.233687	3.81771e-34	4.04165e-32	18392
ENSMUSG00000069301.5	H2ac11	288.125	2.78946	0.249916	3.04409e-30	2.50339e-28	319167
ENSMUSG00000014030.15	Pax5	45.1227	2.78659	0.693615	1.93555e-06	1.37771e-05	18507
ENSMUSG00000031189.12	Aff2	3459.38	2.78515	0.324211	3.66613e-19	1.49447e-17	14266
ENSMUSG00000035561.5	Aldh1b1	1614.06	2.78095	0.440727	1.11269e-11	2.04596e-10	72535
ENSMUSG00000021485.14	Mxd3	19.7728	2.77986	0.424958	3.08745e-12	6.03287e-11	17121
ENSMUSG00000005470.8	Asf1b	195.58	2.77805	0.234389	1.12797e-33	1.16799e-31	66929
ENSMUSG00000060240.12	Cend1	201.644	2.77581	0.532844	7.03063e-09	8.31137e-08	57754
ENSMUSG00000096446.1	Gm8104	144.747	2.77316	0.546278	1.40719e-08	1.5737e-07	101056159
ENSMUSG00000026622.15	Nek2	564.429	2.77293	0.224257	1.80316e-36	2.2839e-34	18005
ENSMUSG00000021478.6	Drd1	123.316	2.76901	0.388381	4.23628e-14	1.04152e-12	13488
ENSMUSG00000027326.13	Knl1	2926.73	2.76593	0.203796	5.42397e-43	1.03979e-40	76464
ENSMUSG00000038357.10	Camp	2.80831	2.76504	1.36781	0.000914181	0.00325353	12796
ENSMUSG00000027224.14	Duoxa1	15.1069	2.76303	0.777392	1.06177e-05	6.36345e-05	213696
ENSMUSG00000004098.7	Col5a3	684.157	2.76049	0.314142	6.2682e-20	2.71513e-18	53867
ENSMUSG00000085179.1	NA	5.13296	2.75695	0.954654	0.000145867	0.000650817	NA
ENSMUSG00000084133.1	Gm12856	7.00483	2.75619	0.53415	1.56269e-08	1.7319e-07	100415963
ENSMUSG00000041617.10	Ccdc74a	27.8002	2.75367	0.427642	0.00134321	0.00454387	72315
ENSMUSG00000059060.15	Rad51b	516.168	2.75255	0.271281	1.60154e-25	1.00752e-23	19363
ENSMUSG00000069300.3	H2bc11	650.839	2.75022	0.209417	9.96919e-41	1.61626e-38	319183
ENSMUSG00000106271.1	NA	136.29	2.75001	0.573583	8.07005e-07	6.24218e-06	NA
ENSMUSG00000095336.1	NA	3.13244	2.74962	0.887752	0.000102054	0.00047467	NA
ENSMUSG00000105256.1	NA	8.34299	2.74828	0.565723	6.1966e-08	6.10875e-07	NA
ENSMUSG00000036223.15	Ska1	62.3573	2.74574	0.296077	9.07592e-22	4.43205e-20	66468
ENSMUSG00000076222.1	Mir297b	2.5659	2.74572	0.88082	0.000114531	0.000525042	735281
ENSMUSG00000033880.11	Lgals3bp	13320	2.74451	0.332757	6.81674e-18	2.49233e-16	19039
ENSMUSG00000035385.5	Ccl2	590.926	2.73868	0.444232	2.77304e-11	4.8268e-10	20296
ENSMUSG00000029861.17	Fam131b	20.1766	2.73837	0.59639	1.69718e-07	1.51642e-06	76156
ENSMUSG00000058427.10	Cxcl2	54.3512	2.73795	0.605726	2.26295e-07	1.96886e-06	20310
ENSMUSG00000102845.1	NA	3.66916	2.73704	0.921625	0.000132427	0.000596857	NA
ENSMUSG00000037846.18	Rtkn2	46.0115	2.73299	0.333032	1.12402e-17	4.01645e-16	170799
ENSMUSG00000004267.16	Eno2	2222.09	2.73216	0.638586	6.47626e-07	5.11497e-06	13807
ENSMUSG00000020599.13	Rgs9	829.503	2.73186	0.358575	1.18043e-15	3.40356e-14	19739
ENSMUSG00000028885.8	Smpdl3b	376.649	2.73043	0.328135	4.00445e-18	1.49689e-16	100340
ENSMUSG00000068220.5	Lgals1	22791.3	2.72849	0.203987	8.17114e-42	1.42228e-39	16852
ENSMUSG00000030554.16	Synm	3802.38	2.72653	0.362711	2.51897e-15	7.06208e-14	233335
ENSMUSG00000017146.12	Brca1	1175.04	2.72588	0.169245	1.01963e-59	5.45829e-57	12189
ENSMUSG00000063632.6	Sox11	95.4149	2.72546	0.645575	8.03367e-07	6.21914e-06	20666
ENSMUSG00000002228.7	Ppm1j	274.068	2.7251	0.264476	2.7465e-26	1.8292e-24	71887
ENSMUSG00000078498.5	Zfp988	25.6158	2.72176	0.696902	3.13496e-06	2.12432e-05	115489950
ENSMUSG00000091275.1	NA	215.288	2.71266	0.275065	2.3968e-24	1.405e-22	NA
ENSMUSG00000051537.9	Gm5124	39.2283	2.71175	0.405911	1.04771e-12	2.18731e-11	331392
ENSMUSG00000098090.7	2700099C18Rik	225.308	2.70906	0.203381	7.16002e-42	1.25398e-39	77022
ENSMUSG00000028613.14	Lrp8	2633.66	2.70878	0.428578	1.2093e-11	2.20786e-10	16975
ENSMUSG00000020310.9	Madcam1	11.0932	2.70677	0.74874	1.0723e-05	6.42246e-05	17123
ENSMUSG00000080405.1	NA	18.4282	2.70276	0.46546	2.63457e-10	3.99509e-09	NA
ENSMUSG00000021569.10	Trip13	202.348	2.70115	0.218466	1.91987e-36	2.42091e-34	69716
ENSMUSG00000026904.17	Slc4a10	68.3653	2.69846	0.334536	3.82916e-06	2.55205e-05	94229
ENSMUSG00000096220.2	Olfr775	6.9923	2.69668	1.00188	0.000201415	0.000859329	258538
ENSMUSG00000002068.16	Ccne1	202.989	2.69611	0.234056	5.38839e-32	4.91574e-30	12447
ENSMUSG00000025425.17	St8sia5	7.96054	2.69424	1.01933	0.000223803	0.000942236	225742
ENSMUSG00000037568.12	Vash2	141.084	2.69411	0.567013	7.17905e-08	6.98505e-07	226841
ENSMUSG00000031821.11	Gins2	387.69	2.69317	0.224462	1.62364e-34	1.75155e-32	272551
ENSMUSG00000003779.15	Kif20a	905.457	2.69287	0.201078	2.34341e-42	4.31735e-40	19348
ENSMUSG00000030677.8	Kif22	311.909	2.69177	0.205749	1.89948e-40	2.9611e-38	110033
ENSMUSG00000027496.15	Aurka	276.167	2.69175	0.205194	1.24467e-40	1.97284e-38	20878
ENSMUSG00000073802.4	Cdkn2b	54.0931	2.68892	0.34069	1.31203e-16	4.17319e-15	12579
ENSMUSG00000032925.16	Itgbl1	2050.15	2.68846	0.501311	3.38661e-09	4.23654e-08	223272
ENSMUSG00000096233.1	Gm13238	5.51625	2.68737	0.527793	2.67167e-08	2.83579e-07	236069
ENSMUSG00000021913.8	Ogdhl	3405.34	2.68375	0.316235	8.96616e-19	3.57789e-17	239017
ENSMUSG00000028961.15	Pgd	13636.2	2.68283	0.33225	2.79232e-17	9.54504e-16	110208
ENSMUSG00000054520.15	Sh3bp2	2916.39	2.68281	0.258137	1.45367e-26	9.84331e-25	24055
ENSMUSG00000070003.7	Ssbp4	3682.71	2.68275	0.296991	8.16695e-21	3.76157e-19	76900
ENSMUSG00000041674.16	BC006965	3.23106	2.68169	1.03615	0.000377793	0.00149682	217294
ENSMUSG00000035506.16	Slc12a8	109.722	2.68118	0.392714	0.000133417	0.000600654	171286
ENSMUSG00000021991.9	Cacna2d3	182.537	2.68043	0.617811	4.88138e-07	3.97174e-06	12294
ENSMUSG00000029755.10	Dlx5	22.932	2.67901	0.80738	2.28493e-05	0.000125587	13395
ENSMUSG00000047712.8	Ust	1264.3	2.67848	0.303923	5.65855e-20	2.46234e-18	338362
ENSMUSG00000028076.12	Cd1d1	971.35	2.67711	0.406421	1.87224e-12	3.78343e-11	12479
ENSMUSG00000007891.16	Ctsd	46609.1	2.67618	0.21462	1.73791e-36	2.21112e-34	13033
ENSMUSG00000059816.5	Shisal2a	2.92054	2.67431	1.54843	0.00146821	0.00491053	545667
ENSMUSG00000052374.15	Actn2	222.712	2.67382	0.663336	0.00786831	0.0211702	11472
ENSMUSG00000026958.13	Dpp7	10231.4	2.67269	0.269032	1.60177e-24	9.48756e-23	83768
ENSMUSG00000024270.11	Slc39a6	4750.36	2.66805	0.239946	6.23638e-30	5.06987e-28	106957
ENSMUSG00000099930.1	Gm2396	50.2382	2.66606	0.459458	2.6844e-10	4.06412e-09	105245043
ENSMUSG00000042476.12	Abcb4	855.437	2.66526	0.41311	4.41862e-12	8.47062e-11	18670
ENSMUSG00000027715.9	Ccna2	1472.54	2.66433	0.187517	3.86322e-47	9.05846e-45	12428
ENSMUSG00000037020.16	Wdr62	680.354	2.6642	0.162567	9.85169e-62	6.35255e-59	233064
ENSMUSG00000027861.13	Casq2	281.409	2.66156	0.49646	3.18112e-09	3.9918e-08	12373
ENSMUSG00000024209.9	Acsbg3	4.20817	2.66113	0.962461	0.000199709	0.000853378	78625
ENSMUSG00000029591.14	Ung	498.425	2.65973	0.225354	1.7369e-33	1.78549e-31	22256
ENSMUSG00000034205.16	Loxl2	531.322	2.65944	0.329318	2.91085e-17	9.90247e-16	94352
ENSMUSG00000062510.12	Nsl1	123.264	2.65905	0.21809	1.58537e-35	1.85104e-33	381318
ENSMUSG00000055612.15	Cdca7	198.499	2.65694	0.190727	2.05366e-45	4.31604e-43	66953
ENSMUSG00000111533.1	NA	3.9042	2.65517	1.47801	0.00156718	0.005195	NA
ENSMUSG00000093966.2	Trav4-3	3.31466	2.6534	1.14032	0.000671515	0.00248302	100126471
ENSMUSG00000039318.12	Rab3gap2	44427.4	2.65261	0.175417	5.49144e-53	1.81166e-50	98732
ENSMUSG00000039055.4	Eme1	73.3093	2.65137	0.201771	1.09461e-40	1.76457e-38	268465
ENSMUSG00000089744.1	NA	2.37771	2.64416	1.09325	0.000332616	0.00133896	NA
ENSMUSG00000034059.13	Ypel4	37.1718	2.64004	0.661422	2.2384e-06	1.5668e-05	241525
ENSMUSG00000028546.17	Elavl4	14.4247	2.63853	0.969997	0.000157187	0.000693577	15572
ENSMUSG00000023057.5	Fabp2	16.8105	2.634	0.619675	0.0106329	0.0274302	14079
ENSMUSG00000030346.16	Rad51ap1	135.952	2.63098	0.184317	1.46564e-47	3.55411e-45	19362
ENSMUSG00000071860.1	NA	468.786	2.62956	0.453795	2.76967e-10	4.1754e-09	NA
ENSMUSG00000054493.2	NA	52.3101	2.62803	0.478768	1.48293e-09	1.98571e-08	NA
ENSMUSG00000001517.14	Foxm1	514.765	2.62758	0.175436	5.37774e-52	1.64061e-49	14235
ENSMUSG00000019775.17	Rgs17	39.378	2.62564	0.518378	1.51551e-08	1.68422e-07	56533
ENSMUSG00000063193.8	Cd300lb	50.1601	2.62408	0.512069	1.1839e-08	1.34682e-07	217304
ENSMUSG00000061313.8	Ddhd2	18505.2	2.62399	0.177557	1.68566e-50	4.73521e-48	72108
ENSMUSG00000092428.1	NA	1.80979	2.62195	1.21275	0.000608917	0.00228129	NA
ENSMUSG00000028944.14	Prkag2	32202.9	2.62096	0.217063	1.2314e-34	1.33348e-32	108099
ENSMUSG00000023349.14	Clec4n	295.807	2.6195	0.395237	1.3726e-12	2.81382e-11	56620
ENSMUSG00000022421.18	Nptxr	47.2403	2.61671	0.623364	9.40521e-07	7.17517e-06	73340
ENSMUSG00000022074.6	Tnfrsf10b	1105.26	2.61301	0.205451	3.04364e-38	4.25389e-36	21933
ENSMUSG00000034551.12	Hdx	1018.82	2.612	0.202815	2.34472e-39	3.41151e-37	245596
ENSMUSG00000108126.1	NA	416.217	2.6088	0.353867	7.00799e-15	1.8652e-13	NA
ENSMUSG00000097056.1	NA	7.70027	2.60684	0.744406	1.62212e-05	9.2713e-05	NA
ENSMUSG00000041120.6	Nbl1	1251.54	2.60654	0.307288	1.0022e-18	3.95471e-17	17965
ENSMUSG00000005716.16	Pvalb	6288.78	2.60529	0.556457	1.10251e-07	1.03066e-06	19293
ENSMUSG00000044966.4	Fbxo48	68.1967	2.6035	0.296919	9.3345e-20	3.98853e-18	319701
ENSMUSG00000069303.6	H2bc24	27.7821	2.60336	0.384967	5.42963e-13	1.18957e-11	665622
ENSMUSG00000024053.10	Emilin2	767.238	2.60016	0.395893	2.03276e-12	4.09614e-11	246707
ENSMUSG00000021314.12	Amph	568.411	2.59909	0.33302	2.4922e-16	7.7193e-15	218038
ENSMUSG00000034317.14	Trim59	901.402	2.59881	0.215195	8.76636e-35	9.64028e-33	66949
ENSMUSG00000031367.15	Ap1s2	6150.58	2.59781	0.341176	1.02609e-15	2.98586e-14	108012
ENSMUSG00000087484.1	NA	87.7755	2.59528	0.337813	6.75815e-16	1.9994e-14	NA
ENSMUSG00000031538.6	Plat	24473.2	2.59429	0.418306	2.91292e-11	5.05786e-10	18791
ENSMUSG00000065507.3	Mir204	20.6388	2.59381	0.627027	1.2986e-06	9.58725e-06	387200
ENSMUSG00000034430.16	Zxdc	13238.7	2.59151	0.209568	5.36189e-36	6.55722e-34	80292
ENSMUSG00000007080.14	Pole	2011.79	2.58825	0.163549	9.65848e-58	4.64459e-55	18973
ENSMUSG00000049537.10	Tecrl	7.89925	2.58804	1.01715	0.000292734	0.00119537	243078
ENSMUSG00000021176.6	Efcab11	83.7199	2.5877	0.353572	1.06054e-14	2.78092e-13	78767
ENSMUSG00000029416.17	Slc15a4	4092.76	2.58737	0.209502	2.92584e-36	3.62497e-34	100561
ENSMUSG00000062753.13	AI413582	1818.81	2.58643	0.308729	2.3145e-18	8.87391e-17	106672
ENSMUSG00000006728.12	Cdk4	16529.7	2.58012	0.174091	6.49873e-51	1.86244e-48	12567
ENSMUSG00000020181.16	Nav3	2262.26	2.58004	0.386058	9.53079e-13	2.00302e-11	260315
ENSMUSG00000072844.6	G530011O06Rik	293.359	2.57888	0.3926	2.09496e-12	4.21248e-11	654820
ENSMUSG00000096629.7	Gm3383	19.1993	2.57868	1.21427	0.000625066	0.00233531	100041515
ENSMUSG00000022125.7	Cln5	24655.4	2.5779	0.21107	5.80789e-35	6.46202e-33	211286
ENSMUSG00000040084.9	Bub1b	1301.36	2.57773	0.205436	1.99997e-37	2.70206e-35	12236
ENSMUSG00000051146.2	Camk2n2	135.013	2.57481	0.346722	4.5523e-15	1.23242e-13	73047
ENSMUSG00000106612.1	NA	8.06404	2.57266	0.494555	1.168e-08	1.32979e-07	NA
ENSMUSG00000041324.14	Inhba	278.866	2.56634	0.395587	3.5678e-12	6.92377e-11	16323
ENSMUSG00000051048.17	P4ha3	108.296	2.56318	0.615179	9.77485e-07	7.43318e-06	320452
ENSMUSG00000029419.8	Ajm1	107.882	2.5617	0.449622	4.54252e-10	6.55632e-09	381353
ENSMUSG00000035835.14	Plppr3	327.92	2.56042	0.381696	8.33127e-13	1.76795e-11	216152
ENSMUSG00000095457.3	NA	107.027	2.55962	0.335475	0.000331661	0.00133549	NA
ENSMUSG00000036790.5	Slitrk2	65.846	2.55893	0.463851	0.000101532	0.000472474	245450
ENSMUSG00000042734.6	Ttc9	84.9807	2.55476	0.428637	1.01034e-10	1.62502e-09	69480
ENSMUSG00000048279.18	Sacs	13272.7	2.5547	0.16477	2.75623e-55	1.05675e-52	50720
ENSMUSG00000080649.1	NA	13.3305	2.5535	0.450291	7.40121e-10	1.03851e-08	NA
ENSMUSG00000006398.15	Cdc20	299.924	2.55059	0.165025	3.22335e-55	1.20333e-52	107995
ENSMUSG00000024679.10	Ms4a6d	752.596	2.54946	0.350832	1.59196e-14	4.09121e-13	68774
ENSMUSG00000031872.14	Bean1	12.7181	2.54893	0.585899	5.32577e-07	4.29147e-06	65115
ENSMUSG00000078502.10	Zfp268	1719.7	2.54883	0.331459	6.36245e-16	1.89219e-14	433801
ENSMUSG00000061615.2	H2ac4	578.793	2.5444	0.218837	1.34206e-32	1.28205e-30	319172
ENSMUSG00000074269.10	Rec114	99.9465	2.54361	0.520427	3.7417e-08	3.85055e-07	73673
ENSMUSG00000070858.12	Gm1673	32.9866	2.54342	0.35557	4.05362e-14	1.0027e-12	381633
ENSMUSG00000048814.10	Lonrf2	324.964	2.54041	0.740228	1.76078e-05	9.98138e-05	381338
ENSMUSG00000090675.2	Olfr111	271.734	2.53989	0.500638	1.47516e-08	1.6426e-07	545205
ENSMUSG00000074813.13	Morrbid	125.862	2.53953	0.329805	5.69108e-16	1.70684e-14	100043424
ENSMUSG00000097451.10	NA	260.715	2.53938	0.72137	1.29645e-05	7.59195e-05	NA
ENSMUSG00000095202.2	NA	8.20648	2.53728	0.708259	1.31931e-05	7.72103e-05	NA
ENSMUSG00000041268.17	Dmxl2	133004	2.53451	0.15989	6.52997e-58	3.21789e-55	235380
ENSMUSG00000040724.5	Kcna2	1178.88	2.53357	0.386985	2.54934e-12	5.06512e-11	16490
ENSMUSG00000024197.9	Plin3	6460.09	2.53186	0.265704	8.37675e-23	4.44234e-21	66905
ENSMUSG00000018341.12	Il12rb2	369.252	2.53075	0.533639	7.81082e-08	7.5377e-07	16162
ENSMUSG00000020264.5	Slc36a2	532.255	2.52869	0.919545	0.000145603	0.000649882	246049
ENSMUSG00000047085.14	Lrrc4b	10.0617	2.52789	1.52486	0.00140426	0.0047189	272381
ENSMUSG00000040713.12	Creg1	12313.7	2.52669	0.250586	3.96636e-25	2.45171e-23	433375
ENSMUSG00000092130.2	D030025P21Rik	7.14816	2.52614	1.00848	0.000329319	0.00132752	100303738
ENSMUSG00000055407.14	Map6	360.721	2.52596	0.323201	2.29964e-16	7.15411e-15	17760
ENSMUSG00000022322.8	Shcbp1	683.027	2.52246	0.233882	1.67411e-28	1.24995e-26	20419
ENSMUSG00000024501.19	Dpysl3	3222.57	2.51936	0.313767	5.42777e-17	1.80113e-15	22240
ENSMUSG00000031740.8	Mmp2	2907.55	2.51933	0.374524	7.92907e-13	1.69273e-11	17390
ENSMUSG00000029121.15	Crmp1	151.733	2.51892	0.434638	2.7155e-10	4.10683e-09	12933
ENSMUSG00000025473.16	Adam8	520.128	2.51626	0.436479	3.26864e-10	4.85538e-09	11501
ENSMUSG00000025515.15	Muc2	272.325	2.51483	0.396488	9.18472e-12	1.70208e-10	17831
ENSMUSG00000087249.1	Gm16062	260.163	2.51157	0.341718	8.0834e-15	2.13143e-13	100504104
ENSMUSG00000028217.11	Cdh17	88.3394	2.51034	0.768331	3.08575e-05	0.000164195	12557
ENSMUSG00000026822.14	Lcn2	2480.04	2.51011	0.558318	2.45986e-07	2.12648e-06	16819
ENSMUSG00000022686.14	B3gnt5	488.162	2.5101	0.28196	2.34939e-20	1.05637e-18	108105
ENSMUSG00000080657.1	Mir669i	17.7211	2.50909	0.383759	2.86519e-12	5.63939e-11	100316668
ENSMUSG00000020493.8	Prr11	425.375	2.50461	0.206908	4.61786e-35	5.15819e-33	270906
ENSMUSG00000063727.3	Tnfrsf11b	341.098	2.5045	0.354341	6.7603e-14	1.61723e-12	18383
ENSMUSG00000026809.15	Spaca9	14.3155	2.50294	0.5974	1.12384e-06	8.44649e-06	69987
ENSMUSG00000030095.10	Tmem43	6156.79	2.50276	0.24354	4.13554e-26	2.70978e-24	74122
ENSMUSG00000089942.9	Pira2	201.521	2.50229	0.54263	1.42681e-07	1.29478e-06	18725
ENSMUSG00000060147.15	Serpinb6a	17943.3	2.49906	0.263107	9.79569e-23	5.15628e-21	20719
ENSMUSG00000056771.7	NA	12.7644	2.49758	0.509619	4.01133e-08	4.09533e-07	NA
ENSMUSG00000073821.11	NA	11.374	2.49603	0.535374	1.30545e-07	1.1971e-06	NA
ENSMUSG00000032332.17	Col12a1	23096.4	2.49573	0.363402	2.68103e-13	6.09017e-12	12816
ENSMUSG00000023341.14	Mx2	723.969	2.49465	0.203916	9.17504e-36	1.08918e-33	17858
ENSMUSG00000032113.16	Chek1	633.405	2.49263	0.153676	1.66687e-60	9.85262e-58	12649
ENSMUSG00000068697.7	Myoz1	28.112	2.49231	0.786804	4.36848e-05	0.000223038	59011
ENSMUSG00000069792.5	Wfdc17	206.197	2.49133	0.442158	7.01283e-10	9.88906e-09	100034251
ENSMUSG00000105433.1	NA	14.5476	2.4909	0.68345	9.38257e-06	5.71127e-05	NA
ENSMUSG00000035109.14	Shc4	104.639	2.48963	0.247741	4.06799e-25	2.4982e-23	271849
ENSMUSG00000028360.9	Slc44a5	18.2644	2.4895	0.590616	0.016362	0.039745	242259
ENSMUSG00000028152.10	Tspan5	8443.25	2.48802	0.249897	1.41172e-24	8.39689e-23	56224
ENSMUSG00000026841.7	Fibcd1	6.50187	2.48661	1.31805	0.00114534	0.003959	98970
ENSMUSG00000038301.15	Snx10	2612.94	2.48661	0.247979	5.08659e-25	3.09029e-23	71982
ENSMUSG00000036960.10	Clca2	132.398	2.4856	0.335595	5.5367e-15	1.48195e-13	229933
ENSMUSG00000041476.12	Smpx	282.696	2.48487	0.665712	5.98408e-06	3.82388e-05	66106
ENSMUSG00000031430.8	Vsig1	199.641	2.48349	0.57365	5.19523e-07	4.20539e-06	78789
ENSMUSG00000035775.2	Krt20	245.345	2.48234	0.563892	3.75651e-07	3.13194e-06	66809
ENSMUSG00000069306.5	H4c17	614.148	2.4821	0.274542	6.66938e-21	3.10203e-19	100041230
ENSMUSG00000038210.10	Hoxa11	906.193	2.48101	0.347135	3.9124e-14	9.71152e-13	15396
ENSMUSG00000070605.4	Zfp992	1731.59	2.47711	0.315013	1.59644e-16	5.02151e-15	433791
ENSMUSG00000005045.16	Chd5	619.182	2.47539	0.61129	1.74418e-06	1.25408e-05	269610
ENSMUSG00000032902.1	Slc16a1	22079	2.47501	0.32005	6.43605e-16	1.91008e-14	20501
ENSMUSG00000091472.2	Gm3739	94.8831	2.47322	0.944813	0.000204281	0.000869987	100042235
ENSMUSG00000067279.2	Ppp1r3c	614.62	2.47117	0.322833	8.81975e-16	2.58239e-14	53412
ENSMUSG00000042388.14	Dlgap3	30.4014	2.4676	0.443221	1.01652e-09	1.39936e-08	242667
ENSMUSG00000090363.8	NA	45.8249	2.46661	0.5711	5.53713e-07	4.44663e-06	NA
ENSMUSG00000038587.9	Akap12	27158	2.46463	0.213453	3.8181e-32	3.55171e-30	83397
ENSMUSG00000037868.15	Egr2	372.696	2.4641	0.39086	1.14425e-11	2.09855e-10	13654
ENSMUSG00000072621.13	Slfn10-ps	773.008	2.46331	0.323948	1.18029e-15	3.40356e-14	237887
ENSMUSG00000030672.12	Mylpf	846.304	2.46067	0.722716	1.97302e-05	0.00011022	17907
ENSMUSG00000070287.3	Slc35g2	1639.31	2.45968	0.276727	2.78033e-20	1.23642e-18	245020
ENSMUSG00000051367.8	Six1	17.8751	2.45794	0.903446	0.000164462	0.000720767	20471
ENSMUSG00000060621.6	Nkpd1	12.8646	2.45778	0.718768	1.86562e-05	0.000105022	69547
ENSMUSG00000026193.15	Fn1	53625.7	2.45695	0.353961	1.53715e-13	3.57476e-12	14268
ENSMUSG00000048922.18	Cdca2	407.301	2.45648	0.186082	4.0152e-41	6.66194e-39	108912
ENSMUSG00000030074.9	Gxylt2	621.147	2.45266	0.269472	4.17596e-21	1.95835e-19	232313
ENSMUSG00000028873.16	Cdca8	245.007	2.45152	0.183743	5.95085e-42	1.04868e-39	52276
ENSMUSG00000019823.17	Mical1	1544.47	2.45061	0.209764	5.97839e-33	5.84893e-31	171580
ENSMUSG00000026247.13	Ecel1	125.71	2.44953	1.38312	2.47852e-07	2.14e-06	13599
ENSMUSG00000024824.6	Rad9a	1667.78	2.44632	0.219684	5.91695e-30	4.82401e-28	19367
ENSMUSG00000028879.4	Stx12	13946.5	2.44406	0.209387	1.73979e-32	1.64538e-30	100226
ENSMUSG00000057969.15	Sema3b	12779	2.44318	0.302607	4.09686e-17	1.36909e-15	20347
ENSMUSG00000020532.18	Acaca	57259	2.44283	0.320343	1.54757e-15	4.41284e-14	107476
ENSMUSG00000058290.3	Espl1	405.831	2.44257	0.192365	2.84486e-38	3.99576e-36	105988
ENSMUSG00000049092.11	Gpr137c	362.127	2.44044	0.25592	6.64474e-23	3.55037e-21	70713
ENSMUSG00000025875.14	Tspan17	2109.81	2.43911	0.281641	2.36618e-19	9.78621e-18	74257
ENSMUSG00000006462.6	A530013C23Rik	60.3159	2.43824	0.47757	1.26394e-08	1.42984e-07	329562
ENSMUSG00000022780.5	Meltf	30.1167	2.43625	0.825517	8.37374e-05	0.000397823	30060
ENSMUSG00000031271.14	Serpina7	59.437	2.43442	0.542314	2.46278e-07	2.12773e-06	331535
ENSMUSG00000035373.2	Ccl7	65.1859	2.43436	0.668842	8.67415e-06	5.3131e-05	20306
ENSMUSG00000004360.9	9330159F19Rik	81.8355	2.42844	0.53603	2.07011e-07	1.82005e-06	212448
ENSMUSG00000059586.10	Nsmce2	10958.3	2.42566	0.186455	5.0345e-40	7.5576e-38	68501
ENSMUSG00000026950.17	Neb	4318.75	2.42488	0.596039	1.65921e-06	1.19967e-05	17996
ENSMUSG00000027323.10	Rad51	355.581	2.42473	0.166559	2.57133e-49	6.63216e-47	19361
ENSMUSG00000085457.3	1110046J04Rik	5.50088	2.42435	0.764059	6.07227e-05	0.000298635	68808
ENSMUSG00000079554.2	Aox2	37.1861	2.42004	0.41365	2.04089e-10	3.13504e-09	213043
ENSMUSG00000019214.13	Chtf18	119.458	2.41826	0.195307	1.71864e-36	2.19645e-34	214901
ENSMUSG00000050953.10	Gja1	17642.6	2.41737	0.249204	1.84391e-23	1.02178e-21	14609
ENSMUSG00000027611.12	Procr	387.042	2.41437	0.457913	5.21658e-09	6.3277e-08	19124
ENSMUSG00000106203.1	NA	22.2829	2.41321	0.33628	3.14521e-14	7.88999e-13	NA
ENSMUSG00000010830.7	Kdelr3	389.284	2.41118	0.286705	1.8818e-18	7.26401e-17	105785
ENSMUSG00000026821.15	Ralgds	7108.05	2.40984	0.34956	2.35633e-13	5.3741e-12	19730
ENSMUSG00000033208.7	S100b	18.624	2.40877	0.582125	1.32278e-06	9.748e-06	20203
ENSMUSG00000006585.3	Cdt1	424.229	2.40811	0.209412	6.08463e-32	5.53312e-30	67177
ENSMUSG00000056220.14	Pla2g4a	10029.4	2.40793	0.257044	3.40267e-22	1.7178e-20	18783
ENSMUSG00000019528.18	Gyg	8195.5	2.40493	0.236646	1.6553e-25	1.03903e-23	27357
ENSMUSG00000030310.10	Slc6a1	3.82307	2.40458	1.43384	0.0102808	0.0266503	232333
ENSMUSG00000017754.13	Pltp	3037.79	2.40445	0.286285	2.00552e-18	7.72059e-17	18830
ENSMUSG00000032484.8	Ngp	8.6589	2.4022	1.20568	0.00084577	0.00303534	18054
ENSMUSG00000049690.15	Nckap5	8808.87	2.40037	0.242552	2.78708e-24	1.62372e-22	210356
ENSMUSG00000020097.14	Sgpl1	19107.2	2.39809	0.250709	9.67823e-23	5.10392e-21	20397
ENSMUSG00000056004.16	Elapor2	240.325	2.39768	0.368288	3.03132e-12	5.93955e-11	231014
ENSMUSG00000059866.13	Tnip2	2130.77	2.39426	0.209388	2.28013e-31	1.97231e-29	231130
ENSMUSG00000085080.1	NA	8.92865	2.39357	0.832644	0.000121837	0.000553791	NA
ENSMUSG00000072980.3	Oip5	88.188	2.39336	0.241841	1.77351e-24	1.04394e-22	70645
ENSMUSG00000094334.1	NA	11.7524	2.39207	0.819044	9.763e-05	0.000456111	NA
ENSMUSG00000084379.1	Gm12957	4.05931	2.39202	0.813884	0.000134392	0.000604369	384052
ENSMUSG00000034488.14	Edil3	530.099	2.39132	0.235782	5.04954e-06	3.2844e-05	13612
ENSMUSG00000073652.10	Apol7d	18.9999	2.39123	0.537151	3.29856e-07	2.77788e-06	100042814
ENSMUSG00000069793.12	Slfn9	1460.01	2.3908	0.220477	1.28381e-28	9.63601e-27	237886
ENSMUSG00000021556.12	Golm1	2608.6	2.38964	0.250141	5.59168e-23	3.00468e-21	105348
ENSMUSG00000026620.11	Mark1	3564.95	2.38963	0.15029	2.90607e-58	1.47234e-55	226778
ENSMUSG00000037466.13	Tedc1	49.9845	2.38894	0.195601	2.03698e-35	2.35891e-33	104732
ENSMUSG00000036362.2	P2ry13	89.0408	2.38857	0.300805	8.67494e-17	2.80645e-15	74191
ENSMUSG00000017499.15	Cdc6	277.723	2.38397	0.18568	5.43142e-39	7.78283e-37	23834
ENSMUSG00000051339.10	2900026A02Rik	2449.81	2.38187	0.314536	1.64813e-15	4.68075e-14	243219
ENSMUSG00000032400.17	Zwilch	533.439	2.38021	0.174674	1.22567e-43	2.39825e-41	68014
ENSMUSG00000041180.13	Hectd2	3578.63	2.3795	0.181651	1.41404e-40	2.22884e-38	226098
ENSMUSG00000049630.6	C1ql3	390.915	2.37898	0.486732	3.85232e-08	3.95006e-07	227580
ENSMUSG00000021708.17	Rasgrf2	3933.21	2.37756	0.300742	1.26081e-16	4.01929e-15	19418
ENSMUSG00000093452.4	NA	23.1958	2.37625	0.520367	1.81378e-07	1.6147e-06	NA
ENSMUSG00000043740.14	B430306N03Rik	89.7422	2.37416	0.518183	1.64107e-07	1.47157e-06	320148
ENSMUSG00000043157.8	Arl11	424.554	2.37377	0.323955	1.00676e-14	2.64481e-13	219144
ENSMUSG00000026981.15	Il1rn	112.35	2.37294	0.410197	2.89523e-10	4.34851e-09	16181
ENSMUSG00000040797.16	Iqsec3	17.9724	2.37093	0.544232	0.000306947	0.00124731	243621
ENSMUSG00000034023.16	Fancd2	812.67	2.36766	0.167811	1.54041e-46	3.52455e-44	211651
ENSMUSG00000026043.18	Col3a1	26898	2.3672	0.329828	3.94605e-14	9.78648e-13	12825
ENSMUSG00000027306.15	Nusap1	801.86	2.36507	0.206245	8.62345e-32	7.66974e-30	108907
ENSMUSG00000027868.11	Tbx15	93.776	2.36506	0.799265	8.13422e-05	0.000387677	21384
ENSMUSG00000026676.7	Ccdc3	516.544	2.3642	0.4044	2.03011e-10	3.12016e-09	74186
ENSMUSG00000085525.7	NA	133.307	2.36158	0.290516	1.98059e-17	6.91184e-16	NA
ENSMUSG00000040711.7	Sh3pxd2b	2844.65	2.36072	0.24701	5.5824e-23	3.00468e-21	268396
ENSMUSG00000001053.15	N4bp3	842.663	2.3607	0.313524	2.14031e-15	6.04227e-14	212706
ENSMUSG00000069516.8	Lyz2	8723.06	2.36058	0.313791	2.05449e-15	5.81737e-14	17105
ENSMUSG00000112980.1	D430020J02Rik	4.91889	2.36026	0.606402	5.72435e-06	3.67862e-05	319545
ENSMUSG00000067455.5	H4c11	378.661	2.35856	0.323305	1.22533e-14	3.18946e-13	319159
ENSMUSG00000029134.14	Plb1	67.1178	2.35572	0.438147	3.02811e-09	3.81161e-08	665270
ENSMUSG00000061068.7	Mcpt4	93.7802	2.35504	0.806032	9.23281e-05	0.000433195	17227
ENSMUSG00000043020.13	Dnai3	20.5125	2.35307	0.492036	6.87064e-08	6.70272e-07	242253
ENSMUSG00000028972.11	Car6	22.6303	2.35123	0.803568	9.48923e-05	0.000444198	12353
ENSMUSG00000027654.2	Fam83d	131.113	2.34993	0.264241	2.62011e-20	1.17067e-18	71878
ENSMUSG00000001027.7	Scn4a	97.0785	2.34981	0.370553	9.70207e-12	1.79561e-10	110880
ENSMUSG00000059898.9	Dsc3	15.0916	2.34969	1.11089	0.000672342	0.00248576	13507
ENSMUSG00000053475.5	Tnfaip6	55.4672	2.34967	0.550523	6.80514e-07	5.34477e-06	21930
ENSMUSG00000025743.14	Sdc3	2342.28	2.34486	0.288663	2.36992e-17	8.17005e-16	20970
ENSMUSG00000090894.4	Olfr110	33.9526	2.34151	0.42451	1.64777e-09	2.18053e-08	258325
ENSMUSG00000004961.7	Syt5	17.2281	2.33822	0.694594	2.36006e-05	0.00012934	53420
ENSMUSG00000024857.16	Cabp2	69.2293	2.33669	0.727936	3.81955e-05	0.000197933	29866
ENSMUSG00000046618.7	Olfml2a	394.587	2.33629	0.340933	3.10895e-13	6.99501e-12	241327
ENSMUSG00000040594.19	Ranbp17	947.088	2.3354	0.179519	4.52582e-40	6.86666e-38	66011
ENSMUSG00000111942.1	NA	867.357	2.33359	0.342877	4.32019e-13	9.57597e-12	NA
ENSMUSG00000032259.8	Drd2	17.4335	2.33319	0.776174	7.65872e-05	0.000367049	13489
ENSMUSG00000025232.8	Hexa	30470.4	2.33313	0.19623	1.77906e-33	1.82221e-31	15211
ENSMUSG00000097768.2	2310043M15Rik	19.5768	2.33287	0.567185	1.40258e-06	1.02933e-05	102633000
ENSMUSG00000113308.1	NA	3.28711	2.33185	0.881162	0.00032333	0.00130528	NA
ENSMUSG00000019302.16	Atp6v0a1	39588.9	2.33157	0.208423	9.49349e-30	7.63029e-28	11975
ENSMUSG00000096889.1	NA	14.1766	2.32975	0.461206	2.14294e-08	2.31793e-07	NA
ENSMUSG00000041420.18	Meis3	543.745	2.32766	0.254948	3.01782e-21	1.42702e-19	17537
ENSMUSG00000028381.8	Ugcg	13932.9	2.32719	0.190228	2.52198e-35	2.88523e-33	22234
ENSMUSG00000000957.11	Mmp14	2941.77	2.32696	0.281284	5.72581e-18	2.1078e-16	17387
ENSMUSG00000063245.11	NA	2505.1	2.32593	0.266871	1.52177e-19	6.41538e-18	NA
ENSMUSG00000030683.11	Sez6l2	320.622	2.32504	0.24873	3.8598e-22	1.93481e-20	233878
ENSMUSG00000068196.4	Col8a1	1884.42	2.3219	0.320782	1.89801e-14	4.8383e-13	12837
ENSMUSG00000003752.9	Itpkc	2236.6	2.32138	0.292805	1.17493e-16	3.74974e-15	233011
ENSMUSG00000036782.13	Klhl13	5275.32	2.32091	0.334861	1.96172e-13	4.50672e-12	67455
ENSMUSG00000027454.10	Gins1	532.917	2.32028	0.150683	7.58665e-55	2.79543e-52	69270
ENSMUSG00000056758.14	Hmga2	29.7814	2.31998	0.737813	4.79237e-05	0.000241981	15364
ENSMUSG00000081998.1	NA	5.64421	2.31964	0.972459	0.000404364	0.00159165	NA
ENSMUSG00000020901.13	Pik3r5	484.963	2.31876	0.337293	2.7181e-13	6.16943e-12	320207
ENSMUSG00000049100.15	Pcdh10	89.7348	2.31872	0.546247	7.6595e-07	5.95384e-06	18526
ENSMUSG00000034708.11	Grn	38220.6	2.31488	0.210813	3.91873e-29	3.02949e-27	14824
ENSMUSG00000069307.6	H2bc23	29.5639	2.3148	0.368318	1.28555e-11	2.34557e-10	665596
ENSMUSG00000037902.18	Sirpa	14970.1	2.31287	0.241349	5.06542e-23	2.73745e-21	19261
ENSMUSG00000028599.10	Tnfrsf1b	1705.12	2.31101	0.266574	1.92197e-19	7.98391e-18	21938
ENSMUSG00000085604.1	NA	10.9101	2.31057	0.513531	2.7574e-07	2.35854e-06	NA
ENSMUSG00000020400.17	Tnip1	4589.28	2.31028	0.279689	7.66725e-18	2.78534e-16	57783
ENSMUSG00000041920.14	Slc16a6	6675.35	2.30955	0.294558	2.48311e-16	7.69954e-15	104681
ENSMUSG00000030376.8	Slc8a2	216.319	2.30951	0.358465	4.72008e-12	9.01198e-11	110891
ENSMUSG00000099750.1	Gm18827	11.4106	2.30928	0.735165	5.5434e-05	0.000275346	100417790
ENSMUSG00000073591.4	Pcdhb22	1233.78	2.30738	0.239038	2.55927e-23	1.40448e-21	93893
ENSMUSG00000023830.13	Igf2r	78564.6	2.30589	0.233931	4.9414e-24	2.83227e-22	16004
ENSMUSG00000006403.13	Adamts4	145.355	2.29923	0.354981	3.88783e-12	7.50379e-11	240913
ENSMUSG00000073411.11	H2-D1	103359	2.29802	0.260622	1.10422e-19	4.69698e-18	14964
ENSMUSG00000050505.7	Pcdh20	112.652	2.29741	0.715122	3.76736e-05	0.000195514	219257
ENSMUSG00000052776.10	Oas1a	1173.93	2.29646	0.301554	1.11943e-15	3.24086e-14	246730
ENSMUSG00000083140.1	NA	2.49557	2.29629	1.25748	0.00180859	0.0058832	NA
ENSMUSG00000041046.7	Ramp3	645.91	2.29588	0.357343	5.34381e-12	1.01686e-10	56089
ENSMUSG00000026442.14	Nfasc	231.924	2.29384	0.814823	0.000127885	0.000577949	269116
ENSMUSG00000038623.9	Tm6sf1	4062.66	2.29382	0.341565	9.43636e-13	1.98612e-11	107769
ENSMUSG00000026429.9	Ube2t	291.551	2.29075	0.199517	7.39795e-32	6.64223e-30	67196
ENSMUSG00000037852.8	Cpe	11728.8	2.2907	0.284651	4.32213e-17	1.44098e-15	12876
ENSMUSG00000079410.4	Gm2897	100.93	2.28481	0.525217	4.79175e-07	3.90665e-06	100040671
ENSMUSG00000045980.13	Tmem104	4556.41	2.28445	0.345866	1.81854e-12	3.68803e-11	320534
ENSMUSG00000109251.1	E230032D23Rik	3.66859	2.28361	0.749541	0.000108423	0.000500923	414103
ENSMUSG00000016763.14	Scube1	473.576	2.28346	0.388472	1.63001e-10	2.54661e-09	64706
ENSMUSG00000034755.18	Pcdh11x	897.205	2.28239	0.423188	2.67217e-09	3.39064e-08	245578
ENSMUSG00000047497.10	Adamts12	1395.66	2.2813	0.390264	2.11229e-10	3.23945e-09	239337
ENSMUSG00000045339.7	NA	16.351	2.28099	0.440743	9.7446e-09	1.12166e-07	NA
ENSMUSG00000059743.12	Fdps	316.583	2.27992	0.390933	2.24022e-10	3.4227e-09	110196
ENSMUSG00000038630.8	Zkscan16	86.4748	2.2791	0.281918	3.04692e-17	1.02914e-15	100041581
ENSMUSG00000038147.13	Cd84	1050.09	2.2785	0.395038	3.17113e-10	4.7229e-09	12523
ENSMUSG00000035095.11	Fam167a	31.0988	2.27723	0.463832	3.5908e-08	3.70601e-07	219148
ENSMUSG00000003873.11	Bax	3749.55	2.27711	0.197206	4.194e-32	3.87597e-30	12028
ENSMUSG00000022579.10	Gpihbp1	1118.13	2.27542	0.385655	1.44064e-10	2.27077e-09	68453
ENSMUSG00000010825.17	Grid2ip	5.00938	2.27439	1.41266	0.00185981	0.00602838	170935
ENSMUSG00000021579.4	Lrrc14b	399.81	2.27158	0.330705	2.72081e-13	6.17065e-12	432779
ENSMUSG00000039005.13	Tlr4	11400.7	2.27081	0.236792	6.1826e-23	3.31593e-21	21898
ENSMUSG00000061175.11	Fnip2	36391.7	2.26931	0.169382	2.93247e-42	5.36775e-40	329679
ENSMUSG00000023913.17	Pla2g7	9130.15	2.26911	0.230988	4.80641e-24	2.76047e-22	27226
ENSMUSG00000087552.2	NA	14.4801	2.269	0.588429	4.23248e-06	2.79786e-05	NA
ENSMUSG00000047632.10	Fgfbp3	153.146	2.2676	0.464213	3.89747e-08	3.99058e-07	72514
ENSMUSG00000027223.15	Mapk8ip1	8246.27	2.26618	0.332288	3.92342e-13	8.73062e-12	19099
ENSMUSG00000025938.16	Slco5a1	46.0706	2.26611	0.500653	2.19212e-07	1.91664e-06	240726
ENSMUSG00000038539.15	Atf5	902.441	2.26497	0.230543	3.82611e-24	2.21089e-22	107503
ENSMUSG00000112023.1	Lilr4b	1162.9	2.26345	0.452588	2.24592e-08	2.42102e-07	14727
ENSMUSG00000054196.7	Cthrc1	56.4726	2.2631	0.604059	5.88141e-06	3.76336e-05	68588
ENSMUSG00000024897.8	Apba1	1172.22	2.2611	0.234289	2.97286e-23	1.62204e-21	319924
ENSMUSG00000030761.15	Myo7a	19112.1	2.25783	0.308565	1.06315e-14	2.78521e-13	17921
ENSMUSG00000022296.9	Baalc	17.9273	2.25653	0.602121	6.36189e-06	4.04031e-05	118452
ENSMUSG00000084862.1	NA	27.7254	2.25336	0.404267	9.49573e-10	1.31229e-08	NA
ENSMUSG00000026073.13	Il1r2	106.456	2.2518	0.409571	1.53479e-09	2.04533e-08	16178
ENSMUSG00000097039.8	Pvt1	268.815	2.25118	0.22247	1.98276e-25	1.24183e-23	19296
ENSMUSG00000007783.10	Cpt1c	608.232	2.251	0.208692	1.80752e-28	1.34601e-26	78070
ENSMUSG00000052833.9	Sae1	9481.47	2.25096	0.209982	6.58323e-28	4.80152e-26	56459
ENSMUSG00000031971.15	Ccsap	49.2527	2.24949	0.331584	5.37601e-13	1.17965e-11	73420
ENSMUSG00000029765.12	Plxna4	5504.33	2.24946	0.250995	1.45244e-20	6.57236e-19	243743
ENSMUSG00000048776.8	Pthlh	146.813	2.24784	0.512336	3.91249e-07	3.25147e-06	19227
ENSMUSG00000080558.1	NA	1.73821	2.24613	1.05934	0.0010347	0.00361755	NA
ENSMUSG00000013936.12	Myl2	26.2999	2.24564	0.891175	0.000274707	0.00113005	17906
ENSMUSG00000049539.3	H1f1	210.701	2.24547	0.296233	1.43681e-15	4.10525e-14	80838
ENSMUSG00000037664.13	Cdkn1c	699.726	2.24544	0.592038	4.99414e-06	3.2506e-05	12577
ENSMUSG00000104240.1	NA	12.8663	2.24399	1.14745	0.000915641	0.0032575	NA
ENSMUSG00000051401.6	Kctd16	101.001	2.24397	0.48971	1.68536e-07	1.5089e-06	383348
ENSMUSG00000005410.6	Mcm5	1307.61	2.2419	0.172659	6.79647e-40	1.01489e-37	17218
ENSMUSG00000006024.13	Napa	18264.9	2.24185	0.218126	8.96532e-26	5.79417e-24	108124
ENSMUSG00000035713.15	Usp35	112.823	2.24141	0.311956	2.78604e-14	6.99518e-13	244144
ENSMUSG00000071478.6	H2ac7	78.9083	2.24139	0.314179	4.24012e-14	1.04157e-12	319165
ENSMUSG00000052852.8	Reep1	57.7604	2.23684	0.453372	3.04562e-08	3.1992e-07	52250
ENSMUSG00000069305.3	H4c18	508.775	2.23051	0.257061	1.75455e-19	7.32797e-18	319161
ENSMUSG00000049866.12	Arl4c	1191.03	2.23046	0.289501	5.63848e-16	1.69286e-14	320982
ENSMUSG00000104730.1	NA	16.6042	2.23021	0.422662	5.44765e-09	6.57705e-08	NA
ENSMUSG00000047205.12	Dusp18	3373.64	2.22859	0.234042	1.05991e-22	5.56883e-21	75219
ENSMUSG00000097391.8	Mirg	10.5865	2.22544	1.10879	0.000885803	0.00316205	100040724
ENSMUSG00000022525.13	Plaat1	521.122	2.22473	0.304703	1.21135e-14	3.15886e-13	27281
ENSMUSG00000023800.15	Tiam2	3969.21	2.2234	0.313064	5.52706e-14	1.33914e-12	24001
ENSMUSG00000021109.13	Hif1a	93740.1	2.22301	0.188717	1.69835e-32	1.61696e-30	15251
ENSMUSG00000087357.1	NA	10.2007	2.22178	0.701583	4.93155e-05	0.000248249	NA
ENSMUSG00000021268.17	Meg3	720.397	2.22078	0.683897	3.45766e-05	0.000181031	17263
ENSMUSG00000055138.9	Gm4861	9.34871	2.22019	0.740547	8.79035e-05	0.000415044	229862
ENSMUSG00000079057.4	Cyp4v3	2685.14	2.21832	0.352865	1.45768e-11	2.6393e-10	102294
ENSMUSG00000081176.1	NA	100.967	2.21792	0.266372	3.5447e-18	1.33382e-16	NA
ENSMUSG00000026475.7	Rgs16	264.768	2.2173	0.362321	3.76411e-11	6.4568e-10	19734
ENSMUSG00000024912.5	Fosl1	41.0009	2.21633	0.534174	1.20182e-06	8.96134e-06	14283
ENSMUSG00000040298.6	Btbd16	22.1417	2.21088	0.404444	2.05978e-09	2.67338e-08	330660
ENSMUSG00000043410.16	Hfm1	18.2059	2.21035	0.483311	1.81455e-07	1.61488e-06	330149
ENSMUSG00000048458.8	Inka2	168.585	2.21025	0.242532	3.61743e-21	1.69924e-19	109050
ENSMUSG00000061414.8	Cracr2a	149.398	2.2097	0.359249	3.20401e-11	5.53281e-10	381812
ENSMUSG00000050394.14	Armcx6	517.115	2.20841	0.226436	7.79181e-24	4.42139e-22	278097
ENSMUSG00000041556.8	Fbxo2	116.518	2.20791	0.374242	1.47495e-10	2.3197e-09	230904
ENSMUSG00000047415.12	Gpr68	150.49	2.20647	0.41048	2.94627e-09	3.71188e-08	238377
ENSMUSG00000108934.1	NA	14.2345	2.20558	0.855775	0.000258081	0.00106988	NA
ENSMUSG00000078773.11	Rad54b	364.745	2.20448	0.178417	2.27112e-36	2.85116e-34	623474
ENSMUSG00000103406.1	Gm5541	46.6025	2.20422	0.599435	7.71952e-06	4.79882e-05	433623
ENSMUSG00000039809.10	Gabbr2	25.9683	2.20368	0.427831	0.0157415	0.0384843	242425
ENSMUSG00000031530.6	Dusp4	1114.88	2.20364	0.213358	2.49255e-26	1.67183e-24	319520
ENSMUSG00000020473.13	Aebp1	41758.3	2.2032	0.263249	2.59001e-18	9.87684e-17	11568
ENSMUSG00000030641.10	Ddias	939.006	2.20081	0.181894	4.36357e-35	4.89341e-33	74041
ENSMUSG00000047881.14	Rell1	5050.74	2.1987	0.247533	3.35698e-20	1.48587e-18	100532
ENSMUSG00000032715.9	Trib3	99.4291	2.19797	0.344475	7.27307e-12	1.36476e-10	228775
ENSMUSG00000056531.11	Ccdc18	1006.82	2.19543	0.235617	6.45466e-22	3.17386e-20	73254
ENSMUSG00000012519.14	Mlkl	858.992	2.19288	0.242372	7.50883e-21	3.46971e-19	74568
ENSMUSG00000053706.2	NA	14.2765	2.19116	0.449445	4.71119e-08	4.73657e-07	NA
ENSMUSG00000032024.10	Clmp	793.99	2.18979	0.360354	5.17511e-11	8.65223e-10	71566
ENSMUSG00000038894.7	Irs2	6681.59	2.18636	0.23721	2.27867e-21	1.08839e-19	384783
ENSMUSG00000022240.10	Ctnnd2	316.989	2.18384	0.436618	2.14868e-08	2.32326e-07	18163
ENSMUSG00000040552.8	C3ar1	1899.73	2.18157	0.344121	9.89183e-12	1.82954e-10	12267
ENSMUSG00000053399.9	Adamts18	24.5331	2.18052	1.14364	0.00099649	0.00350504	208936
ENSMUSG00000089901.1	NA	4.42973	2.1792	1.21162	0.00150185	0.00500712	NA
ENSMUSG00000096850.1	NA	8.38625	2.17913	0.617474	1.61626e-05	9.24339e-05	NA
ENSMUSG00000024371.14	C2	2557.47	2.17714	0.25058	1.65015e-19	6.936e-18	12263
ENSMUSG00000028339.17	Col15a1	13819.4	2.17656	0.275251	1.36353e-16	4.33213e-15	12819
ENSMUSG00000035919.16	Bbs9	20182.7	2.17471	0.190672	1.81696e-31	1.57648e-29	319845
ENSMUSG00000030089.15	Slc41a3	592.106	2.17241	0.250284	1.74012e-19	7.2887e-18	71699
ENSMUSG00000006800.14	Sulf2	9869.37	2.17026	0.247516	1.08964e-19	4.64192e-18	72043
ENSMUSG00000030708.14	Dnajb13	32.3359	2.16727	0.630437	1.81803e-05	0.000102772	69387
ENSMUSG00000037813.13	D630003M21Rik	384.934	2.16598	0.377669	3.98889e-10	5.83966e-09	228846
ENSMUSG00000030259.12	Rassf8	11671.8	2.16542	0.22806	1.46027e-22	7.60196e-21	71323
ENSMUSG00000023827.8	Agpat4	1242.18	2.16517	0.230152	3.0987e-22	1.56993e-20	68262
ENSMUSG00000007030.8	Vwa7	128.032	2.16365	0.34785	1.94936e-11	3.46972e-10	27762
ENSMUSG00000031137.17	Fgf13	245.838	2.1589	0.491689	4.03696e-07	3.34609e-06	14168
ENSMUSG00000093651.1	Gm5873	17.7857	2.15845	0.683892	4.95335e-05	0.00024909	545826
ENSMUSG00000069302.5	H2ac12	60.8731	2.1546	0.302124	4.43539e-14	1.08859e-12	319168
ENSMUSG00000035413.8	Tmem98	937.516	2.15426	0.245237	8.85514e-20	3.80088e-18	103743
ENSMUSG00000009185.2	Ccl8	369.548	2.15394	0.779947	0.000148605	0.000660643	20307
ENSMUSG00000034714.9	Ttyh2	10250.6	2.15388	0.287956	3.78677e-15	1.03605e-13	117160
ENSMUSG00000070072.1	Mir433	9.8005	2.15282	1.26694	0.00140913	0.00473334	723937
ENSMUSG00000080686.1	NA	2.97702	2.15258	0.891782	0.000594769	0.00223596	NA
ENSMUSG00000022489.6	Pde1b	1127.24	2.15069	0.341654	1.36546e-11	2.48498e-10	18574
ENSMUSG00000038663.7	Fsd2	42.3679	2.14926	0.880591	0.000336403	0.00135324	244091
ENSMUSG00000115212.1	Gm8417	6.19099	2.149	0.961028	0.000628898	0.00234777	667006
ENSMUSG00000005338.13	Cadm3	192.189	2.14825	0.546763	2.86015e-06	1.95162e-05	94332
ENSMUSG00000037313.16	Tacc3	1838.04	2.14652	0.154248	2.39052e-45	4.95065e-43	21335
ENSMUSG00000041219.14	Arhgap11a	3185.76	2.14534	0.176794	2.99546e-35	3.38594e-33	228482
ENSMUSG00000036833.16	Pnpla7	9945.54	2.14447	0.266975	5.16603e-17	1.7183e-15	241274
ENSMUSG00000024118.13	Tedc2	480.64	2.14331	0.245308	1.17244e-19	4.97228e-18	72016
ENSMUSG00000077925.1	Mir453	6.12024	2.14165	1.77339	0.0025216	0.00786705	100124484
ENSMUSG00000025652.6	Tmem89	7.22372	2.14145	0.871923	0.000356597	0.00142163	69384
ENSMUSG00000035246.16	Pcyt1b	46.9833	2.14098	0.442928	5.13501e-08	5.12093e-07	236899
ENSMUSG00000099398.1	Ms4a14	2097.97	2.14051	0.412521	8.20244e-09	9.55728e-08	383435
ENSMUSG00000096229.3	Olfr774	15.3318	2.13902	1.39856	0.00171972	0.0056322	258232
ENSMUSG00000003974.6	Grm3	40.2626	2.13304	0.552759	0.00133455	0.00451997	108069
ENSMUSG00000042873.11	Lhfpl4	10.0886	2.13119	0.609735	1.71996e-05	9.77383e-05	269788
ENSMUSG00000021130.8	Galnt16	156.97	2.13028	0.398488	3.39793e-09	4.24697e-08	108760
ENSMUSG00000031620.16	Iqcm	16.1153	2.12873	0.671951	4.74223e-05	0.000239876	71831
ENSMUSG00000079450.11	Cldn34c1	825.033	2.12406	0.232941	3.34481e-21	1.57902e-19	73061
ENSMUSG00000046432.12	Bex3	13490.6	2.12309	0.184837	1.09351e-31	9.57562e-30	12070
ENSMUSG00000025001.11	Hells	3307.48	2.12303	0.13937	1.00524e-53	3.39531e-51	15201
ENSMUSG00000097430.2	NA	12.3213	2.12213	0.757496	0.00014343	0.000641567	NA
ENSMUSG00000042029.7	Ncapg2	2316.05	2.12202	0.161472	8.77475e-41	1.43079e-38	76044
ENSMUSG00000070136.1	Mir496a	6.99128	2.12018	1.19017	0.00133932	0.00453397	751524
ENSMUSG00000042604.5	Kcna4	17.1071	2.12016	0.455232	0.00454669	0.0131955	16492
ENSMUSG00000027204.13	Fbn1	12538.3	2.12007	0.303513	1.50572e-13	3.50455e-12	14118
ENSMUSG00000002985.16	Apoe	42732	2.11925	0.228594	1.02765e-21	5.00112e-20	11816
ENSMUSG00000034206.15	Polq	967.057	2.11918	0.148335	1.30854e-47	3.2005e-45	77782
ENSMUSG00000016024.9	Lbp	3011.74	2.1172	0.460393	1.75923e-07	1.56909e-06	16803
ENSMUSG00000003721.14	Insig2	11558.9	2.11602	0.18602	3.47391e-31	2.98672e-29	72999
ENSMUSG00000070462.4	Tlnrd1	2081.32	2.1159	0.121129	5.22069e-70	6.44006e-67	80889
ENSMUSG00000081683.5	Fzd10	86.6307	2.11311	0.788694	0.000186198	0.000801156	93897
ENSMUSG00000021391.10	Cenpp	259.291	2.11183	0.194546	9.23725e-29	6.98878e-27	66336
ENSMUSG00000050022.16	Amz1	333.865	2.11155	0.330461	6.69523e-12	1.25966e-10	231842
ENSMUSG00000053093.16	Myh7	143.969	2.10923	0.893586	0.000405299	0.00159467	140781
ENSMUSG00000030314.16	Atg7	10111.8	2.10599	0.275963	1.22928e-15	3.53724e-14	74244
ENSMUSG00000087314.1	NA	8.30943	2.10537	0.619504	2.19679e-05	0.000121277	NA
ENSMUSG00000002458.13	Rgs19	757.449	2.1045	0.187602	1.58073e-30	1.31521e-28	56470
ENSMUSG00000036242.15	Armh4	6085.98	2.10374	0.297624	7.14564e-14	1.7051e-12	67419
ENSMUSG00000101445.1	NA	19.9153	2.10291	0.854327	0.000337114	0.00135572	NA
ENSMUSG00000057060.7	Slc35f3	3610.43	2.10288	0.18031	1.09199e-32	1.05024e-30	210027
ENSMUSG00000005547.14	Cyp2a5	71351.6	2.10276	0.552593	5.92767e-06	3.78954e-05	13087
ENSMUSG00000033467.12	Crlf2	210.951	2.10235	0.259532	2.15139e-17	7.48029e-16	57914
ENSMUSG00000032046.15	Abhd12	14684.4	2.10232	0.198165	3.85067e-27	2.69092e-25	76192
ENSMUSG00000000489.6	Pdgfb	999.026	2.10148	0.213247	3.06386e-24	1.77766e-22	18591
ENSMUSG00000112351.1	NA	6.13906	2.09867	0.950172	0.000649429	0.00241426	NA
ENSMUSG00000037280.12	Galnt6	81.6549	2.09844	0.353638	1.20951e-10	1.92572e-09	207839
ENSMUSG00000030107.10	Usp18	1206.04	2.09828	0.462649	2.20206e-07	1.92354e-06	24110
ENSMUSG00000025400.11	Tac2	26.8763	2.09782	0.934433	0.0005254	0.00200412	21334
ENSMUSG00000024170.15	Telo2	1415.28	2.09704	0.183882	1.2705e-31	1.10912e-29	71718
ENSMUSG00000021457.14	Syk	1093.21	2.09596	0.325806	5.44818e-12	1.03603e-10	20963
ENSMUSG00000002835.8	Chaf1a	872.229	2.09485	0.146929	1.88703e-47	4.53718e-45	27221
ENSMUSG00000086147.2	NA	4.62863	2.09446	0.995254	0.000876704	0.00313194	NA
ENSMUSG00000020185.16	E2f7	269.324	2.09353	0.231518	6.98063e-21	3.23618e-19	52679
ENSMUSG00000029177.9	Cenpa	299.675	2.0933	0.205968	1.35187e-25	8.58058e-24	12615
ENSMUSG00000027674.16	Pex5l	828.914	2.09257	0.393121	4.17536e-09	5.13941e-08	58869
ENSMUSG00000033157.16	Abhd10	4620.55	2.0909	0.194056	2.73084e-28	2.02296e-26	213012
ENSMUSG00000032586.9	Traip	117.308	2.08901	0.223312	3.52971e-22	1.77877e-20	22036
ENSMUSG00000073705.10	Cenps	55.4287	2.08885	0.249579	2.44287e-18	9.32829e-17	69928
ENSMUSG00000049133.7	Flg2	27.8219	2.08853	0.770691	0.000172511	0.000750342	229574
ENSMUSG00000074973.4	NA	5.54366	2.08815	0.873943	0.000447534	0.00173747	NA
ENSMUSG00000006519.11	Cyba	25111	2.08633	0.271006	7.87131e-16	2.31425e-14	13057
ENSMUSG00000046204.14	Pnma2	43.0106	2.08368	0.467677	3.01316e-07	2.55573e-06	239157
ENSMUSG00000032011.5	Thy1	569.107	2.08135	0.302862	2.67884e-13	6.09007e-12	21838
ENSMUSG00000020737.12	Jpt1	2278.07	2.08125	0.211978	4.48683e-24	2.58216e-22	15374
ENSMUSG00000010461.15	Eya4	603.126	2.0779	0.342723	5.89075e-11	9.77178e-10	14051
ENSMUSG00000102439.4	Flg	27.8036	2.07629	0.832036	0.000301395	0.00122703	14246
ENSMUSG00000036377.18	Cracd	173.09	2.07616	0.448786	1.37115e-07	1.25048e-06	320827
ENSMUSG00000104488.1	NA	6.84873	2.07578	0.621235	3.13301e-05	0.000166087	NA
ENSMUSG00000105987.4	AI506816	32.3925	2.0751	0.355649	2.54023e-10	3.85821e-09	433855
ENSMUSG00000031391.18	L1cam	9304.22	2.07456	0.344683	9.25244e-11	1.49835e-09	16728
ENSMUSG00000039552.14	Rsph4a	122.686	2.0733	0.310044	9.79767e-13	2.05302e-11	212892
ENSMUSG00000054905.2	Stfa3	23.6166	2.07169	0.656508	4.99859e-05	0.000251168	20863
ENSMUSG00000049154.11	Fam183b	15.0471	2.06565	1.52613	0.00208008	0.00664594	75429
ENSMUSG00000046961.7	Gpr156	11.8775	2.06562	0.526975	3.7014e-06	2.47155e-05	239845
ENSMUSG00000030084.11	Plxna1	20339	2.0656	0.230254	1.61681e-20	7.30447e-19	18844
ENSMUSG00000097216.3	4932441J04Rik	16.843	2.06533	0.420325	3.79411e-08	3.89741e-07	319216
ENSMUSG00000031146.6	Plp2	7822.67	2.06441	0.258388	7.91126e-17	2.57538e-15	18824
ENSMUSG00000028541.14	B4galt2	470.429	2.06358	0.275316	3.02531e-15	8.39043e-14	53418
ENSMUSG00000036620.14	Mgat4b	19272.4	2.06279	0.218407	3.59918e-22	1.80736e-20	103534
ENSMUSG00000023885.8	Thbs2	5020.19	2.061	0.353296	2.4328e-10	3.70099e-09	21826
ENSMUSG00000041482.16	Piezo2	5973.42	2.05784	0.23076	3.59763e-20	1.58744e-18	667742
ENSMUSG00000005357.9	Slc1a6	35.612	2.05541	0.412832	2.7003e-08	2.8619e-07	20513
ENSMUSG00000039976.4	Tbc1d16	4148.42	2.05539	0.225883	5.84718e-21	2.72856e-19	207592
ENSMUSG00000022935.16	Grik1	22.6323	2.05537	0.706752	9.95888e-05	0.000464191	14805
ENSMUSG00000042572.12	Ube2q1	21911.5	2.05514	0.183241	2.20843e-30	1.82675e-28	70093
ENSMUSG00000070348.5	Ccnd1	13909	2.05104	0.22594	8.91782e-21	4.10075e-19	12443
ENSMUSG00000056296.17	Synpr	12.456	2.04994	0.623229	3.22658e-05	0.000170442	72003
ENSMUSG00000002871.14	Tpra1	8205.3	2.04954	0.244205	2.65678e-18	1.01179e-16	24100
ENSMUSG00000038143.16	Stox2	4633.31	2.04931	0.168589	2.05808e-35	2.37365e-33	71069
ENSMUSG00000029320.11	1700016H13Rik	8.60522	2.04892	0.811774	0.000320365	0.00129442	74218
ENSMUSG00000046711.15	Hmga1	7768.45	2.04724	0.240723	9.44357e-19	3.74208e-17	15361
ENSMUSG00000033906.5	Zdhhc15	511.414	2.04718	0.237828	3.31442e-19	1.35695e-17	108672
ENSMUSG00000025044.16	Msr1	359.667	2.04625	0.420523	4.32745e-08	4.38808e-07	20288
ENSMUSG00000027346.15	Gpcpd1	14891.1	2.04574	0.290115	9.02395e-14	2.13356e-12	74182
ENSMUSG00000045404.16	Kcnk13	54.579	2.04568	0.408138	2.1056e-08	2.28103e-07	217826
ENSMUSG00000078249.5	Hmga1b	82.2974	2.04463	0.32887	1.97089e-11	3.50583e-10	111241
ENSMUSG00000020263.14	Appl2	10425.7	2.04374	0.215901	2.85356e-22	1.44832e-20	216190
ENSMUSG00000013928.13	1700020L13Rik	17.8429	2.04364	0.526391	3.80971e-06	2.54148e-05	108167416
ENSMUSG00000069265.2	H3c1	388.388	2.04225	0.239434	6.39557e-19	2.58852e-17	360198
ENSMUSG00000049130.6	C5ar1	269.853	2.04189	0.370436	1.38243e-09	1.858e-08	12273
ENSMUSG00000062727.4	H2bc12	425.891	2.04082	0.20858	6.04225e-24	3.44239e-22	319184
ENSMUSG00000110546.1	Gm45734	26.3933	2.04004	0.358124	4.43253e-10	6.41632e-09	108167535
ENSMUSG00000026885.13	Ttll11	86.4718	2.03918	0.323081	1.13237e-11	2.0781e-10	74410
ENSMUSG00000067916.9	Zfp991	1430.29	2.036	0.231169	5.78235e-20	2.51236e-18	666532
ENSMUSG00000114540.1	NA	262.566	2.03598	0.303016	7.37065e-13	1.57707e-11	NA
ENSMUSG00000031284.16	Pak3	613.024	2.03596	0.280832	1.81659e-14	4.6391e-13	18481
ENSMUSG00000075031.4	H2bc3	1213.36	2.03547	0.21023	1.75992e-23	9.79066e-22	319178
ENSMUSG00000037326.10	Capn15	3832.93	2.03535	0.282011	2.52899e-14	6.37801e-13	50817
ENSMUSG00000045625.4	Pigz	414.936	2.03462	0.584865	1.59473e-05	9.12765e-05	239827
ENSMUSG00000069910.2	Spdl1	288.086	2.03456	0.16612	7.87795e-36	9.4709e-34	70385
ENSMUSG00000026807.8	Ak8	38.4459	2.03377	0.263222	5.35098e-16	1.61166e-14	68870
ENSMUSG00000022440.8	C1qtnf6	131.047	2.03367	0.290914	1.17915e-13	2.75576e-12	72709
ENSMUSG00000021773.11	Comtd1	507.104	2.0302	0.277421	1.19357e-14	3.11537e-13	69156
ENSMUSG00000026308.8	Klhl30	70.3703	2.03006	0.430111	8.92361e-08	8.496e-07	70788
ENSMUSG00000004791.7	Pgf	133.639	2.02998	0.195672	1.49268e-26	1.00834e-24	18654
ENSMUSG00000065526.4	Mir337	8.94182	2.02964	1.15061	0.00138745	0.00467183	723843
ENSMUSG00000028496.17	Mllt3	9455.06	2.0281	0.201624	5.77562e-25	3.49394e-23	70122
ENSMUSG00000039716.12	Dock3	539.303	2.02775	0.508529	2.40833e-06	1.67186e-05	208869
ENSMUSG00000081665.2	Pira1	224.694	2.02765	0.637551	4.33692e-05	0.000221627	18722
ENSMUSG00000028351.5	Brinp1	79.9954	2.02715	0.871724	0.000434981	0.0016964	56710
ENSMUSG00000077571.1	NA	12.1807	2.02664	0.356812	6.82073e-10	9.62775e-09	NA
ENSMUSG00000090145.7	Ugt1a6b	11157.8	2.02398	0.401666	1.8652e-08	2.03458e-07	394435
ENSMUSG00000028362.2	Tnfsf8	79.9737	2.02151	0.462171	4.51606e-07	3.70531e-06	21949
ENSMUSG00000036928.14	Stag3	60.4924	2.02121	0.309247	2.65793e-12	5.26611e-11	50878
ENSMUSG00000066842.18	Hmcn1	6507.22	2.02024	0.41857	5.70252e-08	5.64719e-07	545370
ENSMUSG00000017466.9	Timp2	12715.3	2.01975	0.305899	2.05195e-12	4.13185e-11	21858
ENSMUSG00000090610.3	Gm3571	55.2933	2.01898	0.468244	5.8584e-07	4.68048e-06	100041907
ENSMUSG00000003153.10	Slc2a3	412.034	2.01894	0.451779	2.85375e-07	2.43289e-06	20527
ENSMUSG00000066000.12	Zfp979	974.5	2.01712	0.366706	1.60107e-09	2.12368e-08	112422
ENSMUSG00000063626.6	Unc5d	33.018	2.01699	0.364911	1.2478e-09	1.68664e-08	210801
ENSMUSG00000082029.1	NA	129.406	2.01694	0.265401	1.34284e-15	3.84452e-14	NA
ENSMUSG00000032221.14	Mns1	232.901	2.01021	0.241499	4.09391e-18	1.52431e-16	17427
ENSMUSG00000095366.1	NA	8.27703	2.00971	0.631664	5.23027e-05	0.000261359	NA
ENSMUSG00000086237.1	NA	3.49331	2.00754	1.02037	0.00101971	0.00357308	NA
ENSMUSG00000110123.1	NA	23.0951	2.0052	0.607432	3.15176e-05	0.000166956	NA
ENSMUSG00000074782.3	4833422C13Rik	123.281	2.00327	0.317721	1.18805e-11	2.17327e-10	373852
ENSMUSG00000031824.15	6430548M08Rik	2596.24	2.00325	0.24716	3.19485e-17	1.07782e-15	234797
ENSMUSG00000029661.16	Col1a2	34022.8	1.99944	0.317341	1.61296e-11	2.90927e-10	12843
ENSMUSG00000094655.1	NA	69.5346	1.99844	0.34622	3.16484e-10	4.716e-09	NA
ENSMUSG00000019806.13	Aig1	8850.9	1.99796	0.223051	2.70146e-20	1.20512e-18	66253
ENSMUSG00000107457.1	Gm19173	1.97816	1.99637	1.37989	0.00189587	0.00613267	100418383
ENSMUSG00000020785.17	Camkk1	424.959	1.99601	0.354592	7.52239e-10	1.05447e-08	55984
ENSMUSG00000062694.7	Cav3	21.4144	1.9958	0.704111	0.000123837	0.000561621	12391
ENSMUSG00000024413.13	Npc1	10136.4	1.99568	0.209279	1.25527e-22	6.58308e-21	18145
ENSMUSG00000033192.5	Lpcat2	1087.24	1.99471	0.297349	8.70419e-13	1.84158e-11	270084
ENSMUSG00000029283.17	Cdc7	656.947	1.99465	0.115538	4.42907e-68	4.65414e-65	12545
ENSMUSG00000005124.9	Ccn4	270.704	1.99239	0.322247	2.72176e-11	4.74044e-10	22402
ENSMUSG00000047094.9	Ofcc1	27.029	1.99202	2.03495	0.00260879	0.00810252	218165
ENSMUSG00000057762.6	Gm6169	151.125	1.99133	0.273091	1.26553e-14	3.28806e-13	620648
ENSMUSG00000024286.7	Ccny	30969.8	1.98883	0.211911	2.09509e-22	1.07296e-20	67974
ENSMUSG00000011148.14	Adssl1	2552.1	1.98452	0.397971	2.38327e-08	2.55452e-07	11565
ENSMUSG00000026303.6	Mlph	2649.44	1.98181	0.343404	3.52875e-10	5.20903e-09	171531
ENSMUSG00000073716.6	NA	74.4013	1.98147	0.376159	5.41983e-09	6.55183e-08	NA
ENSMUSG00000086841.1	2410006H16Rik	407.351	1.98048	0.200158	1.99454e-24	1.17161e-22	69221
ENSMUSG00000022321.15	Cdh10	44.6184	1.97949	0.424036	1.15725e-07	1.07439e-06	320873
ENSMUSG00000021567.15	Nkd2	156.811	1.97871	0.412716	6.18883e-08	6.10321e-07	72293
ENSMUSG00000037346.4	Hrh4	13.1356	1.97844	1.161	0.00144641	0.0048439	225192
ENSMUSG00000027329.9	Spef1	731.48	1.97697	0.309852	8.06129e-12	1.50371e-10	70997
ENSMUSG00000031273.16	Col4a6	918.172	1.97673	0.353648	9.526e-10	1.31455e-08	94216
ENSMUSG00000021939.8	Ctsb	89872	1.97287	0.186551	5.20909e-27	3.59825e-25	13030
ENSMUSG00000027327.16	1700037H04Rik	1607.74	1.97244	0.255046	5.63298e-16	1.69286e-14	67326
ENSMUSG00000020481.15	Ankrd36	16.3205	1.97104	1.2236	0.00163398	0.00538559	76389
ENSMUSG00000023067.13	Cdkn1a	562.409	1.97035	0.188262	5.68553e-27	3.91529e-25	12575
ENSMUSG00000042686.5	Jph1	1029.9	1.96975	0.265694	5.32278e-15	1.43145e-13	57339
ENSMUSG00000022500.14	Litaf	2482.66	1.96961	0.232414	1.37945e-18	5.3983e-17	56722
ENSMUSG00000024268.16	Celf4	33.4855	1.96944	0.446706	3.92682e-07	3.26147e-06	108013
ENSMUSG00000089929.1	Bcl2a1b	663.396	1.96891	0.384943	1.24308e-08	1.40837e-07	12045
ENSMUSG00000037788.14	Vopp1	719.164	1.96554	0.203006	1.61289e-23	8.99033e-22	232023
ENSMUSG00000038280.12	Ostm1	4223.01	1.9637	0.183775	3.93974e-28	2.89581e-26	14628
ENSMUSG00000023153.9	Tmem52	256.816	1.96368	0.914828	0.000653027	0.00242477	69671
ENSMUSG00000015222.17	Map2	4279.71	1.96301	0.270865	1.91095e-14	4.86691e-13	17756
ENSMUSG00000070385.12	Ampd1	60.8025	1.96295	0.789683	0.000307385	0.00124873	229665
ENSMUSG00000030717.9	Nupr1	1622.48	1.96225	0.318206	3.21947e-11	5.55614e-10	56312
ENSMUSG00000027961.7	Lrrc39	320.786	1.96006	0.487704	2.0055e-06	1.42144e-05	109245
ENSMUSG00000060743.12	H3f3a	34738.7	1.95998	0.198958	1.30726e-23	7.30108e-22	15078
ENSMUSG00000042349.13	Ikbke	787.703	1.95913	0.247968	1.36549e-16	4.33352e-15	56489
ENSMUSG00000030790.15	Adm	1507.96	1.95836	0.457157	7.2031e-07	5.62993e-06	11535
ENSMUSG00000023009.14	Nckap5l	733.579	1.95833	0.263213	5.14754e-15	1.38695e-13	380969
ENSMUSG00000020674.17	Pxdn	8841.98	1.95675	0.231851	1.55155e-18	6.02196e-17	69675
ENSMUSG00000048899.8	Rimkla	142.257	1.9563	0.397968	3.38826e-08	3.52519e-07	194237
ENSMUSG00000005973.6	Rcn1	5337.37	1.95611	0.219168	3.16429e-20	1.40277e-18	19672
ENSMUSG00000005864.7	Cnga2	6.1325	1.95523	1.24423	0.00195558	0.0062971	12789
ENSMUSG00000105309.1	NA	10.2933	1.95416	0.694565	0.000150014	0.000666073	NA
ENSMUSG00000063687.3	Pcdhb5	245.565	1.95289	0.260737	3.02237e-15	8.39043e-14	93876
ENSMUSG00000053040.13	Aph1c	5339.2	1.95074	0.251259	4.15002e-16	1.26065e-14	68318
ENSMUSG00000003363.15	Pld3	9208.45	1.94993	0.291844	1.2254e-12	2.5322e-11	18807
ENSMUSG00000028044.6	Cks1b	1133.61	1.94533	0.1593	1.26013e-35	1.4835e-33	54124
ENSMUSG00000084383.1	Gm13370	173.984	1.94038	0.317069	3.81383e-11	6.53813e-10	100046290
ENSMUSG00000030123.15	Plxnd1	16055.5	1.93827	0.253545	1.29217e-15	3.71068e-14	67784
ENSMUSG00000025007.13	Aldh18a1	1108.54	1.93381	0.187776	2.58654e-26	1.73078e-24	56454
ENSMUSG00000057729.12	Prtn3	16.2521	1.93227	0.648457	8.18825e-05	0.00038999	19152
ENSMUSG00000039542.16	Ncam1	1842.72	1.93037	0.286077	6.66602e-13	1.44483e-11	17967
ENSMUSG00000053007.9	Creb5	624.56	1.92922	0.309543	1.99866e-11	3.55289e-10	231991
ENSMUSG00000001962.8	Fam50a	14924.9	1.92737	0.228572	2.75087e-18	1.04622e-16	108160
ENSMUSG00000029348.11	Asphd2	11.5666	1.92661	0.78016	0.000354388	0.00141456	72898
ENSMUSG00000074738.2	Fndc10	1850.93	1.924	0.130888	3.2086e-50	8.58815e-48	230991
ENSMUSG00000048347.5	Pcdhb18	2873.06	1.92043	0.232997	1.21266e-17	4.31146e-16	93889
ENSMUSG00000020818.16	Mfsd11	12811.5	1.91956	0.1968	1.15654e-23	6.49771e-22	69900
ENSMUSG00000029378.5	Areg	18.2121	1.91909	0.794924	0.000394388	0.00155649	11839
ENSMUSG00000038884.14	Shfl	1615.82	1.91771	0.267956	4.21144e-14	1.03721e-12	319278
ENSMUSG00000018593.13	Sparc	15496	1.91571	0.203386	6.31929e-22	3.11269e-20	20692
ENSMUSG00000051323.16	Pcdh19	1016.82	1.91559	0.232278	7.22407e-18	2.63108e-16	279653
ENSMUSG00000042354.7	Gnl3	16354.2	1.91379	0.177014	3.48604e-28	2.56898e-26	30877
ENSMUSG00000056900.13	Usp13	716.321	1.91224	0.275719	1.74275e-13	4.01994e-12	72607
ENSMUSG00000074945.3	Olfr1314	36.8978	1.90991	0.858598	0.000571617	0.00215836	258442
ENSMUSG00000088850.1	Gm24729	13.0014	1.90779	0.509634	6.27296e-06	3.9905e-05	115485824
ENSMUSG00000057003.12	Myh4	33.1137	1.90775	1.1847	0.00159389	0.00527308	17884
ENSMUSG00000028111.4	Ctsk	1180.22	1.90737	0.365922	7.53641e-09	8.85029e-08	13038
ENSMUSG00000020053.18	Igf1	4947.23	1.90733	0.323575	1.66361e-10	2.59625e-09	16000
ENSMUSG00000034247.9	Plekhm1	11171.3	1.90716	0.255452	3.81942e-15	1.04398e-13	353047
ENSMUSG00000029088.16	Kcnip4	198.429	1.9069	0.762593	0.000299895	0.00122198	80334
ENSMUSG00000026322.8	Htr4	123.488	1.90661	0.767157	0.000312968	0.00126778	15562
ENSMUSG00000037960.11	Card19	1750.68	1.90577	0.209095	3.35809e-21	1.58265e-19	68480
ENSMUSG00000006143.12	Upk3bl	23.1241	1.90551	0.623315	6.87419e-05	0.000333678	69665
ENSMUSG00000025477.14	Inpp5a	26616.3	1.90522	0.227379	3.93134e-18	1.4715e-16	212111
ENSMUSG00000033538.13	Casp4	1580.07	1.90504	0.340336	8.94912e-10	1.24512e-08	12363
ENSMUSG00000041859.10	Mcm3	1262.26	1.90374	0.159583	3.8979e-34	4.11119e-32	17215
ENSMUSG00000033031.13	Cip2a	2096.5	1.90362	0.154378	2.87508e-36	3.57771e-34	224171
ENSMUSG00000105924.1	NA	8.69491	1.90306	0.518936	9.43686e-06	5.73661e-05	NA
ENSMUSG00000026837.15	Col5a1	5016.11	1.90259	0.299358	1.07385e-11	1.9784e-10	12831
ENSMUSG00000022558.15	Mroh1	20867.2	1.90115	0.196407	5.18025e-23	2.79418e-21	223658
ENSMUSG00000025658.16	Cnksr2	750.734	1.89933	0.401309	8.84513e-08	8.43543e-07	245684
ENSMUSG00000096780.7	NA	2676.01	1.89895	0.252176	2.27289e-15	6.40381e-14	NA
ENSMUSG00000021453.2	Gadd45g	3016.49	1.89797	0.262255	2.45886e-14	6.21218e-13	23882
ENSMUSG00000024529.13	Lox	1255.3	1.89793	0.535396	1.33162e-05	7.77863e-05	16948
ENSMUSG00000091530.1	Cldn20	21.3736	1.89752	0.48394	3.12819e-06	2.12074e-05	621628
ENSMUSG00000028597.11	Gpx7	139.196	1.89702	0.27533	2.44098e-13	5.56269e-12	67305
ENSMUSG00000030116.14	Mfap5	479.294	1.89412	0.573739	3.08141e-05	0.000163995	50530
ENSMUSG00000034732.4	Pabpc5	31.8098	1.89331	0.557758	2.22785e-05	0.000122783	93728
ENSMUSG00000032186.15	Tmod2	350.866	1.89233	0.440159	6.26208e-07	4.96279e-06	50876
ENSMUSG00000039257.11	Vstm2b	21.6542	1.88996	0.420525	2.90899e-07	2.47487e-06	58188
ENSMUSG00000000693.10	Loxl3	1155.49	1.88971	0.304282	2.19503e-11	3.87057e-10	16950
ENSMUSG00000038860.15	Garnl3	502.168	1.8897	0.210304	1.00762e-20	4.60358e-19	99326
ENSMUSG00000045763.8	Basp1	124.793	1.8887	0.350974	2.91747e-09	3.67886e-08	70350
ENSMUSG00000025272.16	Tro	1303.49	1.88842	0.236109	5.59495e-17	1.85012e-15	56191
ENSMUSG00000040675.17	Mthfd1l	1781.39	1.88786	0.182932	2.63297e-26	1.75771e-24	270685
ENSMUSG00000022965.7	Ifngr2	4000.53	1.88645	0.199793	2e-22	1.02797e-20	15980
ENSMUSG00000113083.1	NA	6.01994	1.88574	0.57982	4.51911e-05	0.000229943	NA
ENSMUSG00000025592.17	Dach2	29.1667	1.88508	0.541428	1.64757e-05	9.39596e-05	93837
ENSMUSG00000029596.13	Sdsl	185.444	1.88447	0.293185	5.61546e-12	1.06499e-10	257635
ENSMUSG00000021609.6	Slc6a3	39.5069	1.88407	0.688511	0.000164876	0.000722117	13162
ENSMUSG00000020611.14	Gna13	18020.6	1.88381	0.189316	1.66094e-24	9.81756e-23	14674
ENSMUSG00000055069.3	Rab39	53.3436	1.88378	0.430096	4.29131e-07	3.53728e-06	270160
ENSMUSG00000044689.5	Gm13749	49.0112	1.88374	0.381805	3.15828e-08	3.30043e-07	433315
ENSMUSG00000072115.11	Ang	1043.03	1.88337	0.195502	2.16843e-23	1.19694e-21	11727
ENSMUSG00000015745.9	Plekho1	3440.79	1.8829	0.210584	2.16527e-20	9.76677e-19	67220
ENSMUSG00000016256.10	Ctsz	15705.1	1.88266	0.278968	5.76046e-13	1.25913e-11	64138
ENSMUSG00000022053.13	Ebf2	225.079	1.88089	0.869837	0.000651128	0.00241962	13592
ENSMUSG00000032750.13	Gab3	633.592	1.88066	0.297858	1.12816e-11	2.07172e-10	210710
ENSMUSG00000085584.3	Rtl9	36.9245	1.88051	0.360612	7.66064e-09	8.98131e-08	209540
ENSMUSG00000000982.5	Ccl3	102.98	1.87961	0.397284	8.43333e-08	8.08346e-07	20302
ENSMUSG00000020635.8	Fkbp1b	185.587	1.87917	0.294692	7.62856e-12	1.42863e-10	14226
ENSMUSG00000052613.16	Pcdh15	45.2103	1.87807	1.03431	0.00120237	0.00412747	11994
ENSMUSG00000027908.2	Tchhl1	2377.23	1.87598	0.408409	1.64822e-07	1.47751e-06	71325
ENSMUSG00000029759.9	Pon3	3224.44	1.87532	0.243195	5.74631e-16	1.71977e-14	269823
ENSMUSG00000012428.9	Steap4	1743.11	1.87419	0.396352	9.21957e-08	8.74842e-07	117167
ENSMUSG00000038172.14	Ttc39b	6680.05	1.87237	0.17817	3.92372e-27	2.73523e-25	69863
ENSMUSG00000037949.8	Ano10	8645.36	1.87129	0.220786	2.2387e-18	8.59491e-17	102566
ENSMUSG00000022303.9	Dcstamp	21.4737	1.87061	0.620024	7.58287e-05	0.000363844	75766
ENSMUSG00000007812.16	Zfp655	8443.67	1.87024	0.165923	6.23963e-31	5.31624e-29	72611
ENSMUSG00000020722.5	Cacng1	7.10033	1.86861	1.10885	0.00163866	0.00539666	12299
ENSMUSG00000039813.14	Tbc1d2	835.172	1.86808	0.323315	3.14948e-10	4.69806e-09	381605
ENSMUSG00000039252.11	Lgi2	318.391	1.86769	0.570659	3.29713e-05	0.000173684	246316
ENSMUSG00000038642.10	Ctss	18183.5	1.8667	0.266083	9.44401e-14	2.22731e-12	13040
ENSMUSG00000086427.8	Hoxa11os	51.3435	1.86548	0.366365	1.43653e-08	1.60341e-07	15397
ENSMUSG00000062861.8	Zfp28	911.869	1.86533	0.175008	7.4492e-28	5.40533e-26	22690
ENSMUSG00000046167.5	Gldn	17.605	1.86446	0.718668	0.000242702	0.00101145	235379
ENSMUSG00000058186.13	Zfp980	17.7249	1.86132	0.491391	5.18416e-06	3.36117e-05	100041379
ENSMUSG00000060962.12	Dmkn	32.0903	1.86096	0.887869	0.000745121	0.0027215	73712
ENSMUSG00000027068.6	Dhrs9	48.7345	1.8606	0.492433	5.4405e-06	3.51132e-05	241452
ENSMUSG00000097816.1	NA	92.0209	1.86001	0.267962	1.618e-13	3.75355e-12	NA
ENSMUSG00000027750.16	Postn	4812.86	1.85923	0.400464	1.33359e-07	1.21896e-06	50706
ENSMUSG00000022360.8	Atad2	4720.53	1.85851	0.123967	3.12481e-52	9.74255e-50	70472
ENSMUSG00000021720.11	Rnf180	375.913	1.85472	0.276644	8.11595e-13	1.73002e-11	71816
ENSMUSG00000046834.6	Krt1	58.489	1.8536	0.626743	8.73517e-05	0.0004129	16678
ENSMUSG00000052951.5	NA	405.145	1.85347	0.517263	1.12956e-05	6.71831e-05	NA
ENSMUSG00000083284.1	NA	101.075	1.85232	0.347998	4.02767e-09	4.96624e-08	NA
ENSMUSG00000044176.11	Spink10	20.0294	1.85157	0.628581	9.20234e-05	0.00043198	328971
ENSMUSG00000022103.10	Gfra2	119.121	1.85071	0.305526	5.7205e-11	9.51359e-10	14586
ENSMUSG00000019787.9	Trdn	111.622	1.84998	0.959701	0.00100004	0.00351631	76757
ENSMUSG00000074582.10	Arfgef2	44837.4	1.8499	0.196646	5.39828e-22	2.66829e-20	99371
ENSMUSG00000111816.1	NA	14.2671	1.84985	0.59032	5.41e-05	0.000269096	NA
ENSMUSG00000114759.1	NA	78.5982	1.84773	0.212594	1.47861e-19	6.24272e-18	NA
ENSMUSG00000076218.1	Mir692-1	5.90614	1.84767	0.649959	0.000150566	0.000668103	751529
ENSMUSG00000105954.1	NA	30.9396	1.84435	0.490338	5.89152e-06	3.76898e-05	NA
ENSMUSG00000002831.13	Plin4	7161.84	1.8443	0.793863	0.000492156	0.00189155	57435
ENSMUSG00000031400.10	G6pdx	12126.9	1.84096	0.267392	3.15702e-13	7.09192e-12	14381
ENSMUSG00000054679.8	Srsf12	13.7907	1.84046	0.403214	2.0435e-07	1.80168e-06	272009
ENSMUSG00000053395.15	Cacng8	17.8451	1.84008	0.626174	9.86401e-05	0.000460147	81905
ENSMUSG00000039911.13	Spsb1	620.525	1.84008	0.240278	9.3446e-16	2.72762e-14	74646
ENSMUSG00000046805.9	Mpeg1	12122	1.83962	0.32831	9.76329e-10	1.34533e-08	17476
ENSMUSG00000024737.2	Slc15a3	742.197	1.83789	0.264205	1.79243e-13	4.13117e-12	65221
ENSMUSG00000079564.3	Gm11149	6.69439	1.83763	0.499739	9.17733e-06	5.59835e-05	100036537
ENSMUSG00000042182.16	Bend6	72.3801	1.83672	0.423182	5.20719e-07	4.21267e-06	320705
ENSMUSG00000036745.15	Ttll7	1526.28	1.83652	0.220579	4.9406e-18	1.82757e-16	70892
ENSMUSG00000099583.2	H3c4	379.633	1.8365	0.298972	3.66802e-11	6.3034e-10	319149
ENSMUSG00000062794.8	Zfp599	324.617	1.83648	0.195492	2.65719e-22	1.3535e-20	235048
ENSMUSG00000026196.7	Bard1	682.355	1.83585	0.121922	1.43313e-52	4.62055e-50	12021
ENSMUSG00000030579.10	Tyrobp	2669.45	1.83409	0.29719	2.88512e-11	5.01264e-10	22177
ENSMUSG00000032271.13	Nnmt	263.895	1.83298	0.381589	5.82321e-08	5.76268e-07	18113
ENSMUSG00000056515.8	Rab31	2860.17	1.831	0.172218	9.72667e-28	6.96882e-26	106572
ENSMUSG00000049281.16	Scn3b	25.2159	1.82928	0.604508	7.48437e-05	0.000359848	235281
ENSMUSG00000042213.17	Zfand4	733.644	1.82925	0.197193	7.76219e-22	3.80361e-20	67492
ENSMUSG00000069274.3	H4c6	1547.24	1.82857	0.181985	3.97751e-25	2.45326e-23	319157
ENSMUSG00000076433.4	Cep295nl	163.54	1.82837	0.391487	1.16823e-07	1.08353e-06	58251
ENSMUSG00000028078.14	Dclk2	1005.39	1.82776	0.196713	5.83158e-22	2.87745e-20	70762
ENSMUSG00000115783.1	Bc1	91.2039	1.82658	0.55496	3.10661e-05	0.000164996	100568459
ENSMUSG00000043939.14	A530064D06Rik	22.9446	1.82649	0.623	9.99194e-05	0.000465579	328830
ENSMUSG00000060187.4	Lrrc10	4.88761	1.82554	1.41747	0.00265581	0.00822425	237560
ENSMUSG00000026728.9	Vim	26989	1.82548	0.24535	5.16913e-15	1.39145e-13	22352
ENSMUSG00000032338.9	Hcn4	295.091	1.82517	0.630295	0.000107611	0.000497822	330953
ENSMUSG00000050390.12	C77080	11466.4	1.82469	0.235025	5.72685e-16	1.71576e-14	97130
ENSMUSG00000087435.1	NA	22.9906	1.82437	0.33015	1.35325e-09	1.8231e-08	NA
ENSMUSG00000042759.12	Apobr	604.558	1.82412	0.336339	2.52043e-09	3.21391e-08	171504
ENSMUSG00000021143.10	Pacs2	17002.4	1.82324	0.237353	7.71692e-16	2.27357e-14	217893
ENSMUSG00000037033.9	Clca3b	24.3734	1.82146	1.04457	0.00135848	0.00458887	229927
ENSMUSG00000031227.8	Magee1	3130.06	1.8212	0.196642	1.45543e-21	6.98707e-20	107528
ENSMUSG00000005686.17	Ampd3	10910.3	1.821	0.223794	2.00394e-17	6.97618e-16	11717
ENSMUSG00000078956.3	NA	2.19013	1.82066	1.23927	0.00327493	0.00988893	NA
ENSMUSG00000024008.15	Cpne5	10.4347	1.82038	0.562823	3.90104e-05	0.000201934	240058
ENSMUSG00000015890.2	Amdhd1	178.676	1.81833	0.367232	2.89977e-08	3.05731e-07	71761
ENSMUSG00000022824.12	Muc13	124.352	1.81831	0.322876	0.0116133	0.0296129	17063
ENSMUSG00000003484.4	Cyp4f18	230.496	1.81779	0.268101	5.14558e-13	1.13347e-11	72054
ENSMUSG00000056501.3	Cebpb	406.42	1.81767	0.352587	9.90078e-09	1.13819e-07	12608
ENSMUSG00000103161.1	NA	4.28967	1.81723	0.807227	0.000680437	0.00251339	NA
ENSMUSG00000044350.14	Lacc1	988.46	1.81661	0.238997	1.4966e-15	4.27178e-14	210808
ENSMUSG00000084195.1	Gm15372	1799.54	1.81623	0.395558	1.784e-07	1.58968e-06	100418105
ENSMUSG00000045679.14	Pqlc3	983.253	1.81598	0.221208	1.01955e-17	3.65699e-16	217430
ENSMUSG00000036699.12	Zcchc12	308.66	1.81494	0.378533	6.2051e-08	6.11501e-07	72693
ENSMUSG00000065999.13	Zfp985	15.2343	1.81431	0.528631	1.92875e-05	0.000108143	433804
ENSMUSG00000074203.4	G430095P16Rik	20.5476	1.81334	0.46755	3.81507e-06	2.54386e-05	619292
ENSMUSG00000026669.14	Mcm10	640.845	1.81296	0.157386	4.84442e-32	4.43374e-30	70024
ENSMUSG00000067377.12	Tspan6	1484.9	1.81199	0.253892	4.5733e-14	1.11765e-12	56496
ENSMUSG00000082301.1	Gm14032	18.7611	1.81106	0.5307	2.1971e-05	0.000121277	666936
ENSMUSG00000024104.11	Washc2	60921.5	1.80882	0.176652	6.1052e-26	3.98199e-24	28006
ENSMUSG00000020658.10	Efr3b	449.556	1.80814	0.536347	2.43677e-05	0.000133184	668212
ENSMUSG00000052631.14	Sh2d6	15.0992	1.807	0.559394	3.65171e-05	0.000190173	71130
ENSMUSG00000044243.3	Bhlha9	4.78717	1.80426	0.616563	0.000134291	0.000604012	320522
ENSMUSG00000092074.1	Dynlt1a	998.304	1.80383	0.265526	4.66846e-13	1.03237e-11	100310872
ENSMUSG00000110803.1	Gm20275	5.56285	1.80141	0.755412	0.000477892	0.00184247	100504539
ENSMUSG00000026812.16	Tsc1	19201	1.80071	0.196929	2.73847e-21	1.30144e-19	64930
ENSMUSG00000025408.15	Ddit3	2428.25	1.79902	0.229489	2.19074e-16	6.83029e-15	13198
ENSMUSG00000024962.13	Vegfb	4288.2	1.79812	0.23253	4.9995e-16	1.51061e-14	22340
ENSMUSG00000074676.2	Foxs1	127.26	1.79788	0.242791	5.51711e-15	1.47811e-13	14239
ENSMUSG00000036437.6	Npy1r	2706.89	1.79723	0.379935	8.72417e-08	8.33128e-07	18166
ENSMUSG00000074677.11	Sirpb1c	211.462	1.797	0.480776	6.38275e-06	4.04945e-05	100038947
ENSMUSG00000069515.6	Lyz1	230.429	1.79685	0.445229	1.94275e-06	1.38179e-05	17110
ENSMUSG00000028646.16	Rragc	29815.2	1.79626	0.171138	5.21247e-27	3.59825e-25	54170
ENSMUSG00000031748.16	Gnao1	874.762	1.79262	0.353795	1.64717e-08	1.81771e-07	14681
ENSMUSG00000048612.16	Myof	32040.3	1.79255	0.203504	1.8351e-19	7.63424e-18	226101
ENSMUSG00000022620.14	Arsa	1333.86	1.79171	0.211076	1.014e-18	3.99017e-17	11883
ENSMUSG00000028551.14	Cdkn2c	1785.15	1.79171	0.24497	1.23375e-14	3.20844e-13	12580
ENSMUSG00000113938.1	NA	5.25575	1.79155	0.584605	8.47603e-05	0.000402077	NA
ENSMUSG00000002870.8	Mcm2	1955.27	1.79149	0.177559	2.44755e-25	1.5262e-23	17216
ENSMUSG00000047557.2	Lxn	1120.23	1.79055	0.169701	2.24628e-27	1.58143e-25	17035
ENSMUSG00000091199.9	NA	178.27	1.79011	0.433993	1.31529e-06	9.69537e-06	NA
ENSMUSG00000103409.1	Lsmem2	84.8196	1.79004	0.338968	5.0186e-09	6.10321e-08	434436
ENSMUSG00000030528.12	Blm	1227.86	1.78949	0.117718	1.45598e-53	4.85988e-51	12144
ENSMUSG00000031099.16	Smarca1	1387.99	1.78662	0.376328	7.87955e-08	7.59886e-07	93761
ENSMUSG00000082513.1	Gm15374	1586.32	1.7864	0.423522	9.54228e-07	7.27192e-06	100418106
ENSMUSG00000035900.18	Gramd4	5108.31	1.78591	0.247818	3.55907e-14	8.8655e-13	223752
ENSMUSG00000025185.14	Loxl4	442.808	1.7838	0.365619	4.32627e-08	4.38808e-07	67573
ENSMUSG00000036545.8	Adamts2	2334.42	1.78348	0.305058	2.28643e-10	3.48767e-09	216725
ENSMUSG00000041845.10	Rhod	2168.77	1.78253	0.266091	9.17847e-13	1.93903e-11	11854
ENSMUSG00000053113.3	Socs3	173.346	1.78199	0.253499	8.96385e-14	2.12289e-12	12702
ENSMUSG00000036887.5	C1qa	2508.73	1.78153	0.259531	2.98531e-13	6.72749e-12	12259
ENSMUSG00000113914.1	NA	4.82922	1.78094	1.02139	0.00156338	0.00518484	NA
ENSMUSG00000001056.3	Nhp2	5528.27	1.78002	0.225743	1.62772e-16	5.10294e-15	52530
ENSMUSG00000027490.17	E2f1	341.202	1.77943	0.151638	3.85593e-33	3.82519e-31	13555
ENSMUSG00000002233.13	Rhoc	5488.22	1.77866	0.263812	8.19716e-13	1.74471e-11	11853
ENSMUSG00000028312.19	Smc2	4895.7	1.7782	0.136176	2.66152e-40	4.08176e-38	14211
ENSMUSG00000019890.4	Nts	12.2616	1.77643	2.00402	0.00290647	0.00888795	67405
ENSMUSG00000078496.9	Zfp982	1371.32	1.77576	0.313432	6.41234e-10	9.09655e-09	195531
ENSMUSG00000038141.10	Tmem181a	5077.83	1.77447	0.231585	8.93329e-16	2.61294e-14	77106
ENSMUSG00000020135.13	Apc2	477.407	1.77212	0.289987	4.58819e-11	7.73476e-10	23805
ENSMUSG00000014786.8	Slc9a5	217.934	1.77191	0.218533	2.30504e-17	7.97543e-16	277973
ENSMUSG00000008540.11	Mgst1	19239.5	1.7717	0.271625	3.19579e-12	6.23597e-11	56615
ENSMUSG00000040809.10	Chil3	229.057	1.76992	0.945762	0.00111455	0.00386387	12655
ENSMUSG00000031443.7	F7	29.3131	1.76928	0.617564	0.000116336	0.000531681	14068
ENSMUSG00000040522.5	Tlr8	1403.15	1.76897	0.422195	1.06075e-06	8.01057e-06	170744
ENSMUSG00000024660.8	Incenp	1463.63	1.76859	0.138002	6.28065e-39	8.95451e-37	16319
ENSMUSG00000023999.14	Kif6	302.108	1.76809	0.412138	6.68835e-07	5.26385e-06	319991
ENSMUSG00000030577.14	Cd22	126.506	1.76737	0.448244	2.86896e-06	1.95716e-05	12483
ENSMUSG00000039116.5	Adgrg6	3278.17	1.76662	0.347326	1.62184e-08	1.79046e-07	215798
ENSMUSG00000017767.3	Spata25	6.78957	1.76504	0.834022	0.000740661	0.002708	75642
ENSMUSG00000028917.14	Plekhm2	7470.21	1.76321	0.201054	9.23749e-20	3.95303e-18	69582
ENSMUSG00000081244.3	NA	8.81967	1.76307	0.552784	5.06609e-05	0.000254086	NA
ENSMUSG00000035969.15	Rusc2	7767.17	1.76271	0.186065	1.37532e-22	7.18611e-21	100213
ENSMUSG00000097407.1	4933408J17Rik	7.46942	1.76239	0.578572	8.06734e-05	0.000384942	74454
ENSMUSG00000020810.5	Cygb	1072.71	1.7611	0.311924	6.77759e-10	9.57639e-09	114886
ENSMUSG00000039787.13	Cercam	230.958	1.75863	0.268505	2.43362e-12	4.84537e-11	99151
ENSMUSG00000030255.13	Sspn	436.109	1.75808	0.260609	6.76769e-13	1.46351e-11	16651
ENSMUSG00000028378.6	Ptgr1	2196.27	1.75613	0.262817	1.10459e-12	2.30099e-11	67103
ENSMUSG00000042289.11	Hsd3b7	9.93926	1.75552	0.460274	5.51062e-06	3.55335e-05	101502
ENSMUSG00000098318.7	Lockd	3.91016	1.755	0.769236	0.000709672	0.00260949	381822
ENSMUSG00000091572.8	Vmn2r3	17.9691	1.75318	1.79312	0.0028499	0.00874417	637004
ENSMUSG00000031595.9	Pdgfrl	165.655	1.75224	0.486281	1.04271e-05	6.25848e-05	68797
ENSMUSG00000098056.1	Gm8100	137.676	1.75159	0.406341	5.96927e-07	4.75864e-06	666430
ENSMUSG00000035064.17	Eef2k	2398.88	1.74948	0.202753	2.74246e-19	1.1293e-17	13631
ENSMUSG00000082837.1	NA	31.4503	1.74856	0.731539	0.0004116	0.00161654	NA
ENSMUSG00000019122.8	Ccl9	477.306	1.74841	0.484326	1.04706e-05	6.28192e-05	20308
ENSMUSG00000030844.11	Rgs10	578.229	1.7477	0.215743	2.25058e-17	7.79651e-16	67865
ENSMUSG00000076437.10	Selenoh	816.659	1.74735	0.23261	2.8198e-15	7.8666e-14	72657
ENSMUSG00000103800.1	Pcdha8	83.1559	1.74445	0.68113	0.000265952	0.00109802	353235
ENSMUSG00000021318.15	Gli3	1486.13	1.74306	0.184409	1.40475e-22	7.32641e-21	14634
ENSMUSG00000086434.1	NA	4.64572	1.74224	0.740929	0.000573816	0.00216522	NA
ENSMUSG00000029108.14	Pcdh7	6231.55	1.74157	0.284336	4.29566e-11	7.28491e-10	54216
ENSMUSG00000011589.8	Fsd1	11.0519	1.74141	0.892898	0.0010692	0.00372854	240121
ENSMUSG00000045751.16	Mms22l	1774.58	1.741	0.128694	4.96022e-43	9.57357e-41	212377
ENSMUSG00000040502.5	Marchf9	936.17	1.74052	0.234414	4.80421e-15	1.29691e-13	216438
ENSMUSG00000034394.14	Lif	58.3764	1.74039	0.390304	3.12177e-07	2.64312e-06	16878
ENSMUSG00000036748.15	Cuedc2	3154.35	1.73918	0.200995	2.54257e-19	1.04851e-17	67116
ENSMUSG00000036962.12	Cfap221	13.4603	1.73883	0.495937	1.44452e-05	8.35954e-05	226356
ENSMUSG00000085156.7	Snhg15	16.2917	1.73807	0.360379	6.20998e-08	6.1177e-07	100041286
ENSMUSG00000112148.1	Lilrb4a	172.122	1.73769	0.551345	4.9991e-05	0.000251168	14728
ENSMUSG00000086806.1	NA	31.969	1.73564	0.306981	7.34257e-10	1.03233e-08	NA
ENSMUSG00000023908.7	Pkmyt1	146.213	1.73501	0.196042	4.17326e-20	1.83572e-18	268930
ENSMUSG00000039316.14	Rftn1	1339.42	1.73368	0.208911	5.20592e-18	1.92321e-16	76438
ENSMUSG00000061132.13	Blnk	9902.88	1.73341	0.331425	7.31875e-09	8.62682e-08	17060
ENSMUSG00000002825.7	Qtrt1	934.707	1.73166	0.212979	2.19448e-17	7.62079e-16	60507
ENSMUSG00000020140.15	Lgr5	650.794	1.731	0.487583	1.2846e-05	7.53497e-05	14160
ENSMUSG00000111904.1	NA	4.69259	1.72708	1.3205	0.00256172	0.00797818	NA
ENSMUSG00000073492.2	NA	107.403	1.72672	0.518954	2.76329e-05	0.000148654	NA
ENSMUSG00000001525.10	Tubb5	27595.6	1.72571	0.159023	2.0723e-29	1.6197e-27	22154
ENSMUSG00000002603.15	Tgfb1	1871.41	1.72542	0.240773	3.46037e-14	8.63479e-13	21803
ENSMUSG00000066152.11	Slc31a2	1257.17	1.72527	0.310559	1.1439e-09	1.55884e-08	20530
ENSMUSG00000052302.6	Tbc1d30	651.48	1.72362	0.226393	1.29896e-15	3.72641e-14	74694
ENSMUSG00000056394.17	Lig1	2685.95	1.72317	0.142081	3.51547e-35	3.95797e-33	16881
ENSMUSG00000049097.9	Ankrd34a	198.931	1.72187	0.285125	6.35734e-11	1.05172e-09	545554
ENSMUSG00000026779.6	Mastl	1227.3	1.72047	0.150526	1.39815e-31	1.21682e-29	67121
ENSMUSG00000100309.1	NA	12.4871	1.7184	0.37195	1.55189e-07	1.39823e-06	NA
ENSMUSG00000039109.16	F13a1	1208.5	1.71715	0.739798	0.000497271	0.00190863	74145
ENSMUSG00000040740.7	Slc25a34	823.545	1.7171	0.252099	4.95608e-13	1.09342e-11	384071
ENSMUSG00000035352.3	Ccl12	404.404	1.71503	0.449013	4.60211e-06	3.0155e-05	20293
ENSMUSG00000089992.3	G6pd2	25.7004	1.7137	0.377534	2.06428e-07	1.81593e-06	14380
ENSMUSG00000038776.13	Ephx1	10326.7	1.71321	0.255449	1.27236e-12	2.62351e-11	13849
ENSMUSG00000020057.2	Dram1	1270.79	1.7098	0.251388	4.57581e-13	1.01268e-11	71712
ENSMUSG00000064080.12	Fbln2	1100.11	1.70728	0.453424	6.01964e-06	3.84314e-05	14115
ENSMUSG00000026853.15	Crat	23731.7	1.70717	0.264734	6.41352e-12	1.20906e-10	12908
ENSMUSG00000000223.13	Drp2	61.0186	1.70691	0.455018	5.77844e-06	3.70583e-05	13497
ENSMUSG00000042265.13	Trem1	19.3243	1.70689	0.814833	0.000767207	0.0027921	58217
ENSMUSG00000021196.14	Pfkp	18278.1	1.70658	0.218347	5.22334e-16	1.57488e-14	56421
ENSMUSG00000015889.8	Lta4h	23129.5	1.70498	0.16881	1.52456e-25	9.61215e-24	16993
ENSMUSG00000091514.2	Gm17484	103.3	1.70448	0.29165	2.17785e-10	3.33279e-09	100503003
ENSMUSG00000035513.19	Ntng2	846.872	1.70429	0.176883	2.57555e-23	1.41069e-21	171171
ENSMUSG00000037572.17	Wdhd1	1259.51	1.70391	0.119622	2.27261e-47	5.41837e-45	218973
ENSMUSG00000019979.12	Apaf1	3527.37	1.70382	0.139166	8.50625e-36	1.01831e-33	11783
ENSMUSG00000020451.17	Limk2	4096.72	1.70281	0.390478	5.27171e-07	4.25586e-06	16886
ENSMUSG00000108381.1	NA	33.5514	1.69819	0.36549	1.23509e-07	1.1381e-06	NA
ENSMUSG00000031207.16	Msn	37809.6	1.69756	0.203557	1.20942e-17	4.30534e-16	17698
ENSMUSG00000038368.16	Focad	11217	1.69753	0.170893	1.70385e-24	1.00502e-22	230393
ENSMUSG00000046688.14	Tifa	6043.64	1.69721	0.186322	5.41294e-21	2.53008e-19	211550
ENSMUSG00000051278.12	Zgrf1	1704.6	1.69618	0.14254	6.18264e-34	6.44904e-32	71643
ENSMUSG00000022098.10	Bmp1	3388.13	1.69426	0.209508	4.31933e-17	1.44098e-15	12153
ENSMUSG00000065488.2	Mir196a-2	77.989	1.69302	0.567509	8.40658e-05	0.000399116	723958
ENSMUSG00000037139.15	Myom3	91.2791	1.69292	0.465785	0.00689155	0.0189144	242702
ENSMUSG00000021493.15	Pdlim7	2113.48	1.69167	0.189629	2.29731e-20	1.03459e-18	67399
ENSMUSG00000033777.3	Tlr13	1890.79	1.69153	0.40359	1.08952e-06	8.20815e-06	279572
ENSMUSG00000025877.14	Hk3	115.635	1.68993	0.420123	2.08219e-06	1.46707e-05	212032
ENSMUSG00000040828.9	Catsperd	343.522	1.6891	0.490196	1.85005e-05	0.000104312	106757
ENSMUSG00000052415.5	Tchh	17062.4	1.68672	0.441924	5.43669e-06	3.50966e-05	99681
ENSMUSG00000031104.2	Rab33a	22.1486	1.68599	0.863288	0.00100171	0.00352044	19337
ENSMUSG00000029420.12	Rimbp2	30.4927	1.68494	0.944929	0.00131638	0.00446644	231760
ENSMUSG00000067786.16	Nnat	160.085	1.68391	1.08698	0.00179374	0.00584007	18111
ENSMUSG00000043421.8	Hilpda	830.234	1.68114	0.22098	1.26282e-15	3.63007e-14	69573
ENSMUSG00000052584.10	Serp2	62.4145	1.67933	0.266609	1.2896e-11	2.35144e-10	72661
ENSMUSG00000066278.6	Vps37b	1708.63	1.67873	0.325016	1.05336e-08	1.20605e-07	330192
ENSMUSG00000032178.14	Ilf3	14282.2	1.67872	0.129826	2.31273e-39	3.38231e-37	16201
ENSMUSG00000086567.1	NA	2745.12	1.67765	0.210357	7.55796e-17	2.47044e-15	NA
ENSMUSG00000019906.15	Lin7a	1071.53	1.67762	0.366439	1.93338e-07	1.71365e-06	108030
ENSMUSG00000025268.15	Maged2	3043.91	1.67699	0.17837	2.06044e-22	1.05712e-20	80884
ENSMUSG00000071723.7	Gspt2	849.3	1.6758	0.223218	2.74269e-15	7.67413e-14	14853
ENSMUSG00000024247.14	Pkdcc	1212.55	1.67568	0.330808	1.69027e-08	1.86311e-07	106522
ENSMUSG00000006369.14	Fbln1	3589.71	1.67548	0.274648	4.74498e-11	7.97067e-10	14114
ENSMUSG00000079523.8	Tmsb10	9700.37	1.67529	0.217298	1.30419e-15	3.73762e-14	19240
ENSMUSG00000072235.5	Tuba1a	17490.9	1.675	0.138402	7.10165e-35	7.84e-33	22142
ENSMUSG00000096832.1	NA	8.56926	1.67272	0.572853	0.000109568	0.000505228	NA
ENSMUSG00000032281.11	Acsbg1	198.747	1.67259	0.465334	1.07513e-05	6.43535e-05	94180
ENSMUSG00000028278.14	Rragd	11195.6	1.67203	0.225527	6.16091e-15	1.64283e-13	52187
ENSMUSG00000046718.8	Bst2	1381.38	1.67129	0.225717	7.06091e-15	1.87753e-13	69550
ENSMUSG00000037499.9	Nenf	5140.86	1.66921	0.24291	4.29608e-13	9.52999e-12	66208
ENSMUSG00000027995.10	Tlr2	1153.35	1.66754	0.208896	6.81265e-17	2.23197e-15	24088
ENSMUSG00000041449.16	NA	35.2501	1.66713	0.547993	7.0799e-05	0.000342316	NA
ENSMUSG00000113996.1	NA	5.27967	1.6666	1.18373	0.00245542	0.00768932	NA
ENSMUSG00000028334.10	Nans	1376.12	1.66637	0.188097	2.51053e-20	1.12348e-18	94181
ENSMUSG00000027333.18	Smox	855.016	1.66617	0.188099	3.68642e-20	1.62408e-18	228608
ENSMUSG00000041406.14	BC055324	755.227	1.66583	0.236681	9.5147e-14	2.24026e-12	381306
ENSMUSG00000029270.10	Dipk1a	5958.12	1.66572	0.244177	5.37552e-13	1.17965e-11	67266
ENSMUSG00000032487.8	Ptgs2	204.569	1.66551	0.294497	6.77363e-10	9.57555e-09	19225
ENSMUSG00000039105.6	Atp6v1g1	13879.8	1.66489	0.19682	1.39546e-18	5.45344e-17	66290
ENSMUSG00000001555.10	Fkbp10	822.456	1.66396	0.23483	6.20832e-14	1.49273e-12	14230
ENSMUSG00000079597.1	Cstdc4	22.6534	1.66392	0.622612	0.000203957	0.000869	433016
ENSMUSG00000064280.13	Ccdc146	37.7324	1.66277	0.463676	1.12974e-05	6.71831e-05	75172
ENSMUSG00000000555.7	Itga5	2395.43	1.66172	0.212802	2.75658e-16	8.5103e-15	16402
ENSMUSG00000024659.14	Anxa1	7020.09	1.66074	0.246161	7.07366e-13	1.52156e-11	16952
ENSMUSG00000028480.14	Glipr2	229.409	1.65944	0.305364	2.23459e-09	2.88181e-08	384009
[truncated: 10,115 more rows]

## Sheet: S.T. S9
Supplemental Table S9: List of statistically significant upregulated and downregulated genes in dysmorphic fetal kidneys (Pax8-Cre; ASPSCR1-TFE3 LSL/+) compared to normal fetal kidneys (Pax8-Cre mice).
ENSEMBL ID	Symbol	baseMean	log2FoldChange	lfcSE	pvalue	padj	entrez
ENSMUSG00000008874.3	Clec3a	569.055	8.68453	2.07923	2.46313e-07	1.64791e-05	403395
ENSMUSG00000026668.10	Ucma	458.636	8.6448	3.13017	2.29542e-05	0.000709847	68527
ENSMUSG00000065547.1	Mir199a-1	17.9434	7.85188	2.66736	1.55766e-08	1.73367e-06	387194
ENSMUSG00000040533.7	Matn1	582.614	7.5038	2.26231	4.72941e-06	0.000191974	17180
ENSMUSG00000082827.3	NA	11.2649	6.8465	2.70138	4.47856e-06	0.000183644	NA
ENSMUSG00000022025.13	Cnmd	2768.34	6.84325	1.75471	6.92253e-07	3.94746e-05	16840
ENSMUSG00000093962.7	Gm11756	11.7674	6.8195	2.79628	1.31017e-05	0.000446308	623281
ENSMUSG00000106040.1	NA	9.37419	6.42279	2.73286	2.3366e-05	0.000716064	NA
ENSMUSG00000039462.4	Col10a1	2016.82	6.40498	2.82079	7.11233e-05	0.00177273	12813
ENSMUSG00000029306.8	Ibsp	2358.25	6.38328	1.91013	5.35887e-06	0.000212874	15891
ENSMUSG00000031849.9	Comp	1613.31	6.2421	1.85241	5.1386e-06	0.000206159	12845
ENSMUSG00000112380.1	Gm9736	8.15499	6.22705	2.64028	1.83082e-05	0.000594327	77763
ENSMUSG00000032948.10	Lipi	8.65001	6.20478	2.76561	5.14319e-05	0.00137106	320355
ENSMUSG00000030069.15	Prok2	7.16404	6.10263	2.53497	9.37883e-06	0.000339098	50501
ENSMUSG00000031022.15	BC051019	7.47162	6.08728	2.61283	2.19826e-05	0.000685949	57355
ENSMUSG00000020583.4	Matn3	623.048	6.05017	1.77503	5.12271e-06	0.000205863	17182
ENSMUSG00000006014.16	Prg4	4876.61	6.02979	0.949355	3.23071e-12	3.09041e-09	96875
ENSMUSG00000058017.6	Serpinb3d	7.68654	5.97599	2.74072	7.44403e-05	0.00182712	394252
ENSMUSG00000085001.1	NA	6.8648	5.88936	2.61642	3.99981e-05	0.00111038	NA
ENSMUSG00000026147.16	Col9a1	7389.15	5.79452	1.28816	8.22592e-08	6.7119e-06	12839
ENSMUSG00000115377.1	NA	7.50173	5.74152	2.88729	0.000225809	0.00443191	NA
ENSMUSG00000039714.9	Cplx3	40.2204	5.66433	1.95905	0.000100888	0.00231621	235415
ENSMUSG00000000182.9	Fgf23	5.71597	5.57497	2.55008	5.72037e-05	0.00148717	64654
ENSMUSG00000050089.13	Akap4	5.23231	5.34505	2.58312	0.000125365	0.00277928	11643
ENSMUSG00000029019.8	Nppb	29.068	5.23448	1.74077	9.00368e-05	0.00212153	18158
ENSMUSG00000038656.5	Cyp3a16	58.8567	5.18648	1.88046	7.51437e-05	0.00183878	13114
ENSMUSG00000048013.9	Krt35	20.2547	5.1706	1.14813	1.93607e-06	9.04446e-05	53617
ENSMUSG00000031491.10	Chrna6	108.827	5.07812	1.543	1.31525e-05	0.000447408	11440
ENSMUSG00000022483.16	Col2a1	36376.5	4.92955	1.9041	7.47108e-05	0.00183004	12824
ENSMUSG00000029816.10	Gpnmb	12567.6	4.84862	1.14979	3.70382e-07	2.33563e-05	93695
ENSMUSG00000025359.10	Pmel	2742.26	4.77738	0.747382	3.14462e-12	3.09041e-09	20431
ENSMUSG00000047002.2	Msgn1	15.1744	4.76567	1.10011	5.38221e-06	0.00021345	56184
ENSMUSG00000019936.10	Epyc	1712.32	4.67473	1.28812	3.65454e-06	0.000155122	13516
ENSMUSG00000037034.15	Pax1	150.539	4.65076	0.964025	2.97722e-08	2.8534e-06	18503
ENSMUSG00000050870.4	Mrgprb8	74.142	4.61115	1.3824	1.43036e-05	0.000482755	404240
ENSMUSG00000024173.10	Tpsab1	730.083	4.59093	1.26378	3.70746e-06	0.000157092	100503895
ENSMUSG00000051879.3	Krt71	131.315	4.45817	1.28421	7.74406e-06	0.000290878	56735
ENSMUSG00000044006.8	Cilp2	34.6377	4.43593	1.36112	2.78877e-05	0.000824411	68709
ENSMUSG00000095438.1	NA	12.2137	4.41772	1.0676	1.23447e-05	0.000425321	NA
ENSMUSG00000025400.11	Tac2	1236.81	4.34388	1.26916	8.13599e-06	0.000301844	21334
ENSMUSG00000030607.7	Acan	8858.53	4.31834	2.10863	0.000271582	0.00510447	11595
ENSMUSG00000110690.1	Gm18001	14.1851	4.29481	1.4864	0.000238016	0.00460253	100416247
ENSMUSG00000027570.15	Col9a3	1997.6	4.28518	1.2165	5.94016e-06	0.000232523	12841
ENSMUSG00000001497.18	Pax9	50.7072	4.26724	1.40522	4.12044e-05	0.00113345	18511
ENSMUSG00000047631.3	Apof	11.886	4.11693	1.33591	0.00018188	0.00376093	103161
ENSMUSG00000021439.8	Ctsq	24.4743	4.08635	0.754117	7.76204e-09	9.42054e-07	104002
ENSMUSG00000079451.9	Tmprss11g	77.4682	3.91606	1.50698	0.000120695	0.00269909	320454
ENSMUSG00000031250.8	Tnmd	9102.16	3.8974	1.00045	1.78929e-06	8.53191e-05	64103
ENSMUSG00000019932.8	Kera	2174.49	3.85691	1.09622	7.50087e-06	0.000283507	16545
ENSMUSG00000052276.8	Ostn	52.6149	3.83438	1.05617	6.50787e-06	0.000249489	239790
ENSMUSG00000026327.8	Serpinb11	118.065	3.82743	1.01541	3.20068e-06	0.000138535	66957
ENSMUSG00000024330.16	Col11a2	4587.59	3.78346	1.25444	3.69754e-05	0.00103962	12815
ENSMUSG00000031411.11	Pramex1	29.0752	3.76269	1.461	0.000188819	0.00387457	75829
ENSMUSG00000101906.1	NA	9.49595	3.75372	1.36182	0.000500918	0.00824687	NA
ENSMUSG00000063651.11	Cnfn	656.907	3.68156	1.47351	0.000138584	0.00302239	72383
ENSMUSG00000025229.15	Pitx3	32.2427	3.65572	0.804657	2.36107e-07	1.58843e-05	18742
ENSMUSG00000025333.10	Gpr143	160.568	3.62673	0.849481	4.43412e-07	2.71121e-05	18241
ENSMUSG00000055937.1	Krt28	229.096	3.59357	0.796658	1.46743e-07	1.07073e-05	70843
ENSMUSG00000001655.6	Hoxc13	47.7959	3.55961	0.790234	2.18693e-07	1.48367e-05	15422
ENSMUSG00000044172.6	Ptx4	121.956	3.55355	0.822527	3.66585e-07	2.31774e-05	68509
ENSMUSG00000036972.14	Zic4	49.1266	3.55192	1.01564	1.13179e-05	0.000393875	22774
ENSMUSG00000110656.1	Gm20735	14.4501	3.52332	1.16531	0.000116543	0.00261594	319574
ENSMUSG00000022129.4	Dct	1565.08	3.50964	0.45033	1.91606e-16	1.15692e-12	13190
ENSMUSG00000015365.15	Mov10l1	17.5263	3.47813	0.830166	2.10544e-06	9.7043e-05	83456
ENSMUSG00000039691.10	Tspan10	34.524	3.45766	0.903753	4.4269e-06	0.000182281	208634
ENSMUSG00000069583.2	Krtap12-1	118.707	3.44262	0.870345	1.75261e-06	8.4489e-05	16694
ENSMUSG00000071890.4	Mroh9	11.8035	3.43677	1.36689	0.00048704	0.00807053	78258
ENSMUSG00000091553.1	NA	15.7424	3.36089	1.49626	0.000601873	0.00946999	NA
ENSMUSG00000056426.3	Nat3	42.8734	3.34444	0.900635	5.97157e-06	0.000232997	17962
ENSMUSG00000028185.12	Dnase2b	37.8147	3.33201	1.17109	9.20336e-05	0.00215387	56629
ENSMUSG00000042250.13	Pglyrp4	29.0541	3.3286	0.86983	4.90169e-06	0.000198301	384997
ENSMUSG00000001804.9	Dsg4	46.3704	3.30424	0.596953	1.46685e-09	2.76776e-07	16769
ENSMUSG00000039321.1	Uts2r	120.554	3.30157	0.697916	6.66531e-08	5.64844e-06	217369
ENSMUSG00000086854.1	NA	10.1075	3.29994	1.24706	0.000443521	0.00750659	NA
ENSMUSG00000105210.1	Mir3544	13.4072	3.29354	1.26741	0.000341489	0.00613208	100885823
ENSMUSG00000015090.13	Ptgds	956.443	3.27945	0.716498	1.15684e-07	8.79635e-06	19215
ENSMUSG00000061517.8	Sox21	76.0717	3.25089	0.616541	4.76549e-09	6.53955e-07	223227
ENSMUSG00000074280.6	NA	997.003	3.24513	1.16876	8.55904e-05	0.00203564	NA
ENSMUSG00000054146.8	Krt15	6182.37	3.24335	0.580597	6.58426e-10	1.5736e-07	16665
ENSMUSG00000049128.7	Ivl	1607.82	3.23969	0.652566	1.78284e-08	1.88856e-06	16447
ENSMUSG00000086596.2	Susd5	338.505	3.22136	1.32467	0.000196711	0.00399576	382111
ENSMUSG00000059606.3	Rnase2b	10.8472	3.21681	0.992075	9.21265e-05	0.00215396	54159
ENSMUSG00000063661.5	Krt73	139.782	3.20134	0.913069	9.70034e-06	0.000348635	223915
ENSMUSG00000037737.6	Actrt3	17.0933	3.18896	1.15709	0.000192551	0.00392516	76652
ENSMUSG00000098242.1	NA	7.54131	3.18607	1.49937	0.00179413	0.0219735	NA
ENSMUSG00000111915.1	Gm3285	35.0062	3.18105	0.941986	2.0963e-05	0.000659244	100041351
ENSMUSG00000022243.10	Slc45a2	98.7092	3.16003	0.759163	8.0648e-07	4.49841e-05	22293
ENSMUSG00000020218.11	Wif1	2207.56	3.14385	0.701245	1.96691e-07	1.3629e-05	24117
ENSMUSG00000085888.7	Gm12224	16.069	3.11727	1.03602	9.78946e-05	0.00226254	108167900
ENSMUSG00000027966.20	Col11a1	39879.2	3.10783	0.779045	1.79102e-06	8.53191e-05	12814
ENSMUSG00000095870.1	Lce1k	95.1185	3.10121	1.1114	9.17493e-05	0.0021493	631101
ENSMUSG00000102600.1	NA	45.1531	3.09525	0.610138	1.66025e-08	1.79011e-06	NA
ENSMUSG00000055368.14	Slc6a2	140.874	3.08668	0.933912	1.96225e-05	0.000626053	20538
ENSMUSG00000067173.3	Mrgpra4	76.6602	3.08023	1.12958	0.000115392	0.00259734	235854
ENSMUSG00000037578.4	Pkd2l1	47.0165	3.06767	1.25898	0.00025212	0.00481361	329064
ENSMUSG00000076949.1	NA	58.7835	3.06287	0.661517	1.18821e-07	8.96803e-06	NA
ENSMUSG00000094778.3	Olfr143	16.5704	3.06034	1.20295	0.000316386	0.00576705	258802
ENSMUSG00000048385.8	Scrt1	26.1434	3.05984	1.53628	0.00070186	0.0107151	170729
ENSMUSG00000017588.2	Krt27	106.551	3.05427	1.18025	0.000155382	0.00334552	16675
ENSMUSG00000032368.14	Zic1	722.301	3.05095	0.855973	7.98202e-06	0.000297963	22771
ENSMUSG00000112653.1	Gm36176	27.2923	3.03173	0.739229	1.78001e-06	8.51877e-05	102639995
ENSMUSG00000039070.5	Cpa4	1380.03	3.03012	0.808455	4.05078e-06	0.000169557	71791
ENSMUSG00000045475.5	Lce3c	34.248	3.0283	0.793869	4.68453e-06	0.000190473	94060
ENSMUSG00000095510.8	Rhox3f	15.2838	3.01576	1.12663	0.000256038	0.00487684	621852
ENSMUSG00000112521.1	NA	14.4084	2.99794	1.00137	0.000118296	0.00265036	NA
ENSMUSG00000051431.7	Gpr87	323.223	2.99067	0.706804	5.91295e-07	3.4495e-05	84111
ENSMUSG00000029307.7	Dmp1	245.205	2.98841	1.22815	0.00021723	0.00430674	13406
ENSMUSG00000037469.9	Acp7	494.727	2.98794	1.13808	0.000138271	0.00301946	101744
ENSMUSG00000015354.8	Pcolce2	737.32	2.98703	0.837469	8.11088e-06	0.000301375	76477
ENSMUSG00000073568.1	Arl14epl	6.47171	2.98273	1.45616	0.00243344	0.0277098	381142
ENSMUSG00000031962.6	Cdh15	987.737	2.98158	0.551576	1.95392e-09	3.34688e-07	12555
ENSMUSG00000076396.1	Mir667	120.055	2.97985	0.530107	6.17147e-10	1.5207e-07	751552
ENSMUSG00000071195.4	Gm10318	79.1998	2.97205	1.04098	8.62821e-05	0.00204704	622629
ENSMUSG00000009097.9	Tbx1	778.823	2.95965	0.749267	1.96669e-06	9.16978e-05	21380
ENSMUSG00000000248.16	Clec2g	1335.08	2.94027	0.895764	2.20939e-05	0.000688532	70809
ENSMUSG00000083017.1	NA	6.43862	2.93196	1.50789	0.00278989	0.0306697	NA
ENSMUSG00000049685.8	Cyp2g1	30.6023	2.92186	1.238	0.000349717	0.00624171	13108
ENSMUSG00000005994.14	Tyrp1	444.751	2.92157	1.32998	0.000365223	0.006448	22178
ENSMUSG00000061397.7	Krt79	1069.53	2.91887	1.01968	7.7795e-05	0.00189025	223917
ENSMUSG00000112182.1	NA	40.1782	2.90433	0.791829	7.47218e-06	0.000282865	NA
ENSMUSG00000030523.18	Trpm1	820.942	2.90225	1.47271	0.000559456	0.0089602	17364
ENSMUSG00000061527.6	Krt5	32636	2.89918	0.775551	6.33011e-06	0.000243835	110308
ENSMUSG00000025064.14	Col17a1	3962.68	2.88359	0.810914	9.37323e-06	0.000339098	12821
ENSMUSG00000032356.12	Rasgrf1	230.557	2.87262	0.614871	8.74852e-08	7.04547e-06	19417
ENSMUSG00000040680.9	Kremen2	126.224	2.86116	0.667359	5.10106e-07	3.0647e-05	73016
ENSMUSG00000076272.1	Mir666	75.8367	2.85839	0.51836	1.30916e-09	2.63491e-07	751521
ENSMUSG00000022868.5	Ahsg	683.333	2.85062	1.27489	0.000352827	0.00627964	11625
ENSMUSG00000031610.3	Scrg1	284.694	2.84612	1.22412	0.000293611	0.00543395	20284
ENSMUSG00000110431.1	Olfr892-ps1	22.7827	2.84121	1.51786	0.00095046	0.0134636	257911
ENSMUSG00000033508.7	Asprv1	2260.29	2.84062	0.929753	4.53761e-05	0.00122313	67855
ENSMUSG00000002459.17	Rgs20	85.7082	2.83355	0.572275	2.53081e-08	2.48933e-06	58175
ENSMUSG00000002057.4	Foxn1	138.778	2.82459	0.607697	1.01658e-07	8.0237e-06	15218
ENSMUSG00000074037.3	Mc1r	82.7435	2.82171	0.868071	2.71878e-05	0.000806683	17199
ENSMUSG00000059898.9	Dsc3	7867.05	2.81765	0.872032	2.92528e-05	0.000858462	13507
ENSMUSG00000020805.14	Slc13a5	149.818	2.81468	1.88608	0.00107905	0.0148496	237831
ENSMUSG00000045238.9	NA	14.9472	2.81461	1.30659	0.000781942	0.0116538	NA
ENSMUSG00000035831.2	Krt25	266.99	2.80965	0.744566	3.99223e-06	0.000167687	70810
ENSMUSG00000009214.9	Mymk	1705.98	2.80555	0.497431	5.89476e-10	1.49863e-07	66139
ENSMUSG00000050211.14	Pla2g4e	572.366	2.80376	0.397308	6.55035e-14	1.75782e-10	329502
ENSMUSG00000005883.15	Spo11	217.874	2.80064	0.907954	4.31003e-05	0.00117755	26972
ENSMUSG00000029368.10	Alb	7265.4	2.79908	1.23984	0.000392459	0.00683394	11657
ENSMUSG00000047884.6	Klk9	94.6121	2.76957	0.910943	5.25123e-05	0.00138913	101533
ENSMUSG00000105682.1	NA	151.74	2.76482	0.939637	6.68803e-05	0.00168435	NA
ENSMUSG00000056158.14	Car10	198.586	2.76282	1.24849	0.00038753	0.00675784	72605
ENSMUSG00000042254.14	Cilp	2737.29	2.76035	0.535588	8.4275e-09	1.01771e-06	214425
ENSMUSG00000112223.1	Krtap10-10	115.729	2.75965	1.12894	0.000244622	0.00470321	544710
ENSMUSG00000020892.10	Aloxe3	1296.11	2.75428	0.927643	6.22821e-05	0.00158975	23801
ENSMUSG00000026253.14	Chrng	2583.54	2.74492	0.515001	3.20177e-09	4.95699e-07	11449
ENSMUSG00000047591.4	Mafa	9.90126	2.74429	1.31045	0.00122655	0.0163769	378435
ENSMUSG00000035486.14	Plk5	155.906	2.74149	1.26698	0.000438425	0.00745168	216166
ENSMUSG00000074625.10	Arhgap40	344.724	2.73501	0.729419	4.47355e-06	0.000183644	545481
ENSMUSG00000047819.3	Tigd4	1467.64	2.7341	0.613302	2.40756e-07	1.6152e-05	403175
ENSMUSG00000022388.14	Ttll8	69.5482	2.73125	0.482865	6.14841e-10	1.5207e-07	239591
ENSMUSG00000030484.5	Lypd5	107.277	2.73119	1.16854	0.000315439	0.00575413	76942
ENSMUSG00000067860.11	Zic3	186.734	2.73083	0.877477	4.05163e-05	0.00111962	22773
ENSMUSG00000050463.8	Krt78	3221.01	2.72481	0.772296	1.01588e-05	0.000361882	332131
ENSMUSG00000009487.10	Otog	163.002	2.72415	0.663702	1.13193e-06	5.91739e-05	18419
ENSMUSG00000051860.13	Samd7	46.8715	2.7229	1.03331	0.000177283	0.00368797	75953
ENSMUSG00000032942.14	Ucp3	65.2064	2.722	0.635723	6.28634e-07	3.64095e-05	22229
ENSMUSG00000020169.4	Best3	1324.96	2.71418	0.530249	1.019e-08	1.22443e-06	382427
ENSMUSG00000061068.7	Mcpt4	5434.46	2.71371	0.913272	6.60966e-05	0.00166984	17227
ENSMUSG00000101680.1	NA	55.0385	2.71298	0.663511	1.43973e-06	7.18438e-05	NA
ENSMUSG00000048399.4	Tprg	282.68	2.7096	0.837145	2.80582e-05	0.000828437	71338
ENSMUSG00000025586.17	Cpeb1	491.606	2.708	0.715428	4.0472e-06	0.000169557	12877
ENSMUSG00000067081.12	Asb18	150.959	2.70476	0.494081	1.529e-09	2.79989e-07	208372
ENSMUSG00000027913.5	Crct1	61.1598	2.69959	1.11287	0.000282823	0.00527877	74175
ENSMUSG00000057454.5	Lypd3	600.193	2.69892	0.819912	2.28579e-05	0.000708684	72434
ENSMUSG00000006542.13	Prkag3	745.863	2.69336	0.492784	1.5453e-09	2.79989e-07	241113
ENSMUSG00000026100.6	Mstn	1435.18	2.69231	0.431712	1.61773e-11	1.11835e-08	17700
ENSMUSG00000046523.5	Kctd4	270.426	2.68827	0.770147	1.16801e-05	0.000405895	67516
ENSMUSG00000001508.15	Sgca	778.164	2.68814	0.416802	3.98338e-12	3.43595e-09	20391
ENSMUSG00000021604.15	Irx4	388.873	2.68703	0.919034	7.12162e-05	0.00177321	50916
ENSMUSG00000076316.1	Mir673	96.0371	2.68552	0.754877	9.77907e-06	0.000350422	751547
ENSMUSG00000068887.4	Lce1j	143.076	2.68463	1.27511	0.000502193	0.00826224	545547
ENSMUSG00000000183.6	Fgf6	124.294	2.68409	0.592372	1.84865e-07	1.2867e-05	14177
ENSMUSG00000049173.7	Myoz3	99.2232	2.667	0.468923	4.74831e-10	1.27771e-07	170947
ENSMUSG00000000435.1	Myf5	246.361	2.66475	0.455937	1.79684e-10	6.11231e-08	17877
ENSMUSG00000033196.17	Myh2	10179.8	2.66328	0.700315	3.77722e-06	0.000159768	17882
ENSMUSG00000073975.3	Olfr550	8.32067	2.66319	1.06031	0.000680727	0.0104654	259108
ENSMUSG00000032530.14	Lyzl4	7.69756	2.66116	0.928462	0.000354386	0.00629287	69032
ENSMUSG00000022548.14	Apod	989.889	2.66048	0.549713	4.15979e-08	3.74878e-06	11815
ENSMUSG00000054046.7	Klk13	148.867	2.6534	0.741298	9.12185e-06	0.000331793	626834
ENSMUSG00000029658.17	Wdr95	104.144	2.64881	0.622122	6.43255e-07	3.70785e-05	381693
ENSMUSG00000038295.14	Atg9b	720.888	2.64651	0.5633	7.93738e-08	6.56519e-06	213948
ENSMUSG00000057606.14	Colq	431.568	2.64574	0.408405	3.36312e-12	3.09041e-09	382864
ENSMUSG00000063130.4	Calml3	259.245	2.64488	0.802264	2.30222e-05	0.000711038	70405
ENSMUSG00000017204.4	Gsdma	701.372	2.64225	0.780198	1.70988e-05	0.000559579	57911
ENSMUSG00000061462.17	Obscn	38499.2	2.64154	0.488017	3.28946e-09	5.06032e-07	380698
ENSMUSG00000022766.12	Serpind1	43.7074	2.63942	0.771796	1.89624e-05	0.000608207	15160
ENSMUSG00000081583.1	Gm14769	165.078	2.63821	0.405408	2.92441e-12	3.09041e-09	102638226
ENSMUSG00000105926.1	NA	12.425	2.63253	1.15444	0.000731003	0.0110552	NA
ENSMUSG00000024669.7	Cd5	22.2496	2.62337	0.657437	3.30154e-06	0.000141632	12507
ENSMUSG00000078815.8	Cacng6	249.491	2.61676	0.535314	3.30009e-08	3.13795e-06	54378
ENSMUSG00000031980.9	Agt	1077.87	2.61522	0.548725	6.14035e-08	5.2219e-06	11606
ENSMUSG00000074517.2	Gm10710	14.836	2.61004	0.95466	0.000231985	0.00450756	100038599
ENSMUSG00000027861.13	Casq2	27198.2	2.60478	0.437148	1.04145e-10	4.19219e-08	12373
ENSMUSG00000026407.17	Cacna1s	12545.5	2.60216	0.449719	3.75755e-10	1.10674e-07	12292
ENSMUSG00000058914.12	C1qtnf3	3028.94	2.60094	0.562292	1.30779e-07	9.74872e-06	81799
ENSMUSG00000020904.11	Cfap52	367.387	2.5983	1.045	0.000231725	0.00450756	71860
ENSMUSG00000105969.1	NA	404.583	2.59527	0.537846	4.35069e-08	3.88655e-06	NA
ENSMUSG00000030256.11	Bhlhe41	1872.72	2.58607	0.653801	2.27724e-06	0.000102996	79362
ENSMUSG00000026251.13	Chrnd	1458.51	2.58055	0.474065	1.72938e-09	3.04875e-07	11447
ENSMUSG00000018893.14	Mb	202.664	2.57697	0.531668	4.03659e-08	3.6651e-06	17189
ENSMUSG00000039084.8	Chad	1041.08	2.57657	1.60526	0.00108195	0.0148726	12643
ENSMUSG00000000125.5	Wnt3	76.3819	2.57242	0.775917	2.43689e-05	0.00074219	22415
ENSMUSG00000107265.1	NA	10.1897	2.56112	0.824453	0.000128453	0.00283582	NA
ENSMUSG00000000402.2	Egfl6	7452.19	2.55703	0.559793	1.80106e-07	1.26116e-05	54156
ENSMUSG00000022510.14	Trp63	5022.71	2.55473	0.502012	1.42175e-08	1.60023e-06	22061
ENSMUSG00000039518.7	Cdsn	922.678	2.55443	1.06095	0.000285646	0.00531008	386463
ENSMUSG00000003555.7	Cyp17a1	28.7733	2.55337	0.763574	2.86759e-05	0.000845642	13074
ENSMUSG00000021768.15	Dusp13	311.055	2.55088	0.390911	2.48552e-12	2.85859e-09	27389
ENSMUSG00000027895.9	Kcnc4	226.48	2.54594	0.533803	6.10257e-08	5.2219e-06	99738
ENSMUSG00000027107.3	Chrna1	1813.84	2.5414	0.55322	1.34672e-07	9.97729e-06	11435
ENSMUSG00000067971.5	Olfr1321	320.767	2.53847	0.757349	2.0125e-05	0.000638314	236785
ENSMUSG00000020722.5	Cacng1	1218.99	2.53559	0.463593	1.51268e-09	2.79989e-07	12299
ENSMUSG00000036855.3	Gjd4	540.739	2.53344	0.512407	2.46677e-08	2.46188e-06	225152
ENSMUSG00000035860.9	Cdhr3	366.988	2.52726	0.409559	2.45361e-11	1.48149e-08	68764
ENSMUSG00000045545.8	Krt14	10047	2.52591	0.780229	3.19701e-05	0.000923613	16664
ENSMUSG00000030730.12	Atp2a1	52317.9	2.52477	0.397674	1.86448e-11	1.25086e-08	11937
ENSMUSG00000062077.14	Trim54	854.486	2.52114	0.45952	1.43368e-09	2.76776e-07	58522
ENSMUSG00000003227.4	Edar	350.097	2.51717	0.664188	4.24497e-06	0.000176766	13608
ENSMUSG00000062329.4	Cytl1	38.1602	2.51114	1.30463	0.00084585	0.0123662	231162
ENSMUSG00000035296.14	Sgcg	1043.44	2.50635	0.404263	2.26565e-11	1.40308e-08	24053
ENSMUSG00000028834.13	Trim63	868.943	2.50479	0.441247	4.87064e-10	1.2927e-07	433766
ENSMUSG00000026413.12	Pkp1	4432.38	2.49983	0.944669	0.000185505	0.00381628	18772
ENSMUSG00000028640.11	Tfap2c	353.825	2.49705	0.553885	2.04939e-07	1.4142e-05	21420
ENSMUSG00000097652.2	Mhrt	129.19	2.49449	0.488082	1.10701e-08	1.31062e-06	791403
ENSMUSG00000032013.6	Trim29	2465.51	2.49201	0.58248	6.51723e-07	3.73882e-05	72169
ENSMUSG00000072720.9	Myo18b	17168.8	2.49192	0.434625	4.99244e-10	1.31062e-07	74376
ENSMUSG00000105849.1	Mir409	298.378	2.48898	0.419385	1.08621e-10	4.30068e-08	723862
ENSMUSG00000048455.9	Sprr1b	128.919	2.48727	1.39563	0.000934675	0.0133025	20754
ENSMUSG00000020836.15	Coro6	1549.62	2.48715	0.381887	3.45483e-12	3.09041e-09	216961
ENSMUSG00000070084.3	Mir486	31.7937	2.47398	0.765588	4.0954e-05	0.00113042	723876
ENSMUSG00000029417.9	Cxcl9	219.014	2.47318	0.766408	3.19573e-05	0.000923613	17329
ENSMUSG00000068129.5	Cst7	188.13	2.47282	0.608395	1.47591e-06	7.34971e-05	13011
ENSMUSG00000071347.3	C1qtnf9	507.549	2.47101	0.510699	4.36094e-08	3.88655e-06	239126
ENSMUSG00000055874.6	Foxi3	393.893	2.47003	0.852879	8.65627e-05	0.00205168	232077
ENSMUSG00000040724.5	Kcna2	2098.1	2.46936	0.565829	4.13168e-07	2.55528e-05	16490
ENSMUSG00000030137.8	Tuba8	541.856	2.46856	0.653105	4.49483e-06	0.000183999	53857
ENSMUSG00000110547.1	Gm29773	284.353	2.4675	0.5118	4.82498e-08	4.23756e-06	101056072
ENSMUSG00000090356.2	Teddm3	55.8857	2.46241	2.12882	0.0018151	0.0221853	66561
ENSMUSG00000079588.3	Tmem182	2127.7	2.4611	0.395748	2.04032e-11	1.33183e-08	381339
ENSMUSG00000005339.10	Fcer1a	87.964	2.4602	0.675952	8.28519e-06	0.000306438	14125
ENSMUSG00000030592.18	Ryr1	58893	2.45869	0.424667	4.46421e-10	1.23931e-07	20190
ENSMUSG00000036172.17	Cd200r3	591.116	2.4529	0.674055	7.85918e-06	0.000294287	74603
ENSMUSG00000081822.1	NA	7.09596	2.45278	1.00594	0.00097063	0.0136918	NA
ENSMUSG00000022996.15	Wnt10b	163.92	2.45162	0.686201	9.83213e-06	0.00035128	22410
ENSMUSG00000007122.11	Casq1	14304.2	2.44878	0.415443	1.70712e-10	5.89006e-08	12372
ENSMUSG00000043430.5	Psapl1	400.382	2.44782	0.870696	0.000111357	0.0025301	76943
ENSMUSG00000038239.11	Hrc	5276.68	2.44715	0.44953	2.05174e-09	3.48969e-07	15464
ENSMUSG00000076052.1	Mir541	612.779	2.44631	0.380031	4.77732e-12	3.97868e-09	723941
ENSMUSG00000030996.8	Art1	845.638	2.44588	0.458567	3.4347e-09	5.21729e-07	11870
ENSMUSG00000005355.9	Casp14	615.883	2.44565	0.83067	7.56582e-05	0.00184575	12365
ENSMUSG00000108354.1	4931431B13Rik	11.0931	2.44433	1.96438	0.00309403	0.033148	70973
ENSMUSG00000104582.1	Mir380	904.72	2.44419	0.446753	1.55343e-09	2.79989e-07	723859
ENSMUSG00000030713.6	Klk7	432.456	2.44135	1.27252	0.000762624	0.0113978	23993
ENSMUSG00000026459.5	Myog	850.866	2.44057	0.489055	2.1485e-08	2.18027e-06	17928
ENSMUSG00000074647.3	Fam83c	197.353	2.44039	0.654587	5.47993e-06	0.000216614	71405
ENSMUSG00000049551.2	Fzd9	311.981	2.43971	0.607208	1.77538e-06	8.51877e-05	14371
ENSMUSG00000024770.14	Lipn	112.172	2.4389	0.661839	6.86237e-06	0.000261419	70166
ENSMUSG00000050425.2	Mrgprb2	533.708	2.43778	0.962095	0.000226256	0.00443191	243979
ENSMUSG00000076219.1	Mir487b	500.491	2.4355	0.433214	6.75576e-10	1.5736e-07	723940
ENSMUSG00000067001.11	Serpinb7	336.202	2.43358	0.712255	1.69758e-05	0.000557065	116872
ENSMUSG00000034634.7	Ly6d	1474.47	2.43224	0.627667	3.24265e-06	0.000139851	17068
ENSMUSG00000042717.5	Ppp1r3a	8990.58	2.42875	0.331189	1.54435e-14	5.39114e-11	140491
ENSMUSG00000018907.10	Alox12e	164.333	2.42805	1.34849	0.000933272	0.0132903	11685
ENSMUSG00000095241.1	Gm5478	15.0353	2.42759	0.798191	0.000110059	0.00250768	432987
ENSMUSG00000049641.14	Vgll2	1076.09	2.42455	0.526773	1.39288e-07	1.02563e-05	215031
ENSMUSG00000043165.7	Lor	561.542	2.42134	1.17906	0.000614402	0.00962182	16939
ENSMUSG00000044086.8	Lmod3	4819.35	2.42042	0.397204	4.76897e-11	2.39959e-08	320502
ENSMUSG00000110131.1	Gm18066	21.451	2.42007	0.804002	9.22815e-05	0.0021555	100416355
ENSMUSG00000016327.9	Atp1b4	24623.4	2.41973	0.39254	3.36052e-11	1.84462e-08	67821
ENSMUSG00000046828.3	Mettl21e	2030.76	2.41942	0.500777	5.36429e-08	4.6772e-06	403183
ENSMUSG00000056569.10	Mpz	521.829	2.41726	0.506531	6.12622e-08	5.2219e-06	17528
ENSMUSG00000060913.6	Trim55	3316.3	2.41648	0.423309	4.63903e-10	1.2732e-07	381485
ENSMUSG00000103927.1	NA	54.0934	2.41294	0.941215	0.00023183	0.00450756	NA
ENSMUSG00000038086.4	Hspb2	509.934	2.41009	0.448143	2.70184e-09	4.35033e-07	69253
ENSMUSG00000057280.15	Musk	2135.64	2.40757	0.479006	1.8585e-08	1.93476e-06	18198
ENSMUSG00000037263.13	Aldh3b3	203.313	2.40688	1.26733	0.000810431	0.0119569	73458
ENSMUSG00000031448.12	Adprhl1	1050.37	2.4057	0.475125	1.59255e-08	1.75632e-06	234072
ENSMUSG00000032807.5	Alox12b	1063.28	2.40259	0.767746	4.50593e-05	0.00121731	11686
ENSMUSG00000099906.2	Lincmd1	226.922	2.40083	0.423996	5.85176e-10	1.49863e-07	105661730
ENSMUSG00000050808.13	Muc15	626.001	2.40023	1.10215	0.000493143	0.00814107	269328
ENSMUSG00000030911.7	Zp2	91.2362	2.399	0.457917	6.43914e-09	8.22847e-07	22787
ENSMUSG00000019787.9	Trdn	23755.8	2.39822	0.440242	1.83946e-09	3.17333e-07	76757
ENSMUSG00000105178.1	Mir376a	1046.88	2.39777	0.415293	2.80368e-10	8.59387e-08	723855
ENSMUSG00000098103.1	NA	9.45216	2.38846	0.873173	0.00036085	0.00638882	NA
ENSMUSG00000031519.3	Asb5	673.313	2.38087	0.363882	2.30063e-12	2.85859e-09	76294
ENSMUSG00000032523.11	Hhatl	671.75	2.37992	0.360401	1.53756e-12	2.32095e-09	74770
ENSMUSG00000022519.13	Srl	21852.8	2.37982	0.424165	1.23381e-09	2.52533e-07	106393
ENSMUSG00000020067.8	Mypn	10055.2	2.37935	0.407803	2.80371e-10	8.59387e-08	68802
ENSMUSG00000071019.11	Sdr16c6	513.43	2.37757	0.59406	1.91197e-06	8.94921e-05	242286
ENSMUSG00000021091.8	Serpina3n	191.77	2.37565	0.613057	3.2745e-06	0.000140722	20716
ENSMUSG00000042532.14	Golga7b	112.476	2.37295	0.651145	8.0797e-06	0.00030068	71146
ENSMUSG00000099269.3	Calm5	145.405	2.37053	1.2083	0.000755653	0.0113287	494124
ENSMUSG00000025754.11	Agbl1	915.165	2.37022	0.510044	1.11527e-07	8.57834e-06	244071
ENSMUSG00000050783.4	Htr1f	143.373	2.36996	0.595737	2.22772e-06	0.000101676	15557
ENSMUSG00000034990.15	Otoa	163.264	2.36995	0.449186	5.00783e-09	6.7194e-07	246190
ENSMUSG00000070144.1	Mir1a-1	2910.65	2.36993	0.541964	4.16728e-07	2.56755e-05	387136
ENSMUSG00000070424.12	Art5	90.1207	2.36811	0.771116	5.71429e-05	0.00148717	11875
ENSMUSG00000020216.13	Jsrp1	989.22	2.36667	0.514297	1.38114e-07	1.0201e-05	71912
ENSMUSG00000037139.15	Myom3	9213.71	2.36516	0.411902	4.76125e-10	1.27771e-07	242702
ENSMUSG00000032281.11	Acsbg1	653.009	2.36386	0.816498	8.98373e-05	0.0021189	94180
ENSMUSG00000024803.8	Ankrd1	1100.77	2.36358	0.450634	5.70038e-09	7.56459e-07	107765
ENSMUSG00000065477.3	Mir411	208.668	2.3629	0.575224	1.28955e-06	6.58462e-05	723936
ENSMUSG00000030156.5	Cd69	26.7575	2.36241	1.06082	0.00058666	0.00926685	12515
ENSMUSG00000032033.11	Barx2	559.911	2.35649	0.528234	2.71382e-07	1.78305e-05	12023
ENSMUSG00000059741.13	Myl3	1244.12	2.35421	0.424047	1.01729e-09	2.18233e-07	17897
ENSMUSG00000033182.12	Kbtbd12	1011.42	2.35313	0.435745	2.38075e-09	3.99192e-07	74589
ENSMUSG00000032845.15	Alpk2	1186.08	2.35249	0.389374	5.98664e-11	2.83509e-08	225638
ENSMUSG00000056972.6	Magel2	7040.92	2.35161	0.482238	4.2373e-08	3.80443e-06	27385
ENSMUSG00000001027.7	Scn4a	2603.66	2.35039	0.414863	5.35778e-10	1.39141e-07	110880
ENSMUSG00000071342.5	Lsmem1	176.473	2.34668	0.441868	4.19983e-09	5.94543e-07	380755
ENSMUSG00000033044.12	Dhrs7c	1641.45	2.34455	0.462566	1.39718e-08	1.59173e-06	68460
ENSMUSG00000102414.1	NA	20.2397	2.34315	0.829402	0.000168801	0.00354881	NA
ENSMUSG00000002007.5	Srpk3	2768.34	2.34207	0.448508	6.73916e-09	8.4773e-07	56504
ENSMUSG00000070076.2	Mir127	690.179	2.3409	0.409092	3.87227e-10	1.11905e-07	387146
ENSMUSG00000018822.7	Sfrp5	74.5685	2.33852	0.894148	0.000205781	0.00414861	54612
ENSMUSG00000028736.13	Pax7	279.416	2.33373	0.526228	3.13929e-07	2.02187e-05	18509
ENSMUSG00000041559.7	Fmod	7370.44	2.33148	0.868978	0.000165459	0.00349315	14264
ENSMUSG00000025537.12	Phkg1	309.483	2.3303	0.38403	5.16571e-11	2.54617e-08	18682
ENSMUSG00000032015.16	Pou2f3	1418.51	2.32987	0.907899	0.000222199	0.00438659	18988
ENSMUSG00000055027.17	Smyd1	2182.09	2.32744	0.405745	3.96866e-10	1.12766e-07	12180
ENSMUSG00000042793.13	Lgr6	1039	2.32633	0.515076	2.08885e-07	1.43732e-05	329252
ENSMUSG00000039891.6	Txlnb	4217.52	2.32431	0.39811	1.95765e-10	6.47687e-08	378431
ENSMUSG00000042895.5	Abra	647.484	2.32361	0.378154	3.1363e-11	1.80352e-08	223513
ENSMUSG00000005950.14	P2rx5	388.628	2.31999	0.461671	1.82663e-08	1.90982e-06	94045
ENSMUSG00000004939.7	Nmrk2	37.9023	2.31993	0.584743	3.03835e-06	0.000132698	69564
ENSMUSG00000024053.10	Emilin2	5134.07	2.31941	0.464504	2.49146e-08	2.47629e-06	246707
ENSMUSG00000021347.3	Prl7b1	12.846	2.31801	1.50491	0.00222673	0.025906	75596
ENSMUSG00000040127.13	Sdr9c7	171.44	2.31738	1.0198	0.000435646	0.00741488	70061
ENSMUSG00000070323.11	Mmp27	136.724	2.31553	0.84357	0.000143312	0.00311826	234911
ENSMUSG00000074001.3	Klhl40	1362.64	2.31439	0.396312	1.94978e-10	6.47687e-08	72330
ENSMUSG00000038204.13	Asb10	58.0924	2.31259	0.481962	6.93147e-08	5.83306e-06	117590
ENSMUSG00000027868.11	Tbx15	5424.11	2.30708	0.485818	9.31127e-08	7.42198e-06	21384
ENSMUSG00000078956.3	NA	10.2284	2.30643	1.14196	0.00144496	0.0187231	NA
ENSMUSG00000032503.18	Arpp21	4647.21	2.30642	0.430191	3.01486e-09	4.74467e-07	74100
ENSMUSG00000079243.3	Xirp1	4930.85	2.30386	0.392014	1.63218e-10	5.79712e-08	22437
ENSMUSG00000046886.6	Zfp474	117.42	2.30326	0.548394	9.21478e-07	5.02382e-05	66758
ENSMUSG00000048349.9	Pou4f1	48.5945	2.29944	1.39436	0.00135152	0.0176825	18996
ENSMUSG00000026950.17	Neb	913044	2.29876	0.375572	1.66925e-10	5.84285e-08	17996
ENSMUSG00000042451.12	Mybph	2019.18	2.29866	0.453414	1.41293e-08	1.60023e-06	53311
ENSMUSG00000048776.8	Pthlh	307.622	2.29813	0.33282	2.09697e-13	4.60418e-10	19227
ENSMUSG00000047462.9	Gpr141b	905.6	2.29595	0.881578	0.00020479	0.00413207	319293
ENSMUSG00000040314.2	Ctsg	64.9491	2.29018	0.91751	0.000285401	0.00531008	13035
ENSMUSG00000041828.15	Abca8a	10447.2	2.28987	0.402273	6.15886e-10	1.5207e-07	217258
ENSMUSG00000033730.4	Egr3	664.801	2.28755	0.579068	2.44279e-06	0.000109459	13655
ENSMUSG00000076241.2	Mir543	651.801	2.28751	0.368968	2.20453e-11	1.40115e-08	723881
ENSMUSG00000054459.8	Vsnl1	206.578	2.28454	0.88123	0.000211639	0.00422437	26950
ENSMUSG00000038403.10	Hjv	2533.99	2.28379	0.402175	6.29637e-10	1.5207e-07	69585
ENSMUSG00000025348.9	Itga7	3664.35	2.28086	0.429615	4.68622e-09	6.46752e-07	16404
ENSMUSG00000076145.1	Mir679	616.882	2.28072	0.4606	2.61195e-08	2.5437e-06	751539
ENSMUSG00000009471.4	Myod1	396.057	2.2782	0.545647	9.83192e-07	5.28865e-05	17927
ENSMUSG00000062082.16	Cd200r4	434.485	2.27609	0.752411	6.46256e-05	0.00163782	239849
ENSMUSG00000070105.3	Mir495	374.176	2.27485	0.416552	1.78783e-09	3.10644e-07	751522
ENSMUSG00000065526.4	Mir337	1964.79	2.27389	0.407518	1.02674e-09	2.18233e-07	723843
ENSMUSG00000028359.4	Orm3	23.078	2.27183	1.10934	0.00088501	0.0127708	18407
ENSMUSG00000067006.12	Serpinb5	5873.01	2.26886	0.886908	0.000271029	0.00509804	20724
ENSMUSG00000060621.6	Nkpd1	131.49	2.26516	1.05575	0.000581358	0.00922597	69547
ENSMUSG00000048721.2	Fndc9	450.998	2.26512	1.19637	0.000907128	0.0130382	320116
ENSMUSG00000026564.9	Dusp27	3559.31	2.26425	0.46518	4.01218e-08	3.6651e-06	240892
ENSMUSG00000038663.7	Fsd2	6547.51	2.26137	0.419677	2.65438e-09	4.33166e-07	244091
ENSMUSG00000047419.5	Cmya5	60935.3	2.26086	0.371565	6.63622e-11	3.08227e-08	76469
ENSMUSG00000006587.6	Snai3	44.0601	2.26037	0.577201	3.56457e-06	0.00015157	30927
ENSMUSG00000032262.13	Elovl4	2155.88	2.2587	0.492004	1.52392e-07	1.09541e-05	83603
ENSMUSG00000071540.4	3425401B19Rik	3826.94	2.25648	0.411456	1.54477e-09	2.79989e-07	100504518
ENSMUSG00000070133.1	Mir434	133.977	2.2512	0.446331	1.74014e-08	1.85144e-06	723867
ENSMUSG00000022096.14	Hr	783.129	2.24964	0.574761	2.89762e-06	0.000126781	15460
ENSMUSG00000003657.9	Calb2	30.0007	2.24889	1.13645	0.000927498	0.0132393	12308
ENSMUSG00000066755.2	Tnfsf18	37.3844	2.2473	0.70595	4.91436e-05	0.00131296	240873
ENSMUSG00000020435.17	Osbp2	482.788	2.24653	1.02629	0.00053839	0.0087036	74309
ENSMUSG00000020017.14	Hal	1416.37	2.24412	0.75964	7.98973e-05	0.00193355	15109
ENSMUSG00000003469.9	Phyhip	304.045	2.24332	0.54403	1.24084e-06	6.36282e-05	105653
ENSMUSG00000024617.16	Camk2a	2180.4	2.24222	0.436622	1.03165e-08	1.23349e-06	12322
ENSMUSG00000094146.1	Gm10142	49.7453	2.24188	1.3969	0.00145693	0.0188271	100502921
ENSMUSG00000012777.14	Acp4	52.0993	2.23969	0.854973	0.000226508	0.00443324	100503991
ENSMUSG00000039376.13	Synpo2l	8693.97	2.23859	0.419281	4.62568e-09	6.42065e-07	68760
ENSMUSG00000031461.4	Myom2	39947.8	2.23845	0.373942	1.36762e-10	5.08165e-08	17930
ENSMUSG00000107585.1	3300002P13Rik	7.01656	2.23734	1.16725	0.00235062	0.0270215	70230
ENSMUSG00000030792.8	Dkkl1	84.7534	2.23395	0.590814	5.41672e-06	0.000214467	50722
ENSMUSG00000065433.1	Mir370	1883.55	2.23236	0.451596	2.77781e-08	2.67289e-06	723854
ENSMUSG00000037318.10	Traf3ip3	1516.43	2.23167	0.396211	6.77602e-10	1.5736e-07	215243
ENSMUSG00000027912.8	Lce1m	1145.29	2.23137	2.07393	0.00199051	0.0237524	66203
ENSMUSG00000098342.1	NA	704.973	2.23128	0.377471	1.36762e-10	5.08165e-08	NA
ENSMUSG00000064417.1	DQ267102	29.9289	2.23117	0.697581	4.89392e-05	0.00130895	100861572
ENSMUSG00000064179.13	Tnnt1	13544.4	2.23062	0.414313	4.47082e-09	6.24157e-07	21955
ENSMUSG00000053522.11	Lgals7	2823.88	2.22999	1.0051	0.000510559	0.00834869	16858
ENSMUSG00000061126.4	Cyp4f39	318.761	2.22773	0.668724	2.48135e-05	0.000752884	320997
ENSMUSG00000050296.14	Abca12	5221.46	2.22329	0.943327	0.000378417	0.0066421	74591
ENSMUSG00000053475.5	Tnfaip6	1181.02	2.22327	0.516078	5.5916e-07	3.31814e-05	21930
ENSMUSG00000051456.4	Hspb3	921.577	2.2223	0.436829	1.3352e-08	1.52833e-06	56534
ENSMUSG00000029683.7	Lmod2	4870.13	2.22209	0.359975	3.333e-11	1.84462e-08	93677
ENSMUSG00000074637.7	Sox2	1992.34	2.21932	0.868046	0.000244707	0.00470321	20674
ENSMUSG00000050765.3	Gm5084	52.4454	2.21801	0.647683	2.07567e-05	0.000655316	100503759
ENSMUSG00000045087.8	S1pr5	17.933	2.21768	1.02301	0.000821855	0.0120739	94226
ENSMUSG00000045267.3	Tas2r119	35.5412	2.21763	0.702969	5.49473e-05	0.00144563	57254
ENSMUSG00000080411.1	Mir1193	2202.44	2.21677	0.450589	3.13958e-08	2.99712e-06	100316673
ENSMUSG00000085925.3	Rtl1	2760.45	2.21666	0.392994	7.34354e-10	1.67322e-07	353326
ENSMUSG00000000318.16	Clec10a	248.607	2.21587	0.682664	3.32569e-05	0.000952812	17312
ENSMUSG00000042124.5	Lce1f	1023.43	2.21578	1.46163	0.0014905	0.0191685	67828
ENSMUSG00000108280.1	NA	81.8308	2.21541	0.435772	1.60246e-08	1.75878e-06	NA
ENSMUSG00000026173.15	Plcd4	998.966	2.2149	0.383488	2.98327e-10	9.00648e-08	18802
ENSMUSG00000070072.1	Mir433	1447.16	2.2129	0.398951	1.11147e-09	2.31417e-07	723937
ENSMUSG00000048368.9	Omd	954.071	2.20966	1.66746	0.0017594	0.0216691	27047
ENSMUSG00000000094.12	Tbx4	144.284	2.20939	1.07949	0.00071468	0.0108628	21387
ENSMUSG00000051367.8	Six1	645.316	2.20833	0.473625	1.11085e-07	8.57163e-06	20471
ENSMUSG00000073008.11	Gpr174	169.265	2.20677	0.519962	7.88546e-07	4.41879e-05	213439
ENSMUSG00000050558.13	Prokr2	139.277	2.20671	0.438417	1.90515e-08	1.96949e-06	246313
ENSMUSG00000078657.6	Crnn	31.8631	2.20564	2.05884	0.00238591	0.0273621	381457
ENSMUSG00000070141.2	Mir494	201.175	2.20516	0.509433	5.33273e-07	3.18802e-05	723878
ENSMUSG00000025955.13	Akr1cl	50.7818	2.20488	0.897678	0.000342914	0.00614853	70861
ENSMUSG00000065399.2	Mir133a-1	95.0003	2.20328	0.671633	3.11058e-05	0.000902966	387151
ENSMUSG00000031409.1	Tceal6	590.038	2.19943	0.503263	4.43221e-07	2.71121e-05	66104
ENSMUSG00000070547.4	Mrgprb1	1548.25	2.19867	1.21821	0.00105644	0.014647	233231
ENSMUSG00000053093.16	Myh7	30689.7	2.19854	0.344204	6.8312e-12	5.32217e-09	140781
ENSMUSG00000029205.12	Chrna9	366.439	2.19671	0.489358	2.56445e-07	1.6996e-05	231252
ENSMUSG00000031509.10	1700016D06Rik	13.7396	2.19442	1.28148	0.00189942	0.022974	76413
ENSMUSG00000024366.7	Gfra3	233.736	2.19274	0.588583	6.22889e-06	0.00024109	14587
ENSMUSG00000075289.4	Carns1	301.88	2.19211	0.445594	3.3412e-08	3.16457e-06	107239
ENSMUSG00000031841.19	Cdh13	3414.54	2.18826	0.391179	8.61733e-10	1.92709e-07	12554
ENSMUSG00000077879.1	NA	92.907	2.18633	0.426333	1.22672e-08	1.42441e-06	NA
ENSMUSG00000020908.14	Myh3	328997	2.18477	0.384542	3.78825e-09	5.54507e-07	17883
ENSMUSG00000059900.14	Tmem40	305.02	2.18472	0.645898	2.15988e-05	0.000674844	94346
ENSMUSG00000070385.12	Ampd1	14092.6	2.18468	0.394809	1.76127e-09	3.08248e-07	229665
ENSMUSG00000058665.8	En1	124.756	2.18426	0.700406	5.24127e-05	0.00138802	13798
ENSMUSG00000049134.15	Nrap	22722.6	2.18334	0.396079	1.43709e-09	2.76776e-07	18175
ENSMUSG00000022215.6	Fitm1	1335.61	2.18334	0.408974	3.57682e-09	5.28703e-07	68680
ENSMUSG00000038242.12	Aox4	3153.02	2.18327	1.2673	0.00120018	0.0160591	71872
ENSMUSG00000020871.8	Dlx4	19.6533	2.18261	0.686648	6.68179e-05	0.00168435	13394
ENSMUSG00000052374.15	Actn2	83261.9	2.18085	0.363344	7.87037e-11	3.39438e-08	11472
ENSMUSG00000021765.8	Fst	1191.06	2.1803	0.315219	1.91064e-13	4.60418e-10	14313
ENSMUSG00000025129.2	Ppp1r27	245.451	2.1803	0.357121	4.31021e-11	2.2149e-08	68701
ENSMUSG00000046856.13	Gpr1	115.928	2.17798	0.536014	1.74074e-06	8.40847e-05	241070
ENSMUSG00000030098.15	Grip2	1139.57	2.17749	0.482112	2.2239e-07	1.50032e-05	243547
ENSMUSG00000049537.10	Tecrl	2820.69	2.17617	0.518609	9.23866e-07	5.0255e-05	243078
ENSMUSG00000111203.1	NA	41.9263	2.17489	0.637135	2.3088e-05	0.00071216	NA
ENSMUSG00000035557.9	Krt17	3127.75	2.17451	0.537407	1.84251e-06	8.70845e-05	16667
ENSMUSG00000027596.10	a	49.2853	2.17371	0.701956	6.23343e-05	0.00158975	50518
ENSMUSG00000051747.14	Ttn	5.14058e+06	2.17207	0.347681	3.89201e-10	1.11905e-07	22138
ENSMUSG00000030507.6	Dbx1	54.6566	2.17076	0.833577	0.000237984	0.00460253	13172
ENSMUSG00000026418.16	Tnni1	2747.71	2.16851	0.484626	2.7168e-07	1.78305e-05	21952
ENSMUSG00000028111.4	Ctsk	1923.33	2.16826	0.39877	2.08115e-09	3.51497e-07	13038
ENSMUSG00000031372.7	Trex2	66.8338	2.16719	1.10435	0.000889126	0.0128204	24102
ENSMUSG00000074199.7	Krtdap	6296.69	2.16429	1.06032	0.00075448	0.0113258	64661
ENSMUSG00000018845.14	Unc45b	2597.22	2.16418	0.42872	1.67923e-08	1.80253e-06	217012
ENSMUSG00000005087.17	Cd44	15820	2.16236	0.35855	6.82691e-11	3.11101e-08	12505
ENSMUSG00000114968.1	A630019I02Rik	900.322	2.15843	0.475251	2.12163e-07	1.4475e-05	408254
ENSMUSG00000005628.12	Tmod4	2016.01	2.15714	0.429411	1.90817e-08	1.96949e-06	50874
ENSMUSG00000031877.9	Ces2g	6654.45	2.15686	0.900528	0.000361335	0.00638882	72361
ENSMUSG00000070080.1	Mir431	405.245	2.15391	0.389863	1.30637e-09	2.63491e-07	723866
ENSMUSG00000029862.15	Clcn1	1265.07	2.15382	0.464344	1.42055e-07	1.04283e-05	12723
ENSMUSG00000049281.16	Scn3b	1163.42	2.15213	0.508936	8.12173e-07	4.51973e-05	235281
ENSMUSG00000035923.4	Myf6	1159.74	2.15154	0.388105	1.15608e-09	2.38646e-07	17878
ENSMUSG00000042828.12	Trim72	1850.25	2.146	0.431932	2.5355e-08	2.48933e-06	434246
ENSMUSG00000091898.8	Tnnc1	7141.76	2.14446	0.46895	1.74345e-07	1.23483e-05	21924
ENSMUSG00000015843.10	Rxrg	879.756	2.14262	0.475415	2.50861e-07	1.6737e-05	20183
ENSMUSG00000027470.9	Mylk2	1707.81	2.13784	0.453047	8.75141e-08	7.04547e-06	228785
ENSMUSG00000025141.2	Myadml2	220.052	2.13708	0.406935	6.19936e-09	8.04984e-07	68515
ENSMUSG00000028328.13	Tmod1	5416.93	2.13673	0.294161	1.58782e-14	5.39114e-11	21916
ENSMUSG00000042212.3	Sprr2d	196.953	2.13659	1.38256	0.00152914	0.019551	20758
ENSMUSG00000064545.1	Gm22981	11.115	2.1336	0.941818	0.000918749	0.0131455	115488052
ENSMUSG00000004098.7	Col5a3	6518.17	2.13268	0.392409	2.69423e-09	4.35033e-07	53867
ENSMUSG00000040694.3	Apobec2	2922.46	2.13266	0.378611	7.01448e-10	1.61346e-07	11811
ENSMUSG00000072900.2	Mir540	258.594	2.13231	0.517244	1.31453e-06	6.68388e-05	723880
ENSMUSG00000058260.2	Serpina9	21.5736	2.13207	0.658473	5.21317e-05	0.00138513	71907
ENSMUSG00000056880.12	Gadl1	671.36	2.13117	0.481823	3.49484e-07	2.22124e-05	73748
ENSMUSG00000045776.3	Lrtm1	442.531	2.13009	0.530616	2.03371e-06	9.40961e-05	319476
ENSMUSG00000026051.8	Ecrg4	503.138	2.12919	0.621644	1.8801e-05	0.000605442	78896
ENSMUSG00000033825.9	Tpsb2	5279.15	2.12914	0.687142	5.50516e-05	0.00144601	17229
ENSMUSG00000062694.7	Cav3	2654.06	2.12893	0.38663	1.44094e-09	2.76776e-07	12391
ENSMUSG00000037346.4	Hrh4	96.8558	2.12869	0.591067	1.08045e-05	0.000379841	225192
ENSMUSG00000044951.14	Mylk4	6874.57	2.12487	0.547677	3.79336e-06	0.00016017	238564
ENSMUSG00000026069.15	Il1rl1	2590.17	2.1246	0.67129	4.47585e-05	0.00121189	17082
ENSMUSG00000058975.7	Kcnc1	479.213	2.12454	0.394807	3.05639e-09	4.76244e-07	16502
ENSMUSG00000080406.1	Mir1188	666.995	2.12413	0.347725	4.00322e-11	2.10187e-08	100316669
ENSMUSG00000115610.1	NA	133.367	2.12258	0.384453	1.44403e-09	2.76776e-07	NA
ENSMUSG00000052316.9	Lrrc15	739.327	2.1217	0.523491	1.82784e-06	8.67306e-05	74488
ENSMUSG00000105853.1	Mir376b	564.689	2.12159	0.520205	1.61005e-06	7.87165e-05	723934
ENSMUSG00000041700.9	Lhfpl1	77.2853	2.12047	0.396065	4.08057e-09	5.8663e-07	237091
ENSMUSG00000075217.1	Fads2b	865.96	2.1181	1.07442	0.00085219	0.0124363	228151
ENSMUSG00000091712.1	Sec14l5	237.309	2.11673	0.446744	8.37174e-08	6.80789e-06	665119
ENSMUSG00000028348.7	Cavin4	4379.81	2.11384	0.395135	3.49238e-09	5.22215e-07	68016
ENSMUSG00000098807.2	Mir300	73.0864	2.11332	0.497912	8.64322e-07	4.75749e-05	723833
ENSMUSG00000027077.7	Smtnl1	1931.5	2.11311	0.363463	2.5015e-10	8.0555e-08	68678
ENSMUSG00000104858.1	Mir136	241.499	2.11099	0.441797	6.78926e-08	5.73336e-06	387154
ENSMUSG00000112841.1	NA	126.224	2.10959	0.398009	4.94112e-09	6.68147e-07	NA
ENSMUSG00000080687.1	Mir1197	305.899	2.10814	0.391403	2.89784e-09	4.61063e-07	100316751
ENSMUSG00000024526.8	Cidea	199.41	2.1073	0.471945	2.9729e-07	1.93015e-05	12683
ENSMUSG00000095139.2	Pou3f2	111.393	2.10656	0.800098	0.0002161	0.00429567	18992
ENSMUSG00000020061.17	Mybpc1	189593	2.10559	0.341635	1.50595e-10	5.51088e-08	109272
ENSMUSG00000065577.1	Mir329	508.297	2.1047	0.410261	1.21037e-08	1.41907e-06	723842
ENSMUSG00000112148.1	Lilrb4a	169.567	2.104	0.580727	9.58417e-06	0.000344973	14728
ENSMUSG00000034362.7	Csta1	2414.8	2.10334	0.812653	0.000240937	0.00464044	209294
ENSMUSG00000079025.9	Gsdmc	648.246	2.10275	0.815984	0.0002397	0.00462031	83492
ENSMUSG00000092586.8	Ly6g6c	544.82	2.10188	1.24064	0.00129896	0.0171903	68468
ENSMUSG00000085779.1	NA	274.884	2.10178	0.428946	3.72319e-08	3.48537e-06	NA
ENSMUSG00000075307.3	Klhl41	25385.7	2.09914	0.350677	9.02063e-11	3.82221e-08	228003
ENSMUSG00000054034.10	Tceal5	1966.85	2.09632	0.409402	1.18246e-08	1.39311e-06	331532
ENSMUSG00000087579.7	Hectd2os	69.305	2.09583	0.703456	8.7221e-05	0.00206526	668215
ENSMUSG00000037577.12	Ephx3	147.721	2.09331	0.716797	9.81306e-05	0.00226582	71932
ENSMUSG00000001510.8	Dlx3	339.332	2.09194	0.427008	3.76166e-08	3.498e-06	13393
ENSMUSG00000065428.4	Mir382	86.7501	2.08839	0.525819	2.6556e-06	0.000117254	723912
ENSMUSG00000037185.8	Krt80	432.226	2.08454	0.506246	1.3577e-06	6.87333e-05	74127
ENSMUSG00000017344.4	Vtn	462.616	2.08431	0.316518	1.99338e-12	2.83201e-09	22370
ENSMUSG00000021953.14	Tdh	137.815	2.0825	0.882758	0.000419783	0.00718655	58865
ENSMUSG00000033967.4	Rnf225	230.341	2.07906	0.652069	4.34501e-05	0.00118443	381845
ENSMUSG00000070691.10	Runx3	310.269	2.07839	0.441987	1.00177e-07	7.95878e-06	12399
ENSMUSG00000055333.14	Fat2	3474.83	2.07834	0.466273	3.07207e-07	1.98387e-05	245827
ENSMUSG00000043681.5	Fam25c	590.762	2.07809	0.948852	0.000579756	0.00921808	69134
ENSMUSG00000097698.1	NA	79.3653	2.07644	0.480324	6.2706e-07	3.64056e-05	NA
ENSMUSG00000042567.20	Nek10	175.48	2.07611	0.437465	8.2236e-08	6.7119e-06	674895
ENSMUSG00000028262.13	Clca3a2	5668.18	2.07598	0.582981	1.3062e-05	0.000445937	80797
ENSMUSG00000077001.2	Mir544	1402.58	2.07572	0.471272	3.88879e-07	2.43322e-05	100124450
ENSMUSG00000028386.1	Slc46a2	176.876	2.0754	1.21531	0.0013363	0.0175499	30936
ENSMUSG00000034579.17	Pla2g3	43.8741	2.07258	0.659545	5.75222e-05	0.00149073	237625
ENSMUSG00000025488.9	Cox8b	1565.08	2.07179	0.357525	2.81101e-10	8.59387e-08	12869
ENSMUSG00000060180.12	Myh13	2833.26	2.07129	0.4674	3.94694e-07	2.46322e-05	544791
ENSMUSG00000107696.1	NA	81.7769	2.07125	0.882274	0.000442195	0.0074923	NA
ENSMUSG00000021579.4	Lrrc14b	383.156	2.06849	0.421559	3.67518e-08	3.45381e-06	432779
ENSMUSG00000063522.5	Ly6m	48.041	2.06714	0.989552	0.000784577	0.0116538	67038
ENSMUSG00000106348.1	Mir1a-2	8.26233	2.06395	1.22905	0.00279457	0.0306793	723959
ENSMUSG00000000049.11	Apoh	225.797	2.06356	1.08524	0.00101122	0.014138	11818
ENSMUSG00000005716.16	Pvalb	444.453	2.06255	0.484444	7.97135e-07	4.45658e-05	19293
ENSMUSG00000073418.4	C4b	700.601	2.06245	0.835194	0.000318311	0.0057934	12268
ENSMUSG00000025784.5	Clec3b	1667.06	2.06176	0.493769	1.1149e-06	5.86647e-05	21922
ENSMUSG00000076006.2	Mir376c	1123.53	2.0608	0.436489	8.95814e-08	7.16414e-06	723856
ENSMUSG00000065498.4	Mir379	705.519	2.05886	0.503738	1.62689e-06	7.92191e-05	723858
ENSMUSG00000026308.8	Klhl30	492.073	2.05704	0.435405	8.88391e-08	7.12838e-06	70788
ENSMUSG00000037681.13	Esyt3	571.111	2.05668	0.735678	0.000141205	0.00307518	272636
ENSMUSG00000035606.8	Ky	1439.35	2.05603	0.549067	6.58602e-06	0.000252085	16716
ENSMUSG00000096553.1	NA	54.4392	2.05494	0.831743	0.00034992	0.00624171	NA
ENSMUSG00000007097.14	Atp1a2	5089.38	2.05405	0.3456	1.19878e-10	4.5957e-08	98660
ENSMUSG00000032735.14	Ablim3	4535.24	2.05219	0.461323	3.33743e-07	2.13242e-05	319713
ENSMUSG00000038292.14	Kash5	92.562	2.05102	0.624623	3.3708e-05	0.000962313	384619
ENSMUSG00000004872.15	Pax3	145.355	2.04763	1.47971	0.00191464	0.0231097	18505
ENSMUSG00000060962.12	Dmkn	8572.33	2.04686	1.095	0.0011365	0.0154294	73712
ENSMUSG00000031791.8	Tmem38a	4355.89	2.04594	0.361476	6.25938e-10	1.5207e-07	74166
ENSMUSG00000043719.14	Col6a6	19763	2.04458	0.434415	1.48887e-07	1.07986e-05	245026
ENSMUSG00000079022.9	Col22a1	1435.44	2.04334	0.797749	0.000258582	0.00491754	69700
ENSMUSG00000089722.2	Cd300ld5	10.0679	2.04332	0.853979	0.000796311	0.0117774	100043125
ENSMUSG00000006457.3	Actn3	8760.33	2.03701	0.435516	1.45152e-07	1.06234e-05	11474
ENSMUSG00000024471.12	Myot	14572.8	2.03561	0.382488	4.20946e-09	5.94543e-07	58916
ENSMUSG00000078486.3	Perm1	2202.42	2.03553	0.395718	1.08312e-08	1.28864e-06	74183
ENSMUSG00000002104.11	Rapsn	235.933	2.03456	0.335406	5.81439e-11	2.80858e-08	19400
ENSMUSG00000048442.15	Smim5	36.0115	2.03412	0.647192	6.07275e-05	0.0015596	66528
ENSMUSG00000042477.7	Tfap2e	38.4743	2.03382	1.1851	0.00149443	0.0191987	332937
ENSMUSG00000021702.7	Thbs4	10773.1	2.03365	0.737888	0.000158074	0.00338458	21828
ENSMUSG00000025216.9	Lbx1	36.0639	2.03169	1.21567	0.00159973	0.0202214	16814
ENSMUSG00000105563.1	NA	13.3959	2.02974	0.797013	0.000460348	0.00772106	NA
ENSMUSG00000037362.8	Ccn3	2571.04	2.02477	0.43174	1.06333e-07	8.25776e-06	18133
ENSMUSG00000086354.2	NA	399.937	2.0218	0.46417	5.01144e-07	3.0259e-05	NA
ENSMUSG00000022441.17	Efcab6	349.619	2.0216	0.425597	8.13752e-08	6.70776e-06	77627
ENSMUSG00000002500.15	Rpl3l	444.398	2.02069	0.552644	8.75855e-06	0.000321973	66211
ENSMUSG00000041797.7	Abca9	17600.6	2.02059	0.426625	1.02667e-07	8.02617e-06	217262
ENSMUSG00000038201.10	Kcna7	38.568	2.01871	0.811115	0.000361263	0.00638882	16495
ENSMUSG00000021478.6	Drd1	71.7537	2.01513	1.24418	0.00159883	0.0202214	13488
ENSMUSG00000061086.12	Myl4	6043.1	2.01246	0.462099	5.61525e-07	3.32401e-05	17896
ENSMUSG00000000247.11	Lhx2	918.853	2.01134	1.39804	0.00184823	0.0224993	16870
ENSMUSG00000036198.12	Arhgap36	18314.4	2.00887	0.369907	2.43977e-09	4.00853e-07	75404
ENSMUSG00000024210.2	Ip6k3	312.986	2.00759	0.398865	2.01216e-08	2.06799e-06	271424
ENSMUSG00000079110.11	Capn3	2368.26	2.00647	0.395858	1.60935e-08	1.75878e-06	12335
ENSMUSG00000050108.12	Bpifc	1520.7	2.00597	1.198	0.00143005	0.0185891	270757
ENSMUSG00000041449.16	NA	587.438	2.00572	0.885265	0.000521418	0.00849749	NA
ENSMUSG00000045761.15	Togaram2	125.521	2.00521	0.420277	7.77893e-08	6.47851e-06	320159
ENSMUSG00000065561.2	Mir369	286.552	2.00377	0.461683	5.77385e-07	3.37652e-05	723933
ENSMUSG00000044938.8	Klhl31	11643.2	2.00203	0.398794	2.26166e-08	2.28551e-06	244923
ENSMUSG00000040705.2	A930016O22Rik	389.238	2.00165	0.364355	1.69104e-09	3.0031e-07	100503495
ENSMUSG00000058932.6	NA	68.1307	2.00145	0.576714	1.86327e-05	0.000601628	NA
ENSMUSG00000029158.9	Yipf7	323.336	1.99987	0.469742	7.81549e-07	4.38976e-05	75581
ENSMUSG00000097848.2	Gm807	13.9662	1.99984	0.719587	0.000253985	0.00484538	328320
ENSMUSG00000047686.9	Rtl3	4159.77	1.99918	0.353732	6.69299e-10	1.5736e-07	213436
ENSMUSG00000105342.1	NA	28.8978	1.99897	0.812184	0.000412588	0.00709745	NA
ENSMUSG00000031111.16	Igsf1	2604.93	1.99871	0.425092	1.02017e-07	8.0258e-06	209268
ENSMUSG00000041577.5	Prelp	2770.89	1.99834	0.390817	1.30053e-08	1.49573e-06	116847
ENSMUSG00000094628.7	Gm3252	69.673	1.99604	0.507761	3.40941e-06	0.000146	100041283
ENSMUSG00000020475.3	Pgam2	7611.17	1.99537	0.362943	1.66471e-09	2.97823e-07	56012
ENSMUSG00000047343.4	Mettl21c	324.19	1.9948	0.425825	1.16182e-07	8.79635e-06	433294
ENSMUSG00000001865.2	Cpa3	66508	1.99368	0.94343	0.000733912	0.0110923	12873
ENSMUSG00000051107.4	NA	50.7874	1.99212	0.522316	5.63451e-06	0.000222361	NA
ENSMUSG00000000628.10	Hk2	8649.02	1.9903	0.540262	1.04835e-05	0.000371256	15277
ENSMUSG00000090691.3	Gm3667	244.164	1.98999	0.273815	1.78574e-14	5.39114e-11	100042100
ENSMUSG00000028148.11	Them5	584.897	1.98997	1.2625	0.00162316	0.0204056	66198
ENSMUSG00000068697.7	Myoz1	6283.23	1.98715	0.369925	3.3548e-09	5.12817e-07	59011
ENSMUSG00000069607.4	Cd300ld3	13.1756	1.98606	0.658342	0.000147235	0.00319212	382551
ENSMUSG00000029134.14	Plb1	1134.46	1.98452	0.538635	8.00644e-06	0.000298413	665270
ENSMUSG00000086848.3	Lce6a	267.415	1.98357	1.9175	0.00242527	0.027682	78382
ENSMUSG00000040287.9	Stac3	1498.3	1.97991	0.480228	1.39091e-06	6.99861e-05	237611
ENSMUSG00000031312.5	Itgb1bp2	16345.8	1.97937	0.374709	5.77723e-09	7.58324e-07	26549
ENSMUSG00000070136.1	Mir496a	1661.59	1.9783	0.491381	2.07542e-06	9.58422e-05	751524
ENSMUSG00000037129.7	Tmprss13	430.363	1.97815	0.653398	7.42082e-05	0.00182327	214531
ENSMUSG00000065617.1	Mir323	927.065	1.97716	0.373564	5.74613e-09	7.58324e-07	723839
ENSMUSG00000056148.8	Rdh9	107.276	1.97558	0.789677	0.000322347	0.00585803	103142
ENSMUSG00000049565.16	Aknad1	123.137	1.97515	0.45898	6.61528e-07	3.78607e-05	329738
ENSMUSG00000020620.14	Abca8b	6663.57	1.97463	0.224865	8.3411e-20	1.00727e-15	27404
ENSMUSG00000032355.16	Mlip	3675.45	1.97459	0.427671	1.71946e-07	1.22142e-05	69642
ENSMUSG00000070469.12	Adamtsl3	1160.16	1.97326	0.414659	7.8135e-08	6.48493e-06	269959
ENSMUSG00000036960.10	Clca2	693.633	1.97239	0.656602	8.32819e-05	0.00199348	229933
ENSMUSG00000004651.6	Tyr	384.105	1.97229	1.90161	0.00244448	0.0277962	22173
ENSMUSG00000044716.12	Dok7	156.831	1.97208	0.419548	1.06978e-07	8.2812e-06	231134
ENSMUSG00000052854.15	Nrk	86676	1.97206	0.347166	2.40835e-09	3.99192e-07	27206
ENSMUSG00000057003.12	Myh4	5439.38	1.97206	0.472658	1.36032e-06	6.87333e-05	17884
ENSMUSG00000025150.10	Cbr2	500.495	1.9665	0.685497	0.000118993	0.00266351	12409
ENSMUSG00000008658.15	Rbfox1	5521.15	1.96645	0.410023	8.62483e-08	6.99017e-06	268859
ENSMUSG00000038763.12	Alpk3	6116.45	1.96603	0.468254	1.20632e-06	6.22544e-05	116904
ENSMUSG00000057723.3	Krt33b	12.6619	1.96573	0.939185	0.00123449	0.0164635	16671
ENSMUSG00000079604.9	Gm13219	91.4774	1.96527	0.3749	7.52495e-09	9.32013e-07	100040710
ENSMUSG00000055926.2	Gm14137	75.4378	1.96399	1.04547	0.0011586	0.0156327	623781
ENSMUSG00000037868.15	Egr2	234.168	1.96349	0.340499	3.65601e-10	1.09012e-07	13654
ENSMUSG00000047586.3	Nccrp1	600.878	1.96322	1.06242	0.00115066	0.0155887	233038
ENSMUSG00000027887.11	Sypl2	2789.15	1.96243	0.416786	1.00626e-07	7.96826e-06	17306
ENSMUSG00000034774.6	Dsg1c	103.444	1.96208	0.906378	0.000686182	0.0105223	211924
ENSMUSG00000037086.3	Prr32	3627.01	1.95936	0.392763	2.51948e-08	2.48933e-06	68800
ENSMUSG00000055561.9	Spink5	2062.68	1.95895	1.74292	0.00243197	0.0277098	72432
ENSMUSG00000020256.14	Aldh1l2	2978.93	1.95635	0.346282	9.38861e-10	2.0614e-07	216188
ENSMUSG00000033327.16	Tnxb	34264.3	1.9554	0.406037	1.14257e-07	8.73272e-06	81877
ENSMUSG00000021061.15	Sptb	5046.68	1.95339	0.392932	2.76024e-08	2.66661e-06	20741
ENSMUSG00000053719.10	Klk1b26	1045.74	1.95265	0.51306	5.0822e-06	0.000204576	16618
ENSMUSG00000098838.2	Mir381	1068.29	1.95236	0.398048	3.82078e-08	3.53561e-06	723935
ENSMUSG00000039457.3	Ppl	7756.15	1.95121	0.507445	4.97319e-06	0.000200522	19041
ENSMUSG00000020374.16	Rasgef1c	104.78	1.94808	0.488274	2.64994e-06	0.000117219	74563
ENSMUSG00000063821.6	Dupd1	142.501	1.94782	0.487568	2.54232e-06	0.000113079	435391
ENSMUSG00000031376.15	Atp2b3	1244.55	1.94719	0.486045	2.29397e-06	0.000103559	320707
ENSMUSG00000060600.15	Eno3	32770.3	1.94248	0.372077	7.57671e-09	9.325e-07	13808
ENSMUSG00000055775.16	Myh8	774345	1.94143	0.347467	7.10497e-09	8.89115e-07	17885
ENSMUSG00000076459.1	Mir758	1351.95	1.94135	0.382558	1.61747e-08	1.75969e-06	791071
ENSMUSG00000034706.16	Dnai2	102.274	1.94069	0.526942	8.57877e-06	0.000316327	432611
ENSMUSG00000108322.1	5430431A17Rik	393.45	1.93994	0.482233	2.2582e-06	0.000102519	71368
ENSMUSG00000031097.15	Tnni2	21689.7	1.93943	0.380228	1.42452e-08	1.60023e-06	21953
ENSMUSG00000032648.14	Pygm	38600.4	1.93859	0.356095	6.43521e-09	8.22847e-07	19309
ENSMUSG00000028417.3	Tal2	287.865	1.93847	0.571067	2.33653e-05	0.000716064	21350
ENSMUSG00000013936.12	Myl2	5613.61	1.93792	0.422024	1.78267e-07	1.25892e-05	17906
ENSMUSG00000028584.3	Lrrc38	43.6915	1.93697	0.782652	0.00038144	0.00668897	242735
ENSMUSG00000000562.5	Adora3	486.118	1.93636	0.843806	0.000515399	0.00841644	11542
ENSMUSG00000011148.14	Adssl1	3183.65	1.93544	0.308349	1.62067e-11	1.11835e-08	11565
ENSMUSG00000022525.13	Plaat1	162.602	1.93341	0.360178	3.59006e-09	5.28703e-07	27281
ENSMUSG00000022225.7	Cma1	7190.92	1.93247	0.913662	0.000756736	0.0113379	17228
ENSMUSG00000049985.15	Ankrd55	267.17	1.93244	0.399387	5.50233e-08	4.7803e-06	77318
ENSMUSG00000021622.3	Ckmt2	4134.06	1.93214	0.360293	3.50277e-09	5.22215e-07	76722
ENSMUSG00000007877.2	Tcap	546.164	1.92996	0.423946	2.14169e-07	1.45707e-05	21393
ENSMUSG00000036111.8	Lmo1	383.742	1.92572	0.716915	0.000202153	0.00408568	109594
ENSMUSG00000096421.1	Gm10100	25.1718	1.92538	1.37559	0.0024923	0.0281807	100502953
ENSMUSG00000041189.9	Chrnb1	2912.8	1.92531	0.448514	7.64876e-07	4.30613e-05	11443
ENSMUSG00000047216.8	Cdh19	863.638	1.92494	0.292638	2.19124e-12	2.85859e-09	227485
ENSMUSG00000027318.17	Adam33	2226.41	1.92381	0.394857	4.60324e-08	4.05757e-06	110751
ENSMUSG00000006205.13	Htra1	3888.95	1.92288	0.516825	7.62369e-06	0.00028725	56213
ENSMUSG00000022053.13	Ebf2	3143.88	1.92089	0.430099	3.18086e-07	2.04319e-05	13592
ENSMUSG00000061723.18	Tnnt3	61400.8	1.92021	0.35832	1.27649e-08	1.4751e-06	21957
ENSMUSG00000071714.5	Csf2rb2	2197.35	1.91946	0.740484	0.000259151	0.00492061	12984
ENSMUSG00000016349.10	Eef1a2	2821.15	1.91535	0.346165	1.3777e-09	2.74993e-07	13628
ENSMUSG00000035615.12	Frmpd1	1038.8	1.91431	0.383075	2.44513e-08	2.4504e-06	666060
ENSMUSG00000021388.14	Aspn	48257.5	1.91262	0.320807	1.12481e-10	4.38167e-08	66695
ENSMUSG00000026023.16	Cdk15	143.909	1.91246	0.713875	0.000212674	0.00424153	271697
ENSMUSG00000065448.2	Mir154	947.787	1.90882	0.461441	1.36446e-06	6.87983e-05	387172
ENSMUSG00000042686.5	Jph1	5434.47	1.90655	0.322837	1.59381e-10	5.74534e-08	57339
ENSMUSG00000055301.8	Adh7	237.767	1.90491	0.509146	6.83332e-06	0.000260724	11529
ENSMUSG00000002831.13	Plin4	5264.26	1.90336	0.431319	4.13678e-07	2.55528e-05	57435
ENSMUSG00000074109.4	Mrgprx2	395.929	1.90321	1.1113	0.00146998	0.0189653	243978
ENSMUSG00000055298.6	Ctsj	141.784	1.90252	1.29931	0.00198627	0.0237135	26898
ENSMUSG00000100218.1	NA	12.3851	1.9015	0.94308	0.00144756	0.0187461	NA
ENSMUSG00000047428.14	Dlk2	72.3632	1.90009	0.408982	1.60876e-07	1.14955e-05	106565
ENSMUSG00000026817.14	Ak1	5745.02	1.89893	0.393679	5.90025e-08	5.10763e-06	11636
ENSMUSG00000062345.10	Serpinb2	203.059	1.89879	1.1285	0.00153988	0.019657	18788
ENSMUSG00000076063.1	Mir539	3794.66	1.89859	0.54684	2.12275e-05	0.000664762	723917
ENSMUSG00000029671.15	Wnt16	350.066	1.89803	0.531548	1.27873e-05	0.000438691	93735
ENSMUSG00000095147.1	NA	25.2854	1.89711	0.526995	1.6604e-05	0.000547096	NA
ENSMUSG00000022468.11	Endou	675.065	1.89412	1.16353	0.00164097	0.0205526	19011
ENSMUSG00000034842.16	Art3	3231.24	1.88792	0.386974	4.55664e-08	4.03121e-06	109979
ENSMUSG00000065570.1	Mir412	36.3292	1.88655	0.716495	0.000277275	0.00520338	723913
ENSMUSG00000105202.1	NA	17.4425	1.88523	0.736052	0.000411528	0.00708931	NA
ENSMUSG00000029026.16	Trp73	137.362	1.8844	1.07169	0.0014183	0.0184463	22062
ENSMUSG00000027560.4	Dok5	671.048	1.88409	0.337081	9.32941e-10	2.0614e-07	76829
ENSMUSG00000027750.16	Postn	162249	1.88349	0.36599	2.64041e-08	2.56109e-06	50706
ENSMUSG00000020354.15	Sgcd	3147.79	1.88186	0.354377	4.84846e-09	6.61582e-07	24052
ENSMUSG00000094012.1	Gm10024	126.777	1.88122	1.36421	0.00218792	0.0256144	100009614
ENSMUSG00000028950.3	Tas1r1	95.1268	1.88096	0.558446	2.73843e-05	0.000810523	110326
ENSMUSG00000015568.16	Lpl	8216	1.8809	0.425092	3.98516e-07	2.48066e-05	16956
ENSMUSG00000040310.12	Alx4	194.823	1.87936	0.573452	3.66697e-05	0.001033	11695
ENSMUSG00000112023.1	Lilr4b	864.568	1.87893	0.664857	0.000147839	0.00320235	14727
ENSMUSG00000069581.12	Tspear	279.282	1.87818	0.781814	0.00042163	0.00720679	252974
ENSMUSG00000002266.17	Zim1	19690.1	1.87763	0.311178	7.41269e-11	3.25512e-08	22776
ENSMUSG00000077925.1	Mir453	1094.58	1.87628	0.413381	2.56854e-07	1.6996e-05	100124484
ENSMUSG00000032649.14	Colgalt2	734.346	1.87625	0.297861	1.40134e-11	1.02561e-08	269132
ENSMUSG00000024593.15	Megf10	1375.19	1.87556	0.441652	8.64748e-07	4.75749e-05	70417
ENSMUSG00000066687.5	Zbtb16	1236.4	1.8753	0.335591	1.03008e-09	2.18233e-07	235320
ENSMUSG00000030399.2	Ckm	43990.1	1.87429	0.335106	1.00576e-09	2.18233e-07	12715
ENSMUSG00000040055.9	Gjb6	187.318	1.87397	0.509975	8.99622e-06	0.000328213	14623
ENSMUSG00000030268.17	Bcat1	1393.42	1.87389	0.335519	1.04659e-09	2.19802e-07	12035
ENSMUSG00000040653.6	Ppp1r14c	1800.03	1.87203	0.433759	7.09014e-07	4.0292e-05	76142
ENSMUSG00000024771.7	Lipk	198.776	1.8716	0.999405	0.00119535	0.0160122	240633
ENSMUSG00000021613.9	Hapln1	3042.69	1.87033	1.79058	0.00266767	0.0296064	12950
ENSMUSG00000035456.9	Prdm8	69.1719	1.86684	1.04708	0.00144501	0.0187231	77630
ENSMUSG00000014846.12	Tppp3	1855.77	1.86683	0.34764	3.48913e-09	5.22215e-07	67971
ENSMUSG00000056288.11	Gm11961	9.17392	1.86671	1.36104	0.00386879	0.0391778	327860
ENSMUSG00000031258.4	Xkrx	248.507	1.86651	0.446296	1.21005e-06	6.23137e-05	331524
ENSMUSG00000085348.1	Myhas	27.5332	1.8655	0.80926	0.000645416	0.00999236	102633540
ENSMUSG00000042918.17	Mamstr	2758.49	1.86485	0.446129	1.15785e-06	6.0141e-05	74490
ENSMUSG00000034040.16	Galnt17	3011.47	1.86484	0.345829	3.87214e-09	5.63374e-07	212996
ENSMUSG00000033377.14	Palmd	3898.63	1.86393	0.356667	7.6061e-09	9.325e-07	114301
ENSMUSG00000031936.9	Hephl1	301.682	1.86119	0.807738	0.000531606	0.0086286	244698
ENSMUSG00000040856.17	Dlk1	36974.6	1.86057	0.352197	6.0119e-09	7.84862e-07	13386
ENSMUSG00000031239.5	Itm2a	41447.5	1.85462	0.307094	7.21264e-11	3.22592e-08	16431
ENSMUSG00000026315.13	Serpinb8	712.889	1.85431	0.400033	1.5049e-07	1.08821e-05	20725
ENSMUSG00000009114.17	2610028H24Rik	26.9403	1.85394	0.541447	2.98454e-05	0.00087267	76964
ENSMUSG00000021798.14	Ldb3	21575.3	1.85239	0.402862	1.80151e-07	1.26116e-05	24131
ENSMUSG00000038132.6	Rbm24	1966.11	1.8478	0.446827	1.42257e-06	7.1282e-05	666794
ENSMUSG00000031543.18	Ank1	4368.77	1.84655	0.359163	1.22085e-08	1.42441e-06	11733
ENSMUSG00000020334.6	Slc22a4	786.548	1.84633	0.718968	0.000287916	0.00534493	30805
ENSMUSG00000097399.7	NA	24.8494	1.84259	0.59897	9.14458e-05	0.00214427	NA
ENSMUSG00000030401.16	Rtn2	3555.6	1.84167	0.394769	1.3229e-07	9.83095e-06	20167
ENSMUSG00000070990.2	Foxe1	10.6646	1.84087	1.82589	0.00439526	0.0431171	110805
ENSMUSG00000026574.5	Dpt	5648.94	1.83899	0.46158	2.72169e-06	0.000119734	56429
ENSMUSG00000097391.8	Mirg	1563.27	1.83744	0.387054	1.02687e-07	8.02617e-06	100040724
ENSMUSG00000073601.2	Serpinb3c	832.879	1.83644	1.5767	0.00260253	0.0291136	381286
ENSMUSG00000028644.16	Ermap	110.45	1.83548	0.604597	8.23299e-05	0.00197657	27028
ENSMUSG00000038170.15	Pde4dip	30553.8	1.8342	0.353572	2.5937e-08	2.53615e-06	83679
ENSMUSG00000097079.2	NA	32.1638	1.83114	0.591973	8.18894e-05	0.00197188	NA
ENSMUSG00000048126.16	Col6a3	130575	1.83044	0.354507	3.86476e-08	3.54911e-06	12835
ENSMUSG00000093537.1	Gm7584	98.8495	1.83002	0.58319	6.04114e-05	0.0015555	665321
ENSMUSG00000024806.3	Mlana	99.1988	1.82914	1.05428	0.00156479	0.0198815	77836
ENSMUSG00000090942.1	F830016B08Rik	1074.42	1.82784	0.417095	5.47907e-07	3.25937e-05	240328
ENSMUSG00000039238.6	Zfp750	1988.71	1.82711	0.521808	1.70064e-05	0.000557313	319530
ENSMUSG00000030470.15	Csrp3	6921.37	1.82709	0.341381	3.95764e-09	5.72365e-07	13009
ENSMUSG00000023964.15	Calcr	150.58	1.82693	0.654378	0.000167185	0.00352343	12311
ENSMUSG00000022667.17	Cd200r1	558.159	1.8228	0.487835	7.17092e-06	0.00027271	57781
ENSMUSG00000055960.12	Skint4	315.293	1.81906	0.838206	0.000723108	0.0109564	320640
ENSMUSG00000028396.5	2310002L09Rik	1043.13	1.8187	0.429715	9.53566e-07	5.16379e-05	71886
ENSMUSG00000076313.1	Mir665	1451.61	1.81554	0.416315	5.40313e-07	3.22213e-05	751555
ENSMUSG00000061816.15	Myl1	38792.9	1.81509	0.358059	1.79682e-08	1.89505e-06	17901
ENSMUSG00000079679.3	Vwde	50.8479	1.81333	0.396353	2.56157e-07	1.6996e-05	232585
ENSMUSG00000092572.7	Serpinb10	1883.34	1.8125	1.22273	0.00209532	0.0247947	241197
ENSMUSG00000003476.16	Crhr2	47.1519	1.81044	0.465055	4.67215e-06	0.000190289	12922
ENSMUSG00000025964.15	Adam23	3952.88	1.80995	0.331659	3.02534e-09	4.74467e-07	23792
ENSMUSG00000039824.4	Myl6b	2042.79	1.80974	0.431371	1.126e-06	5.89915e-05	216459
ENSMUSG00000065460.1	Mir133a-2	61.6032	1.80727	0.61852	0.000122855	0.00274201	723954
ENSMUSG00000035183.14	Slc24a5	1022.08	1.80547	0.804248	0.000623347	0.00972125	317750
ENSMUSG00000060843.11	Ctnna3	2295.06	1.8044	0.290722	2.58419e-11	1.52228e-08	216033
ENSMUSG00000021319.7	Sfrp4	650.17	1.80431	0.26567	5.50691e-13	1.10836e-09	20379
ENSMUSG00000081399.2	Gm14921	194.266	1.80399	0.717932	0.000342422	0.00614425	100158261
ENSMUSG00000110580.1	NA	13.2212	1.80399	1.23521	0.00315182	0.0335934	NA
ENSMUSG00000025425.17	St8sia5	83.8648	1.8035	0.427365	1.10455e-06	5.8247e-05	225742
ENSMUSG00000059408.2	Mrgprh	336.035	1.80346	0.565071	4.97925e-05	0.00132883	80978
ENSMUSG00000090084.7	Srpx	3405.59	1.80204	0.332971	2.90169e-09	4.61063e-07	51795
ENSMUSG00000048807.2	Slc35e4	130.272	1.8008	0.415355	6.4986e-07	3.73701e-05	103710
ENSMUSG00000030785.8	Cox6a2	8285.49	1.79701	0.435806	1.99039e-06	9.25836e-05	12862
ENSMUSG00000047976.4	Kcna1	255.15	1.79645	0.374651	7.34928e-08	6.14186e-06	16485
ENSMUSG00000077980.1	Mir654	487.296	1.79582	0.3412	6.34603e-09	8.19622e-07	100124453
ENSMUSG00000034555.14	Tex16	2602.08	1.79533	0.46071	3.89265e-06	0.000163789	83556
ENSMUSG00000045019.4	Acer1	270.369	1.79449	0.575475	6.33719e-05	0.00161281	171168
ENSMUSG00000031972.5	Acta1	151488	1.79312	0.342591	7.69612e-09	9.38771e-07	11459
ENSMUSG00000023267.10	Gabrr2	126.19	1.79298	0.455708	3.55395e-06	0.000151384	14409
ENSMUSG00000058057.4	Mettl7a3	22.2504	1.79219	1.35394	0.00296444	0.0320776	668178
ENSMUSG00000017300.9	Tnnc2	60024.3	1.7891	0.334132	1.73222e-08	1.85118e-06	21925
ENSMUSG00000026450.14	Chit1	44.1735	1.78874	1.14701	0.00213868	0.0252043	71884
ENSMUSG00000050122.18	Vwa3b	87.3678	1.78845	0.421653	1.01315e-06	5.42564e-05	70853
ENSMUSG00000028116.13	Myoz2	9582.53	1.78807	0.410377	5.74281e-07	3.36652e-05	59006
ENSMUSG00000040751.12	Lat2	337.834	1.78568	0.54508	3.81579e-05	0.00106666	56743
ENSMUSG00000054083.8	Capn12	59.0605	1.78546	0.647915	0.00019958	0.00404384	60594
ENSMUSG00000049336.16	Tenm2	2764.87	1.78198	0.436669	1.86687e-06	8.75508e-05	23964
ENSMUSG00000034833.10	Tespa1	411.659	1.78146	0.550283	4.33234e-05	0.00118231	67596
ENSMUSG00000036492.12	Rnf39	92.2953	1.7798	0.51663	2.2725e-05	0.000705467	386454
ENSMUSG00000046676.4	Lce1l	667.405	1.77627	1.96054	0.00297517	0.0321505	73730
ENSMUSG00000033544.6	Angptl1	5062.66	1.77611	0.468033	6.09635e-06	0.0002371	72713
ENSMUSG00000022296.9	Baalc	72.7352	1.77464	0.747609	0.000508133	0.0083203	118452
ENSMUSG00000032925.16	Itgbl1	859.054	1.77464	1.79708	0.00296859	0.0321081	223272
ENSMUSG00000072591.10	Fzd10os	118.499	1.77375	0.392233	2.85122e-07	1.86115e-05	319616
ENSMUSG00000070140.1	Mir483	14.1166	1.77287	0.990871	0.0020495	0.024384	723874
ENSMUSG00000097937.1	Gm6967	42.1873	1.77247	0.879284	0.00111746	0.0152438	629359
ENSMUSG00000024049.14	Myom1	53461.2	1.77002	0.367784	1.96941e-07	1.3629e-05	17929
ENSMUSG00000007682.6	Dio2	58.7294	1.76547	0.423115	1.49079e-06	7.39332e-05	13371
ENSMUSG00000049699.4	Ucn2	205.825	1.76544	0.654452	0.000220177	0.00435522	171530
ENSMUSG00000019933.7	Mrln	2587.56	1.76031	0.567095	6.71333e-05	0.00168896	69563
ENSMUSG00000022758.12	P2rx6	195.941	1.76009	0.570096	7.1718e-05	0.00178203	18440
ENSMUSG00000059901.12	Adamts14	1268.62	1.75677	0.464287	6.45042e-06	0.000248074	237360
ENSMUSG00000102060.1	NA	16.6529	1.75552	0.91295	0.00162874	0.0204456	NA
ENSMUSG00000027376.15	Prom2	802.75	1.75492	0.621779	0.000155419	0.00334552	192212
ENSMUSG00000086741.1	Gm15816	111.84	1.75192	0.539294	4.46389e-05	0.00121001	101056408
ENSMUSG00000030450.11	Oca2	23.0512	1.74991	0.636499	0.000250103	0.00478644	18431
ENSMUSG00000020656.16	Grhl1	2025.32	1.74874	0.569902	7.58952e-05	0.00184967	195733
ENSMUSG00000092200.1	Tnxa	98.307	1.74863	0.47178	8.99509e-06	0.000328213	100043024
ENSMUSG00000038112.15	AW551984	35534.3	1.74601	0.343427	3.53191e-08	3.33213e-06	244810
ENSMUSG00000046056.15	Sbsn	16566	1.74433	0.689544	0.000385604	0.00673399	282619
ENSMUSG00000038670.11	Mybpc2	5669.39	1.7422	0.661664	0.000265748	0.00502219	233199
ENSMUSG00000097215.1	NA	22.5519	1.73722	1.05605	0.00222677	0.025906	NA
ENSMUSG00000053797.10	Krt16	176.746	1.73676	0.725346	0.000480877	0.00797674	16666
ENSMUSG00000025650.12	Col7a1	8248.15	1.73536	0.634153	0.000206234	0.00415426	12836
ENSMUSG00000056966.7	Gjc3	146.91	1.7283	0.559172	7.3189e-05	0.00180642	118446
ENSMUSG00000029788.13	Cpa5	172.604	1.72811	0.502071	2.31289e-05	0.000712511	74649
ENSMUSG00000031129.9	Slc9a9	3333.64	1.72809	0.297986	2.56982e-10	8.16663e-08	331004
ENSMUSG00000057719.10	Sh3rf2	829.256	1.72719	0.476841	1.17014e-05	0.000406052	269016
ENSMUSG00000022449.14	Adamts20	3348.36	1.72567	0.418261	1.58733e-06	7.80899e-05	223838
ENSMUSG00000096146.2	Kcnj11	247.898	1.72451	0.424858	2.2674e-06	0.000102743	16514
ENSMUSG00000077897.1	Mir511	24.9011	1.72354	0.861427	0.00127672	0.0169146	100124488
ENSMUSG00000080850.1	NA	167.285	1.72326	0.388647	4.29742e-07	2.641e-05	NA
ENSMUSG00000029245.16	Epha5	1510.67	1.72269	0.543291	5.80851e-05	0.00150361	13839
ENSMUSG00000036144.6	Meox2	1466.98	1.72179	0.50369	2.4455e-05	0.000743876	17286
ENSMUSG00000050505.7	Pcdh20	2080.18	1.72155	0.349867	4.03604e-08	3.6651e-06	219257
ENSMUSG00000032420.8	Nt5e	3362	1.72039	0.352371	4.86787e-08	4.25974e-06	23959
ENSMUSG00000079278.1	Tmem233	166.045	1.71865	0.433622	3.22721e-06	0.000139434	545798
ENSMUSG00000000392.17	Fap	12508.8	1.71854	0.403309	1.12173e-06	5.88955e-05	14089
ENSMUSG00000098233.1	NA	9.58112	1.71791	1.75004	0.00507565	0.0479981	NA
ENSMUSG00000105939.1	NA	15.1905	1.71718	0.671169	0.000499165	0.00823042	NA
ENSMUSG00000075555.11	Gm10863	24.1211	1.71685	0.633695	0.000285819	0.00531008	100041655
ENSMUSG00000039057.11	Myo16	2482.41	1.71627	0.404566	1.17327e-06	6.08088e-05	244281
ENSMUSG00000067973.11	Gm6994	7.13084	1.71301	1.01931	0.00371019	0.0379537	629678
ENSMUSG00000017417.14	Plxdc1	140.833	1.71284	0.366743	1.48091e-07	1.07732e-05	72324
ENSMUSG00000038354.13	Ankrd35	433.072	1.70985	0.55	6.88176e-05	0.00172237	213121
ENSMUSG00000051401.6	Kctd16	65.7213	1.70956	1.51734	0.00309493	0.033148	383348
ENSMUSG00000035258.14	Abi3bp	35556.2	1.7059	0.343348	7.2731e-08	6.0993e-06	320712
ENSMUSG00000026389.16	Steap3	660.613	1.69786	0.371236	2.20899e-07	1.49444e-05	68428
ENSMUSG00000045103.17	Dmd	68002	1.69711	0.383442	4.83714e-07	2.93534e-05	13405
ENSMUSG00000048416.15	Mlf1	8637.88	1.69704	0.395631	8.20064e-07	4.55314e-05	17349
ENSMUSG00000030495.12	Slc7a10	780.633	1.6967	0.521217	4.3954e-05	0.00119412	53896
ENSMUSG00000111980.1	NA	42.7644	1.694	1.3913	0.00310178	0.0331919	NA
ENSMUSG00000024481.4	Lvrn	2466.91	1.6938	0.405433	1.30152e-06	6.63169e-05	74574
ENSMUSG00000043903.3	Zfp469	1109.21	1.6883	0.330502	1.57438e-08	1.74423e-06	195209
ENSMUSG00000079388.9	2610042L04Rik	77.6572	1.68829	0.549386	8.34025e-05	0.00199439	554327
ENSMUSG00000044550.11	Tceal3	4352.62	1.68765	0.482865	1.90417e-05	0.000609942	594844
ENSMUSG00000023918.12	Adgrf4	360.064	1.687	0.536703	6.28332e-05	0.00160079	78249
ENSMUSG00000031880.7	Rrad	517.302	1.68565	0.450054	7.58801e-06	0.000286352	56437
ENSMUSG00000031204.3	Asb12	982.292	1.68558	0.435208	4.60157e-06	0.000187732	70392
ENSMUSG00000051219.2	NA	23.6367	1.68501	1.39336	0.00344205	0.0357713	NA
ENSMUSG00000105322.1	NA	105.981	1.68367	0.526452	5.48207e-05	0.00144468	NA
ENSMUSG00000073209.4	Klf14	770.131	1.68318	0.398778	1.08992e-06	5.77276e-05	619665
ENSMUSG00000037035.5	Inhbb	94.1592	1.68237	0.454445	9.51678e-06	0.000343059	16324
ENSMUSG00000036634.15	Mag	60.5652	1.68207	0.487335	2.48523e-05	0.000752909	17136
ENSMUSG00000050377.8	Il31ra	468.041	1.68047	0.502129	3.36574e-05	0.000962003	218624
ENSMUSG00000027833.16	Shox2	162.806	1.67985	0.77537	0.000823101	0.0120848	20429
ENSMUSG00000039092.9	Sptlc3	500.267	1.67976	0.596206	0.000170883	0.00357951	228677
ENSMUSG00000069584.4	Gm10272	93.7796	1.67309	1.87263	0.00337317	0.0352524	16697
ENSMUSG00000010476.14	Ebf3	2808.07	1.66916	0.367604	2.61327e-07	1.72447e-05	13593
ENSMUSG00000025780.7	Itih5	11265.5	1.66786	0.367884	3.71452e-07	2.33628e-05	209378
ENSMUSG00000007107.6	Atp1a4	25.2455	1.6678	0.480127	2.91876e-05	0.00085759	27222
ENSMUSG00000001333.9	Sync	1124.31	1.66744	0.446016	7.8316e-06	0.000293709	68828
ENSMUSG00000046971.7	Pla2g4f	707.724	1.66595	0.748284	0.000722802	0.0109564	271844
ENSMUSG00000039109.16	F13a1	9182.18	1.66307	0.402666	1.6754e-06	8.10907e-05	74145
ENSMUSG00000024578.2	Il17b	124.442	1.66239	0.826096	0.00112407	0.015295	56069
ENSMUSG00000062826.7	Ces2f	3843.91	1.66188	2.1212	0.00342774	0.035684	71903
ENSMUSG00000071984.10	Fndc1	22233.3	1.65997	0.355748	1.52351e-07	1.09541e-05	68655
ENSMUSG00000032495.8	Lrrc2	294.226	1.65624	0.358963	1.84364e-07	1.2867e-05	74249
ENSMUSG00000102692.1	Dchs2	44.5708	1.65054	0.515313	6.02561e-05	0.00155315	100534287
ENSMUSG00000060429.12	Sntb1	3086.47	1.65048	0.274664	9.41985e-11	3.92255e-08	20649
ENSMUSG00000046186.8	Cd109	13208.6	1.64978	0.389941	1.07357e-06	5.71121e-05	235505
ENSMUSG00000027520.15	Zdbf2	6001.53	1.64755	0.381245	7.18696e-07	4.07463e-05	73884
ENSMUSG00000041708.12	Mpped1	86.1981	1.64736	0.570862	0.000150127	0.00324456	223726
ENSMUSG00000026458.13	Ppfia4	1761.46	1.64004	0.461594	1.60718e-05	0.000533194	68507
ENSMUSG00000021356.10	Irf4	182.808	1.63961	0.634383	0.000329726	0.0059652	16364
ENSMUSG00000087408.10	Gdf1	353.148	1.63865	0.278066	2.0139e-10	6.57295e-08	14559
ENSMUSG00000026414.13	Tnnt2	7492.44	1.63799	0.575579	0.000191897	0.00391775	21956
ENSMUSG00000033208.7	S100b	70.4441	1.63798	0.811096	0.00117689	0.0158352	20203
ENSMUSG00000045362.8	Tnfrsf26	66.6034	1.63795	0.687365	0.00055891	0.0089602	244237
ENSMUSG00000073375.2	Lrrc30	77.8999	1.63714	0.959579	0.00190245	0.022974	240131
ENSMUSG00000078144.4	Capns2	556.275	1.63636	0.630185	0.000313415	0.00572154	69543
ENSMUSG00000090125.3	Pou3f1	1291.24	1.63522	0.670595	0.000464525	0.00776953	18991
ENSMUSG00000021214.14	Akr1c18	641.384	1.63508	0.786331	0.00099634	0.0139661	105349
ENSMUSG00000024381.15	Bin1	19337.8	1.63506	0.395053	1.65948e-06	8.04815e-05	30948
ENSMUSG00000004951.10	Hspb1	11530.6	1.63011	0.346894	1.27428e-07	9.52832e-06	15507
ENSMUSG00000085584.3	Rtl9	1390.05	1.62937	0.40124	2.56169e-06	0.000113731	209540
ENSMUSG00000057899.6	Adgrf2	416.42	1.62844	0.73186	0.000752051	0.0113239	435529
ENSMUSG00000076399.1	Mir450-2	72.3913	1.62704	0.631218	0.000349507	0.00624171	723938
ENSMUSG00000020251.13	Glt8d2	1625.64	1.62471	0.318219	1.64527e-08	1.78191e-06	74782
ENSMUSG00000000753.15	Serpinf1	6986.8	1.62415	0.405145	2.82898e-06	0.000124003	20317
ENSMUSG00000022357.2	Klhl38	435.612	1.624	0.42497	6.14249e-06	0.00023851	268807
ENSMUSG00000083786.1	Rps18-ps2	9.75803	1.62298	0.778307	0.00176361	0.0216988	666782
ENSMUSG00000026656.15	Fcgr2b	929.461	1.62224	0.473488	2.55773e-05	0.000767383	14130
ENSMUSG00000043631.8	Ecm2	1729.49	1.62192	0.44582	1.30723e-05	0.000445937	407800
ENSMUSG00000109243.1	NA	69.519	1.62168	0.45837	1.88817e-05	0.000607232	NA
ENSMUSG00000071713.4	Csf2rb	3493.26	1.62087	0.65165	0.000419872	0.00718655	12983
ENSMUSG00000057967.12	Fgf18	437.51	1.61911	0.373949	7.38503e-07	4.16737e-05	14172
ENSMUSG00000056328.14	Myh1	7125.72	1.61842	0.446131	1.25473e-05	0.000431071	17879
ENSMUSG00000006154.13	Eps8l1	1218.96	1.61736	0.512976	6.40569e-05	0.0016266	67425
ENSMUSG00000021903.11	Galnt15	107.737	1.61652	0.493153	4.45049e-05	0.00120773	78754
ENSMUSG00000077881.1	Mir882	137.201	1.61559	0.564469	0.000161893	0.00343589	100124461
ENSMUSG00000025776.13	Crispld1	2438.13	1.61544	0.355922	3.06515e-07	1.98387e-05	83691
ENSMUSG00000024176.10	Sox8	472.139	1.6153	0.305821	6.64274e-09	8.41803e-07	20681
ENSMUSG00000027257.13	Pacsin3	1969.56	1.61479	0.439098	1.03371e-05	0.000367148	80708
ENSMUSG00000031385.14	Plxnb3	429.707	1.61345	0.494866	4.63211e-05	0.00124582	140571
ENSMUSG00000091418.2	NA	80.3975	1.61138	0.898191	0.0017342	0.0214462	NA
ENSMUSG00000040797.16	Iqsec3	230.146	1.61041	0.693	0.000618222	0.00966428	243621
ENSMUSG00000079460.11	4933403O08Rik	477.87	1.60802	0.425771	7.71419e-06	0.000290207	71030
ENSMUSG00000021200.14	Asb2	2046.24	1.60452	0.438411	1.11373e-05	0.000389443	65256
ENSMUSG00000042262.5	Ccr8	89.6062	1.60425	0.644194	0.000437242	0.00743682	12776
ENSMUSG00000028575.11	Eqtn	396.519	1.60352	0.591165	0.000237981	0.00460253	67753
ENSMUSG00000005583.16	Mef2c	20446.2	1.60315	0.382217	2.52105e-06	0.00011234	17260
ENSMUSG00000074763.5	NA	72.6446	1.60295	0.674419	0.000583237	0.00923089	NA
ENSMUSG00000106296.1	NA	36.0708	1.60172	0.506218	7.52356e-05	0.00183916	NA
ENSMUSG00000051225.9	Fam83a	109.975	1.6011	1.07489	0.00253958	0.0285815	239463
ENSMUSG00000027208.14	Fgf7	1572.85	1.6005	0.367357	6.35005e-07	3.66905e-05	14178
ENSMUSG00000060548.13	Tnfrsf19	1838.62	1.59972	0.394494	2.32516e-06	0.000104771	29820
ENSMUSG00000038271.17	Iffo1	1162.9	1.5992	0.484954	4.22864e-05	0.00116057	320678
ENSMUSG00000034768.4	Asb16	84.4945	1.5984	0.285757	1.39007e-09	2.75189e-07	217217
ENSMUSG00000057897.14	Camk2b	2875.7	1.59546	0.383532	1.50232e-06	7.43524e-05	12323
ENSMUSG00000054196.7	Cthrc1	2874.84	1.59529	0.351667	3.55202e-07	2.25166e-05	68588
ENSMUSG00000100361.1	NA	8.50972	1.59032	0.952388	0.00359861	0.0370318	NA
ENSMUSG00000051079.8	Rgs13	153.205	1.59029	0.985745	0.0022002	0.0256836	246709
ENSMUSG00000027022.13	Xirp2	30429.1	1.58697	0.456982	2.53273e-05	0.000763675	241431
ENSMUSG00000034457.10	Eda2r	242.024	1.5833	0.358514	5.04667e-07	3.03958e-05	245527
ENSMUSG00000063415.12	Cyp26b1	553.65	1.58231	0.627322	0.000395184	0.0068616	232174
ENSMUSG00000036596.6	Cpz	1405.18	1.57987	0.469593	3.46704e-05	0.000982816	242939
ENSMUSG00000074971.4	Fibin	1719.88	1.57846	0.309982	1.52801e-08	1.70854e-06	67606
ENSMUSG00000061356.13	Nuggc	51.198	1.57807	0.508105	8.56332e-05	0.00203564	100503545
ENSMUSG00000045502.6	Hcar2	144.273	1.57764	1.0032	0.00234739	0.0269972	80885
ENSMUSG00000021898.14	Asb14	81.0629	1.57758	0.517746	9.7132e-05	0.00224922	142687
ENSMUSG00000025185.14	Loxl4	357.058	1.57644	0.451197	2.09381e-05	0.000659244	67573
ENSMUSG00000038020.5	Rapgefl1	1580.32	1.57598	0.439655	1.49407e-05	0.000501178	268480
ENSMUSG00000050994.20	Adgb	61.4796	1.57515	0.454324	2.54573e-05	0.000765683	215772
ENSMUSG00000075296.4	Aldh3b2	405.942	1.57334	0.666887	0.000586481	0.00926685	621603
ENSMUSG00000025170.13	Rab40b	603.927	1.57328	0.385969	2.18226e-06	0.000100202	217371
ENSMUSG00000038623.9	Tm6sf1	15408.5	1.57285	0.333982	1.26961e-07	9.52288e-06	107769
ENSMUSG00000067242.11	Lgi1	614.843	1.57149	0.40698	5.25088e-06	0.00020966	56839
ENSMUSG00000041476.12	Smpx	3769.26	1.56901	0.380402	1.79483e-06	8.53321e-05	66106
ENSMUSG00000041548.4	Hspb8	1489.47	1.56856	0.294146	5.10087e-09	6.80642e-07	80888
ENSMUSG00000026011.13	Ctla4	20.8628	1.56757	1.02073	0.00300145	0.0323909	12477
ENSMUSG00000022416.15	Cacna1i	134.094	1.56615	0.644776	0.000515042	0.00841631	239556
ENSMUSG00000021268.17	Meg3	62648	1.56285	0.393748	4.43022e-06	0.000182281	17263
ENSMUSG00000097451.10	NA	41663.7	1.56231	0.373407	1.65481e-06	8.04166e-05	NA
ENSMUSG00000032826.17	Ank2	32921.3	1.56032	0.348957	1.08627e-06	5.76606e-05	109676
ENSMUSG00000068614.7	Actc1	96910.8	1.55998	0.364421	9.73858e-07	5.25014e-05	11464
ENSMUSG00000020882.17	Cacnb1	4708.11	1.55902	0.361855	8.22003e-07	4.55344e-05	12295
ENSMUSG00000063558.4	Aox1	1101.12	1.55801	0.418651	9.81898e-06	0.00035128	11761
ENSMUSG00000047485.6	Klhl34	30.4223	1.55678	0.613608	0.000465585	0.0077765	245683
ENSMUSG00000037613.16	Tnfrsf23	875.155	1.55669	0.344429	3.21719e-07	2.06105e-05	79201
ENSMUSG00000057457.11	Phex	816.927	1.55641	1.057	0.00264081	0.0294057	18675
ENSMUSG00000068699.12	Flnc	40191.1	1.55272	0.424521	1.22401e-05	0.000422319	68794
ENSMUSG00000022860.14	Chodl	4210.62	1.55098	0.526685	0.000129347	0.00284775	246048
ENSMUSG00000043639.14	Rbm20	1228.21	1.55013	0.368159	1.25248e-06	6.40888e-05	73713
ENSMUSG00000035799.6	Twist1	247.233	1.54684	0.459872	3.39114e-05	0.000966004	22160
ENSMUSG00000022218.16	Tgm1	982.799	1.54601	0.525559	0.000130082	0.00285874	21816
ENSMUSG00000036334.12	Igsf10	49848.7	1.546	0.321867	8.19645e-08	6.7119e-06	242050
ENSMUSG00000010492.10	Uckl1os	63.5072	1.54544	0.649016	0.000608657	0.00955805	100271841
ENSMUSG00000039103.12	Nexn	29734	1.54362	0.410837	1.40967e-05	0.00047751	68810
ENSMUSG00000056854.4	Pou3f4	138.767	1.54039	0.476551	5.51295e-05	0.00144601	18994
ENSMUSG00000079014.4	Serpina3i	171.73	1.53815	0.571329	0.000270147	0.00508542	628900
ENSMUSG00000090066.2	1110002E22Rik	247.576	1.53802	0.427797	1.56488e-05	0.000520902	102634333
ENSMUSG00000042529.14	Kcnj12	558.414	1.53769	0.359148	9.45909e-07	5.13384e-05	16515
ENSMUSG00000028681.11	Ptch2	2189.29	1.53742	0.630824	0.000504566	0.00828255	19207
ENSMUSG00000085095.2	NA	23.9609	1.53595	1.72751	0.00438522	0.0430536	NA
ENSMUSG00000081890.1	NA	16.2488	1.53396	1.48624	0.00467627	0.0452	NA
ENSMUSG00000030672.12	Mylpf	108282	1.53377	0.309382	6.05416e-08	5.20356e-06	17907
ENSMUSG00000056399.1	Prss34	102.183	1.53312	0.679845	0.000788604	0.0116959	328780
ENSMUSG00000004105.8	Angptl2	4382.76	1.53113	0.233162	2.9708e-12	3.09041e-09	26360
ENSMUSG00000106073.1	NA	12.1965	1.52887	0.670376	0.00115092	0.0155887	NA
ENSMUSG00000072812.4	NA	5136.03	1.52851	0.224453	7.25881e-13	1.34857e-09	NA
ENSMUSG00000007805.4	Twist2	452.553	1.52691	0.513553	0.000125941	0.00278546	13345
ENSMUSG00000015852.13	Fcrls	638.402	1.52633	0.322851	1.19874e-07	9.0193e-06	80891
ENSMUSG00000106353.1	NA	26.4081	1.52582	0.587697	0.000423908	0.00724062	NA
ENSMUSG00000066361.3	Serpina3c	124.779	1.52463	1.23898	0.00339287	0.035382	16625
ENSMUSG00000033065.13	Pfkm	17900.8	1.52439	0.346889	5.6991e-07	3.35719e-05	18642
ENSMUSG00000030510.11	Cers3	1263.73	1.52257	0.588003	0.000354013	0.00629148	545975
ENSMUSG00000027488.12	Snta1	1081.11	1.52232	0.284695	4.9519e-09	6.68147e-07	20648
ENSMUSG00000026109.14	Tmeff2	4904.5	1.52213	0.435673	2.63386e-05	0.000787291	56363
ENSMUSG00000045777.14	Ifitm10	105.68	1.52052	0.690972	0.00089928	0.0129436	320802
ENSMUSG00000065503.1	Mir351	110.047	1.51943	0.49425	9.25245e-05	0.00215908	723910
ENSMUSG00000023153.9	Tmem52	103.737	1.51888	0.355898	1.06598e-06	5.68334e-05	69671
ENSMUSG00000064147.6	Rab44	301.993	1.51761	0.849928	0.00185034	0.0225135	442827
ENSMUSG00000018341.12	Il12rb2	217.749	1.5129	0.400387	7.45245e-06	0.000282561	16162
ENSMUSG00000009210.10	Prr29	26.8872	1.51234	0.633442	0.000700005	0.0107003	75573
ENSMUSG00000079364.3	Gm3558	56.0998	1.50958	0.672776	0.000855402	0.0124556	100041874
ENSMUSG00000086341.2	NA	22.8472	1.50923	0.695789	0.00113809	0.0154422	NA
ENSMUSG00000039126.10	Prune2	4847.15	1.50727	0.355669	1.15599e-06	6.0141e-05	353211
ENSMUSG00000026712.3	Mrc1	23861.6	1.50722	0.349363	8.89793e-07	4.87308e-05	17533
ENSMUSG00000049709.4	Nlrp10	233.882	1.5063	0.691192	0.000930467	0.0132739	244202
ENSMUSG00000028996.9	Rbp7	250.845	1.50519	0.47069	6.12159e-05	0.00156952	63954
ENSMUSG00000030077.11	Chl1	4293.95	1.5005	0.366248	2.12728e-06	9.78631e-05	12661
ENSMUSG00000029156.11	Sgcb	3969.96	1.50041	0.321048	1.59242e-07	1.14125e-05	24051
ENSMUSG00000018906.14	P4ha2	4397.49	1.50027	0.298483	2.02882e-08	2.07627e-06	18452
ENSMUSG00000046561.9	Arsj	1442.95	1.50003	0.349054	1.01315e-06	5.42564e-05	271970
ENSMUSG00000076140.1	Mir542	199.077	1.49774	0.652045	0.000735607	0.0111109	723901
ENSMUSG00000028464.16	Tpm2	82947	1.49754	0.321472	8.71331e-07	4.78281e-05	22004
ENSMUSG00000090121.10	Abhd12b	105.28	1.49654	0.97729	0.00270789	0.0299729	100504285
ENSMUSG00000035279.8	Ssc5d	10544.5	1.49584	0.500168	0.000130765	0.00287112	269855
ENSMUSG00000028036.6	Ptgfr	586.959	1.4956	0.672573	0.000846891	0.0123739	19220
ENSMUSG00000023092.16	Fhl1	17423.7	1.49359	0.32321	2.10223e-07	1.44241e-05	14199
ENSMUSG00000042734.6	Ttc9	355.864	1.49255	0.327876	2.86922e-07	1.86786e-05	69480
ENSMUSG00000107082.1	NA	53.7479	1.49009	0.548622	0.000284397	0.00529998	NA
ENSMUSG00000040759.9	Cmtm5	109.263	1.48592	0.616388	0.000580901	0.00922597	67272
ENSMUSG00000022952.16	Runx1	1344.48	1.48493	0.164175	9.58681e-21	2.31541e-16	12394
ENSMUSG00000019848.14	Popdc3	1220.51	1.48485	0.476164	7.93849e-05	0.00192307	78977
ENSMUSG00000022032.14	Scara5	625.532	1.47964	0.56729	0.000350766	0.00625217	71145
ENSMUSG00000029321.1	Slc10a6	128.225	1.47892	0.587708	0.000452476	0.00762078	75750
ENSMUSG00000070101.1	Mir341	22.6672	1.4773	0.526442	0.000267506	0.00504751	723846
ENSMUSG00000026983.10	Il36rn	234.677	1.47585	2.29237	0.00398851	0.0401285	54450
ENSMUSG00000098230.7	1700095B10Rik	11.1558	1.47571	0.977459	0.00403109	0.0404147	67360
ENSMUSG00000068122.10	Agtr2	99613	1.4753	0.390467	1.91692e-05	0.000613212	11609
ENSMUSG00000046178.3	Nxph1	284.657	1.47461	0.377867	4.83391e-06	0.000195887	18231
ENSMUSG00000068748.7	Ptprz1	9771.69	1.4707	0.38103	5.88465e-06	0.000230724	19283
ENSMUSG00000033737.14	Fndc3c1	15957.2	1.47019	0.426105	2.73199e-05	0.000809608	333564
ENSMUSG00000024302.16	Dtna	8178.43	1.46848	0.314546	1.69173e-07	1.20527e-05	13527
ENSMUSG00000037188.7	Grhl3	739.628	1.46721	0.591638	0.000487871	0.00807059	230824
ENSMUSG00000031230.3	Fgf16	164.915	1.46599	0.521619	0.000209351	0.00420167	80903
ENSMUSG00000030559.8	Rab38	535.927	1.46458	0.35344	1.83194e-06	8.6755e-05	72433
ENSMUSG00000029661.16	Col1a2	288451	1.46454	0.327493	5.26059e-06	0.00020966	12843
ENSMUSG00000045094.7	Arhgef37	215.775	1.46191	0.610533	0.000609742	0.00956887	328967
ENSMUSG00000026042.16	Col5a2	68159.5	1.45949	0.297414	1.1598e-07	8.79635e-06	12832
ENSMUSG00000042425.18	Frmpd3	167.23	1.45782	0.591823	0.000519047	0.00846456	245643
ENSMUSG00000039239.14	Tgfb2	3337.15	1.45729	0.229622	1.33147e-11	1.00493e-08	21808
ENSMUSG00000054293.10	P2ry10b	994.853	1.45539	0.477729	0.000102098	0.00234175	213438
ENSMUSG00000059854.8	Hydin	262.901	1.45522	0.251296	4.41835e-10	1.23931e-07	244653
ENSMUSG00000003974.6	Grm3	202.71	1.45337	0.691349	0.00114969	0.0155887	108069
ENSMUSG00000028558.14	Calr4	40.3722	1.45289	0.76764	0.00183544	0.0223774	108802
ENSMUSG00000106246.1	Gm18867	40.1758	1.4527	0.76335	0.001788	0.0219207	100417858
ENSMUSG00000041986.16	Elmod1	506.744	1.44982	0.333122	7.30636e-07	4.13263e-05	270162
ENSMUSG00000051527.11	Usp29	1331.85	1.44671	0.341515	1.22298e-06	6.28453e-05	57775
ENSMUSG00000028680.14	Plk3	800.212	1.44606	0.41894	2.69189e-05	0.000799688	12795
ENSMUSG00000081048.1	Gm11760	23.2905	1.44285	2.73439	0.00468313	0.0452247	100384873
ENSMUSG00000113178.1	NA	430.328	1.44195	0.446125	5.75203e-05	0.00149073	NA
ENSMUSG00000028047.11	Thbs3	4753.85	1.43958	0.365803	4.36137e-06	0.000180679	21827
ENSMUSG00000002020.15	Ltbp2	1007.77	1.43902	0.547677	0.000343292	0.00615074	16997
ENSMUSG00000014776.7	Nol3	260.947	1.43696	0.449331	6.48529e-05	0.00164027	78688
ENSMUSG00000028063.15	Lmna	5413.88	1.43551	0.384761	9.73052e-06	0.0003492	16905
ENSMUSG00000026141.13	Col19a1	1564.91	1.43512	0.654543	0.000971158	0.0136918	12823
ENSMUSG00000100794.1	NA	42.4298	1.43482	0.588485	0.00061958	0.00967924	NA
ENSMUSG00000067276.5	Capn6	25560.2	1.43312	0.391806	1.34496e-05	0.000456227	12338
ENSMUSG00000054005.4	Mill1	40.1773	1.43237	1.27235	0.00427392	0.0423081	266815
ENSMUSG00000053007.9	Creb5	2900.92	1.432	0.41444	3.06541e-05	0.000894152	231991
ENSMUSG00000044749.13	Abca6	2706.31	1.43151	0.282928	2.42713e-08	2.4425e-06	76184
ENSMUSG00000076433.4	Cep295nl	327.875	1.43142	0.340329	1.42761e-06	7.13863e-05	58251
ENSMUSG00000074206.7	Adh6b	122.769	1.43088	0.978531	0.00310752	0.0332092	100417514
ENSMUSG00000102657.1	NA	873.45	1.4307	0.322932	5.22672e-07	3.1324e-05	NA
ENSMUSG00000025930.6	Msc	157.183	1.42964	0.501516	0.000192585	0.00392516	17681
ENSMUSG00000001506.10	Col1a1	342110	1.42952	0.313194	3.12632e-06	0.00013556	12842
ENSMUSG00000025161.16	Slc16a3	2287.47	1.42825	0.255716	1.49e-09	2.78965e-07	80879
ENSMUSG00000022103.10	Gfra2	1285.76	1.42809	0.42836	4.10999e-05	0.00113316	14586
ENSMUSG00000062391.3	4932435O22Rik	15.4704	1.42628	0.766947	0.00242985	0.0277081	319819
ENSMUSG00000021373.16	Cap2	6281.94	1.42576	0.406941	2.29363e-05	0.000709847	67252
ENSMUSG00000040010.10	Slc7a5	4768.55	1.4249	0.259805	2.41314e-09	3.99192e-07	20539
ENSMUSG00000061603.8	Akap6	10583.6	1.42441	0.476004	0.000125546	0.00277928	238161
ENSMUSG00000079055.10	Slc8a3	1613.65	1.4244	0.600521	0.000660906	0.0101995	110893
ENSMUSG00000030209.14	Grin2b	214.865	1.42372	1.26853	0.00398451	0.0401235	14812
ENSMUSG00000057604.9	Lmcd1	2016.57	1.42235	0.410252	2.60141e-05	0.000779451	30937
ENSMUSG00000002076.11	Hsf2bp	145.592	1.42224	0.539946	0.00035248	0.00627809	74377
ENSMUSG00000034324.16	Tmem132c	1694.66	1.4216	0.639514	0.000924661	0.0132144	208213
ENSMUSG00000029659.16	Medag	72.6443	1.41828	0.576358	0.000564417	0.00901574	70717
ENSMUSG00000026639.18	Lamb3	1135.13	1.418	0.548617	0.000391822	0.00682776	16780
ENSMUSG00000070577.5	Gm572	107.021	1.41778	0.515915	0.000269054	0.00506879	230909
ENSMUSG00000092036.2	Gm2244	21.1301	1.41495	0.869859	0.0030759	0.0330321	100039452
ENSMUSG00000047963.7	Stbd1	4581.55	1.41394	0.40097	2.12486e-05	0.000664762	52331
ENSMUSG00000036949.16	Slc39a12	102.138	1.41202	0.651622	0.00107022	0.0147762	277468
ENSMUSG00000097850.2	NA	17.4963	1.41123	0.61637	0.00107176	0.0147762	NA
ENSMUSG00000020150.13	Gamt	3934.91	1.4106	0.358103	4.40404e-06	0.000181823	14431
ENSMUSG00000056900.13	Usp13	4810.35	1.41035	0.343263	2.19365e-06	0.000100533	72607
ENSMUSG00000043795.9	Prr33	199.052	1.40666	0.480575	0.00015638	0.00335723	677289
ENSMUSG00000027794.4	Sohlh2	61.8506	1.40638	1.15939	0.00401442	0.0402977	74434
ENSMUSG00000014503.14	Pkd2l2	306.305	1.40321	0.480999	0.000160366	0.00341248	53871
ENSMUSG00000090675.2	Olfr111	43.7264	1.40211	0.929363	0.00322711	0.0341647	545205
ENSMUSG00000041287.5	Sox15	66.1728	1.40021	0.49739	0.000231037	0.00450363	20670
ENSMUSG00000021340.13	Gpld1	2598.61	1.3992	0.483065	0.000170095	0.00357229	14756
ENSMUSG00000078915.2	NA	263.325	1.39889	0.342026	2.4313e-06	0.000109146	NA
ENSMUSG00000074652.3	Myh7b	2402.96	1.39654	0.516739	0.000296071	0.0054544	668940
ENSMUSG00000048458.8	Inka2	529.151	1.39531	0.554136	0.000475604	0.00791804	109050
ENSMUSG00000068037.10	Mas1	85.1008	1.39518	0.945334	0.00323796	0.0342391	17171
ENSMUSG00000053025.13	Sv2b	337.237	1.39376	0.4575	0.000115601	0.00259963	64176
ENSMUSG00000042485.7	Mustn1	944.801	1.39366	0.558561	0.000507179	0.0083103	66175
ENSMUSG00000095419.1	NA	347.878	1.39272	0.493646	0.000213558	0.00425566	NA
ENSMUSG00000025255.18	Zfhx4	26389.6	1.39262	0.478841	0.000173207	0.0036219	80892
ENSMUSG00000006221.7	Hspb7	3809.42	1.39028	0.360616	6.27435e-06	0.000242461	29818
ENSMUSG00000032332.17	Col12a1	116164	1.38819	0.33116	1.5743e-06	7.77557e-05	12816
ENSMUSG00000067261.4	Foxd3	693.478	1.38725	0.337997	2.22605e-06	0.000101676	15221
ENSMUSG00000026580.16	Selp	96.3698	1.38228	0.555617	0.000539236	0.00871146	20344
ENSMUSG00000037962.7	Rflna	140.642	1.38134	0.548965	0.000500078	0.00823866	73121
ENSMUSG00000027249.15	F2	284.282	1.38007	0.563562	0.000577967	0.00920175	14061
ENSMUSG00000106710.1	NA	18.5565	1.37898	1.2236	0.00511805	0.0482667	NA
ENSMUSG00000065939.1	Snora2b	13.5209	1.37781	0.880018	0.0039213	0.0395768	100217416
ENSMUSG00000004473.10	Clec11a	292.571	1.3749	0.498271	0.000258873	0.00491919	20256
ENSMUSG00000039179.13	Tekt5	178.913	1.37446	0.420691	5.55254e-05	0.0014545	70426
ENSMUSG00000026207.16	Speg	10155.1	1.37432	0.439572	9.61769e-05	0.00223138	11790
ENSMUSG00000072945.3	Ripply1	76.331	1.3742	0.546999	0.000518714	0.00846456	622473
ENSMUSG00000037206.15	Islr	4198.91	1.37364	0.302408	3.37696e-07	2.15199e-05	26968
ENSMUSG00000030598.15	Fbxo17	370.001	1.37259	0.448699	0.000111647	0.00253234	50760
ENSMUSG00000044471.11	Lncpint	51.6877	1.37063	1.1006	0.00418102	0.0415384	232685
ENSMUSG00000053062.15	Jam2	1679.27	1.36729	0.319407	1.10018e-06	5.81434e-05	67374
ENSMUSG00000032060.10	Cryab	15745.5	1.36528	0.385045	2.10185e-05	0.000660129	12955
ENSMUSG00000031351.15	Zfp185	2567.88	1.36358	0.455747	0.000132228	0.00289799	22673
ENSMUSG00000108126.1	NA	146.758	1.36285	0.406742	4.29058e-05	0.0011749	NA
ENSMUSG00000022340.15	Sybu	396.605	1.36163	0.580523	0.000747185	0.0112717	319613
ENSMUSG00000028492.13	Saxo1	55.5062	1.36139	0.6802	0.0016085	0.0202958	75811
ENSMUSG00000070868.11	Skint3	407.419	1.3606	1.61832	0.0046142	0.0447559	195564
ENSMUSG00000036131.12	Frmd7	156.397	1.35888	0.485335	0.00023839	0.00460475	385354
ENSMUSG00000052688.12	Rab7b	424.755	1.35787	0.396498	3.23819e-05	0.000934393	226421
ENSMUSG00000030255.13	Sspn	901.362	1.35772	0.301896	4.11034e-07	2.552e-05	16651
ENSMUSG00000063529.3	Stmnd1	111.734	1.35667	0.529411	0.000456543	0.00767323	380842
ENSMUSG00000031595.9	Pdgfrl	983.997	1.35419	0.41863	6.17346e-05	0.00157946	68797
ENSMUSG00000064702.1	NA	19.7358	1.35332	0.523542	0.000560533	0.00896832	NA
ENSMUSG00000073012.2	Fnd3c2	56.4905	1.35209	0.526069	0.000474564	0.00791006	331491
ENSMUSG00000092035.8	Peg10	117196	1.35073	0.428653	0.00015672	0.00335855	170676
ENSMUSG00000030406.7	Gipr	267.154	1.35015	0.483079	0.00024866	0.00476638	381853
ENSMUSG00000034161.7	Scx	240.175	1.34985	0.427286	8.29763e-05	0.00198814	20289
ENSMUSG00000097404.1	Gm10814	21.9679	1.34758	0.577934	0.000968589	0.0136803	100502985
ENSMUSG00000032285.15	Dnaja4	1266.6	1.34663	0.346882	5.87152e-06	0.000230584	58233
ENSMUSG00000037990.18	Sh3rf3	538.518	1.3455	0.394054	3.39173e-05	0.000966004	237353
ENSMUSG00000002799.6	Jag2	1797.55	1.3451	0.389109	2.93973e-05	0.000861654	16450
ENSMUSG00000038233.9	Gask1a	125.027	1.34364	0.480765	0.000249954	0.00478644	245050
ENSMUSG00000026628.13	Atf3	503.657	1.34117	0.207303	6.78675e-12	5.32217e-09	11910
ENSMUSG00000045838.8	Ccdc9b	284.974	1.33988	0.479874	0.000255478	0.00487002	214239
ENSMUSG00000097296.1	NA	17.3065	1.33952	0.891641	0.00414052	0.0412209	NA
ENSMUSG00000036446.5	Lum	24537.9	1.33885	0.370009	1.8558e-05	0.00060039	17022
ENSMUSG00000086564.9	Cd101	88.7954	1.3375	0.610108	0.00111438	0.0152232	630146
ENSMUSG00000035352.3	Ccl12	286.147	1.33727	0.401234	4.59345e-05	0.0012368	20293
ENSMUSG00000031264.13	Btk	541.946	1.3364	0.408324	5.58256e-05	0.0014592	12229
ENSMUSG00000039209.12	Rpl39l	569.583	1.33629	0.685552	0.00172991	0.0214305	68172
ENSMUSG00000029095.17	Ablim2	1579.66	1.33568	0.457227	0.000168474	0.0035475	231148
ENSMUSG00000031910.14	Has3	1169.87	1.3353	0.629735	0.00124663	0.0165887	15118
ENSMUSG00000027797.15	Dclk1	9858.39	1.33443	0.325117	2.40361e-06	0.000108104	13175
ENSMUSG00000093452.4	NA	31.3461	1.33387	0.688058	0.00196353	0.0235234	NA
ENSMUSG00000038776.13	Ephx1	1008.4	1.33195	0.271498	6.02848e-08	5.2e-06	13849
ENSMUSG00000090122.3	Kcne1l	161.276	1.33089	0.465861	0.00021128	0.00422419	66240
ENSMUSG00000031382.14	Asb11	516.27	1.3268	0.391308	3.76277e-05	0.0010555	68854
ENSMUSG00000050439.6	Enthd1	67.4642	1.325	1.22342	0.00475323	0.0456481	383075
ENSMUSG00000040276.14	Pacsin1	78.9951	1.32424	1.00197	0.00408161	0.0408025	23969
ENSMUSG00000090546.1	Cdr1	495.569	1.32393	0.519397	0.000479213	0.00795461	631990
ENSMUSG00000053626.5	Tll1	1331.46	1.31798	0.382103	3.0868e-05	0.000898223	21892
ENSMUSG00000098061.1	NA	183.642	1.31619	0.314503	1.78121e-06	8.51877e-05	NA
ENSMUSG00000020395.13	Itk	185.476	1.31451	0.593049	0.00105954	0.0146732	16428
ENSMUSG00000061802.5	Odad2	11.7835	1.3128	0.811791	0.00418398	0.0415507	74934
ENSMUSG00000049630.6	C1ql3	256.435	1.31254	0.449332	0.000174514	0.00363978	227580
ENSMUSG00000056366.5	NA	103.943	1.31215	0.678063	0.00187311	0.0227333	NA
ENSMUSG00000105444.1	NA	526.144	1.31005	0.655614	0.00162532	0.0204133	NA
ENSMUSG00000027533.10	Fabp5	28567.4	1.3097	0.330138	4.39333e-06	0.000181691	16592
ENSMUSG00000017309.11	Cd300lg	236.953	1.30816	0.38501	3.78805e-05	0.00106013	52685
ENSMUSG00000028860.13	Sytl1	286.348	1.3074	0.542291	0.000685249	0.0105147	269589
ENSMUSG00000033400.14	Agl	44308.1	1.30661	0.333411	5.30674e-06	0.000211151	77559
ENSMUSG00000019194.15	Scn1b	322.638	1.30261	0.359214	1.68594e-05	0.000553997	20266
ENSMUSG00000068114.6	Ccdc134	558.909	1.30214	0.421388	0.000104648	0.00239569	76457
ENSMUSG00000074923.10	Pak6	341.873	1.29973	0.66827	0.00181723	0.0222002	214230
ENSMUSG00000015850.11	Adamtsl4	979.018	1.29591	0.289083	4.71222e-07	2.86674e-05	229595
ENSMUSG00000040666.18	Sh3bgr	5100.13	1.29457	0.519962	0.000581398	0.00922597	50795
ENSMUSG00000042045.6	Sln	20620.6	1.29241	0.40611	8.22013e-05	0.00197545	66402
ENSMUSG00000048895.13	Cdk5r1	950.779	1.29229	0.47316	0.000304684	0.00559241	12569
ENSMUSG00000052373.14	Mpp3	1021.82	1.29124	0.355523	1.64312e-05	0.00054214	13384
ENSMUSG00000016356.18	Col20a1	637.371	1.28958	0.419936	0.00011246	0.00254558	73368
ENSMUSG00000000120.6	Ngfr	864.39	1.28837	0.436671	0.000164075	0.00347304	18053
ENSMUSG00000046618.7	Olfml2a	971.8	1.28756	0.434146	0.00015653	0.00335747	241327
ENSMUSG00000021922.17	Itih4	139.306	1.28646	1.30351	0.00502263	0.047592	16427
ENSMUSG00000059203.10	Il1rapl2	142.544	1.28501	0.385	4.86024e-05	0.00130138	60367
ENSMUSG00000026208.9	Des	19942.4	1.28414	0.403137	8.2118e-05	0.00197541	13346
ENSMUSG00000076122.1	Mir503	57.8938	1.2837	0.68549	0.00221939	0.0258597	723879
ENSMUSG00000020120.15	Plek	1140.42	1.28359	0.390832	5.65944e-05	0.0014761	56193
ENSMUSG00000023439.11	Gnb3	43.5429	1.28338	0.530059	0.000760515	0.0113733	14695
ENSMUSG00000019899.16	Lama2	44163.7	1.28336	0.389055	0.000125043	0.00277832	16773
ENSMUSG00000049130.6	C5ar1	191.666	1.28106	0.402541	8.094e-05	0.00195486	12273
ENSMUSG00000100555.1	NA	63.3676	1.28094	0.469988	0.000338352	0.00608223	NA
ENSMUSG00000005089.15	Slc1a2	280.748	1.27901	0.807322	0.00322073	0.0341471	20511
ENSMUSG00000002699.13	Lcp2	2067.74	1.27168	0.375378	4.03296e-05	0.00111702	16822
ENSMUSG00000066682.11	Pilrb2	248.032	1.27119	0.762914	0.00292862	0.0317754	545812
ENSMUSG00000064247.14	Plcxd1	140.78	1.27067	1.03008	0.00459902	0.0446804	403178
ENSMUSG00000029844.9	Hoxa1	110.595	1.26958	0.341674	1.29284e-05	0.000442274	15394
ENSMUSG00000071317.4	Bves	2053.63	1.26134	0.334832	1.11422e-05	0.000389443	23828
ENSMUSG00000056498.13	Tmem154	483.047	1.25931	0.49538	0.000525373	0.00854969	320782
ENSMUSG00000052730.6	Gm5111	30.6197	1.25885	0.561868	0.00122732	0.0163769	330305
ENSMUSG00000038418.7	Egr1	2841.13	1.25578	0.304901	2.23475e-06	0.000101676	13653
ENSMUSG00000026837.15	Col5a1	59016.2	1.25577	0.394704	8.28785e-05	0.00198777	12831
ENSMUSG00000021575.16	Ahrr	147.625	1.25334	0.387639	7.16424e-05	0.00178198	11624
ENSMUSG00000079428.8	Tceal7	82824.8	1.2518	0.393823	0.000158829	0.00339173	100040972
ENSMUSG00000020363.6	Gfpt2	3416.58	1.24947	0.333387	1.11064e-05	0.00038932	14584
ENSMUSG00000050830.17	Vwc2	174.454	1.24868	0.64373	0.00197384	0.0235884	319922
ENSMUSG00000057378.15	Ryr3	15491.5	1.248	0.459857	0.000365551	0.00644907	20192
ENSMUSG00000057751.14	Megf6	2298.31	1.2451	0.498124	0.000593657	0.00936138	230971
ENSMUSG00000018593.13	Sparc	50139.7	1.2445	0.25893	1.06193e-07	8.25776e-06	20692
ENSMUSG00000026824.11	Kcnj3	174.19	1.24414	0.613255	0.00169221	0.0210455	16519
ENSMUSG00000029096.15	Htra3	2619.81	1.2405	0.313769	4.9246e-06	0.000198895	78558
ENSMUSG00000034898.16	Filip1	12815.3	1.23983	0.371271	5.17853e-05	0.00137744	70598
ENSMUSG00000007379.15	Dennd2c	2705.29	1.23962	0.308993	3.81826e-06	0.00016094	329727
ENSMUSG00000061897.5	NA	202.264	1.2388	0.572491	0.00130178	0.0172183	NA
ENSMUSG00000021390.6	Ogn	25483.4	1.23576	0.279415	1.05321e-06	5.6277e-05	18295
ENSMUSG00000091243.2	Vgll3	1748.26	1.23562	0.403434	0.000123931	0.00275869	73569
ENSMUSG00000040950.13	Mgl2	141.359	1.23455	0.774127	0.00342109	0.0356301	216864
ENSMUSG00000033006.9	Sox10	790.188	1.23375	0.427207	0.000209457	0.00420167	20665
ENSMUSG00000047281.3	Sfn	1658.01	1.23247	0.522253	0.000854578	0.0124556	55948
ENSMUSG00000024659.14	Anxa1	15582.8	1.23221	0.526714	0.000891066	0.0128407	16952
ENSMUSG00000035385.5	Ccl2	212.202	1.23103	0.482635	0.000537086	0.00869088	20296
ENSMUSG00000030351.5	Tspan11	305.038	1.23049	0.495137	0.000632259	0.00983278	68498
ENSMUSG00000046245.13	Pilra	474.165	1.23022	0.593863	0.00157054	0.0199221	231805
ENSMUSG00000030029.14	Lrig1	6685.22	1.23001	0.32192	8.59508e-06	0.000316446	16206
ENSMUSG00000024011.16	Pi16	533.176	1.22598	0.454173	0.000361342	0.00638882	74116
ENSMUSG00000050821.13	Fam131a	456.055	1.22537	0.351999	3.07152e-05	0.000894855	78408
ENSMUSG00000103409.1	Lsmem2	105.752	1.22455	0.384695	8.89396e-05	0.00210183	434436
ENSMUSG00000042604.5	Kcna4	453.896	1.22238	0.578854	0.00146665	0.0189324	16492
ENSMUSG00000026012.2	Cd28	44.815	1.22064	0.700008	0.0030136	0.0325076	12487
ENSMUSG00000021098.14	4930447C04Rik	512.516	1.22054	0.46241	0.000427713	0.00729529	75801
ENSMUSG00000111471.1	NA	23.9179	1.21542	0.680482	0.00308172	0.0330758	NA
ENSMUSG00000074899.4	Sptbn5	157.451	1.21459	0.466663	0.000492478	0.00813565	640524
ENSMUSG00000036306.13	Lzts1	253.127	1.21417	0.582227	0.0015699	0.0199221	211134
ENSMUSG00000023000.4	Dhh	49.7042	1.21393	0.606891	0.00197875	0.0236353	13363
ENSMUSG00000062760.10	Shisal1	526.081	1.21025	0.523974	0.000981286	0.0138112	72301
ENSMUSG00000096409.3	Olfr890	111.455	1.20968	0.757589	0.00356125	0.0367099	258474
ENSMUSG00000000223.13	Drp2	957.194	1.20757	0.328235	1.50734e-05	0.000504929	13497
ENSMUSG00000025375.15	Aatk	695.367	1.20677	0.473425	0.000553779	0.00889501	11302
ENSMUSG00000006411.12	Nectin4	272.39	1.20675	0.785105	0.0037856	0.038513	71740
ENSMUSG00000097231.2	NA	32.6557	1.20649	0.603356	0.00208958	0.0247511	NA
ENSMUSG00000044017.16	Adgrd1	3133.06	1.20608	0.418355	0.000224289	0.00441303	243277
ENSMUSG00000034825.14	Nrip3	118.796	1.2059	0.546134	0.00125801	0.0167126	78593
ENSMUSG00000021508.11	Cxcl14	2868.54	1.20524	0.679235	0.00276618	0.0304785	57266
ENSMUSG00000039883.5	Lrrc17	6275.96	1.204	0.352566	3.97692e-05	0.0011053	74511
ENSMUSG00000106827.1	NA	190.874	1.19922	0.266173	4.87953e-07	2.95364e-05	NA
ENSMUSG00000027499.12	Pkia	2329.15	1.19912	0.27579	9.59728e-07	5.18554e-05	18767
ENSMUSG00000050164.10	Mchr1	205.631	1.19818	0.299021	4.3041e-06	0.000178613	207911
ENSMUSG00000036570.14	Fxyd1	2468.87	1.194	0.321432	1.23653e-05	0.000425424	56188
ENSMUSG00000022947.7	Cbr3	481.359	1.19397	0.660123	0.00263728	0.0293928	109857
ENSMUSG00000070139.1	Mir532	62.5087	1.19277	0.564501	0.00161593	0.0203592	751544
ENSMUSG00000040752.16	Myh6	898.041	1.19272	0.662803	0.00269876	0.0298856	17888
ENSMUSG00000046487.6	NA	31.141	1.19163	0.646675	0.00280075	0.0307193	NA
ENSMUSG00000031070.15	Mrgprf	88.6537	1.19125	0.580173	0.0017853	0.0219098	211577
ENSMUSG00000036782.13	Klhl13	19822.4	1.19079	0.330363	2.06723e-05	0.000653504	67455
ENSMUSG00000020241.13	Col6a2	49589.1	1.19013	0.315507	1.08526e-05	0.000380977	12834
ENSMUSG00000026170.6	Cyp27a1	654.206	1.18987	0.448994	0.000433107	0.00738208	104086
ENSMUSG00000058152.7	Chsy3	949.025	1.18948	0.316465	1.1257e-05	0.00039232	78923
ENSMUSG00000075478.3	Slitrk1	546.871	1.18936	0.891107	0.00475569	0.0456516	76965
ENSMUSG00000026357.3	Rgs18	431.946	1.18836	0.635468	0.00240514	0.0275043	64214
ENSMUSG00000020889.11	Nr1d1	1014.84	1.18523	0.375091	9.64931e-05	0.00223657	217166
ENSMUSG00000045730.3	Adrb2	639.747	1.18513	0.363922	7.03521e-05	0.00175713	11555
ENSMUSG00000026586.16	Prrx1	4370	1.1843	0.433703	0.00035467	0.00629287	18933
ENSMUSG00000068794.7	Col28a1	860.845	1.18417	0.857013	0.00458735	0.0446029	213945
ENSMUSG00000078722.2	NA	52.1184	1.18261	0.708697	0.00348381	0.036143	NA
ENSMUSG00000081778.1	Gm6325	36.3986	1.18212	0.816916	0.00471828	0.0454528	100534371
ENSMUSG00000051373.5	Plpp7	126.805	1.1792	0.738479	0.00370489	0.0379212	227721
ENSMUSG00000035373.2	Ccl7	73.6774	1.17899	0.582939	0.0019297	0.0232217	20306
ENSMUSG00000031284.16	Pak3	1893.55	1.17849	0.391036	0.000155732	0.00334928	18481
ENSMUSG00000022371.16	Col14a1	81408.2	1.17839	0.297707	1.02851e-05	0.000365839	12818
ENSMUSG00000050963.7	Kcns2	156.452	1.17823	0.86433	0.00477606	0.0458107	16539
ENSMUSG00000010830.7	Kdelr3	2484.16	1.17667	0.193602	9.7017e-11	3.97145e-08	105785
ENSMUSG00000053469.13	Tg	149.503	1.17609	0.553902	0.00155354	0.0197792	21819
ENSMUSG00000081949.3	NA	33.6561	1.17508	0.476167	0.00081743	0.0120381	NA
ENSMUSG00000022505.8	Emp2	2545.41	1.17399	0.301652	5.99508e-06	0.000233537	13731
ENSMUSG00000021250.13	Fos	856.426	1.17312	0.413607	0.000263929	0.0049917	14281
ENSMUSG00000030353.15	Tead4	1021.92	1.17308	0.395681	0.000180422	0.00374038	21679
ENSMUSG00000036278.6	Macrod1	1187.42	1.17192	0.381088	0.000128395	0.00283582	107227
ENSMUSG00000002265.16	Peg3	134324	1.16898	0.258455	4.52709e-07	2.76107e-05	18616
ENSMUSG00000057098.14	Ebf1	6859.14	1.16861	0.337154	3.53269e-05	0.00100025	13591
ENSMUSG00000030116.14	Mfap5	3121.13	1.1685	0.340162	3.89447e-05	0.00108614	50530
ENSMUSG00000031298.15	Adgrg2	2905.75	1.1682	0.355343	6.48582e-05	0.00164027	237175
ENSMUSG00000038777.19	Sema6c	2054.7	1.16771	0.393198	0.000178869	0.00371776	20360
ENSMUSG00000009687.14	Fxyd5	4385.51	1.16733	0.447829	0.000503161	0.00827254	18301
ENSMUSG00000029373.7	Pf4	1358.78	1.16689	0.404125	0.000229197	0.00447499	56744
ENSMUSG00000024084.7	Qpct	2418.94	1.16474	0.331176	3.02317e-05	0.000882897	70536
ENSMUSG00000025175.12	Fn3k	325.494	1.1639	0.303581	8.88961e-06	0.000325666	63828
ENSMUSG00000028581.17	Laptm5	2072.75	1.16363	0.323103	2.37561e-05	0.000726274	16792
ENSMUSG00000028435.8	Aqp3	2282.78	1.16343	3.31686	0.00537748	0.0499334	11828
ENSMUSG00000026489.13	Coq8a	2006.79	1.16337	0.284375	3.06552e-06	0.000133403	67426
ENSMUSG00000074259.10	Gramd2	296.417	1.16204	0.673949	0.00315533	0.0336012	546134
ENSMUSG00000099398.1	Ms4a14	837.002	1.1617	0.578308	0.0019589	0.0234912	383435
ENSMUSG00000065530.1	Mir99a	176.828	1.1613	0.303084	9.21681e-06	0.000334438	387229
ENSMUSG00000073600.3	Prob1	667.757	1.16116	0.405155	0.000246383	0.00473024	381148
ENSMUSG00000079462.1	Gm15737	63.8788	1.16094	0.652466	0.00303481	0.0326741	115490424
ENSMUSG00000022901.13	Cd86	266.791	1.16088	0.463229	0.00066001	0.0101922	12524
ENSMUSG00000102717.1	NA	19.9401	1.15935	0.52303	0.00161861	0.0203607	NA
ENSMUSG00000033016.15	Nfatc1	2607.6	1.15903	0.335134	3.61793e-05	0.00102199	18018
ENSMUSG00000042804.13	Gpr153	793.041	1.15554	0.389967	0.000186024	0.0038237	100129
ENSMUSG00000018217.12	Pmp22	6519.59	1.15329	0.327144	2.91062e-05	0.000857285	18858
ENSMUSG00000006435.15	Neurl1a	350.407	1.15305	0.394354	0.000210977	0.00422419	18011
ENSMUSG00000065599.2	Mir23b	64.7412	1.1526	0.488654	0.000997308	0.0139716	387217
ENSMUSG00000025044.16	Msr1	780.981	1.15247	0.375425	0.00013486	0.00295031	20288
ENSMUSG00000075330.3	A930003A15Rik	148.925	1.15073	0.813266	0.0047393	0.0455849	68162
ENSMUSG00000032725.10	Folr2	258.574	1.14793	0.519393	0.00133973	0.0175828	14276
ENSMUSG00000042476.12	Abcb4	288.679	1.14769	0.406018	0.000283791	0.00529276	18670
ENSMUSG00000025013.14	Tll2	60.6202	1.14506	0.495367	0.00113141	0.0153775	24087
ENSMUSG00000078771.10	Evi2a	359.502	1.14472	0.444554	0.00056532	0.00902419	14017
ENSMUSG00000058966.13	Tlcd3b	1139.59	1.14445	0.24226	1.79565e-07	1.26116e-05	68952
ENSMUSG00000049349.3	Gm5105	44.2225	1.14439	0.770688	0.00467333	0.0452	329763
ENSMUSG00000098202.1	NA	533.676	1.14302	0.434154	0.00048758	0.00807059	NA
ENSMUSG00000037977.6	6430571L13Rik	64.7729	1.14284	0.394011	0.00024478	0.00470321	235599
ENSMUSG00000103922.1	Gm6123	227.369	1.14091	0.451257	0.000646518	0.010003	620009
ENSMUSG00000085629.1	NA	144.274	1.14086	0.841727	0.00509433	0.0480806	NA
ENSMUSG00000042129.8	Rassf4	1126.3	1.13988	0.29537	8.18441e-06	0.000303175	213391
ENSMUSG00000034792.8	Gna15	88.259	1.13975	0.738888	0.00426038	0.0422053	14676
ENSMUSG00000025978.14	Rftn2	2746.24	1.13912	0.328246	3.92374e-05	0.00109304	74013
ENSMUSG00000031283.16	Chrdl1	1401.21	1.13893	0.446593	0.000604213	0.00950062	83453
ENSMUSG00000026043.18	Col3a1	372514	1.13868	0.342592	6.02543e-05	0.00155315	12825
ENSMUSG00000059327.9	Eda	362.112	1.13842	0.380611	0.000181587	0.00375808	13607
ENSMUSG00000051029.8	Serpinb1b	110.317	1.13664	0.34712	7.36303e-05	0.00181276	282663
ENSMUSG00000022508.5	Bcl6	827.894	1.13611	0.38718	0.00020892	0.00419787	12053
ENSMUSG00000008845.9	Cd163	1639.49	1.13571	0.536243	0.00164322	0.0205526	93671
ENSMUSG00000028017.7	Egf	1159.1	1.13524	0.406857	0.000317558	0.00578405	13645
ENSMUSG00000044033.16	Ccdc141	8792.69	1.13325	0.346305	7.46512e-05	0.00183004	545428
ENSMUSG00000098068.1	Gm7909	319.65	1.132	0.329878	4.17207e-05	0.00114635	666055
ENSMUSG00000023885.8	Thbs2	22149.8	1.13028	0.314631	2.38856e-05	0.000728413	21826
ENSMUSG00000074570.14	Cass4	88.2332	1.12991	0.401231	0.000312829	0.00571516	320664
ENSMUSG00000065594.1	Mir107	18.4363	1.12801	0.671259	0.00432277	0.0425841	723826
ENSMUSG00000037736.18	Limch1	11709.5	1.12788	0.391958	0.000250689	0.00479385	77569
ENSMUSG00000029718.14	Pcolce	9636.32	1.12636	0.406056	0.000338461	0.00608223	18542
ENSMUSG00000027347.18	Rasgrp1	422.477	1.12626	0.361807	0.000125461	0.00277928	19419
ENSMUSG00000105096.1	Gbp10	32.4507	1.12352	0.588557	0.00280996	0.0307504	626578
ENSMUSG00000057182.14	Scn3a	3861.52	1.1229	0.39303	0.000278436	0.00520897	20269
ENSMUSG00000026220.6	Slc16a14	79.2833	1.12241	0.583461	0.00253657	0.0285609	71781
ENSMUSG00000064080.12	Fbln2	6527.58	1.12133	0.40103	0.000322827	0.00586234	14115
ENSMUSG00000048251.15	Bcl11b	1695.78	1.12079	0.370266	0.000161621	0.00343314	58208
ENSMUSG00000026938.10	Fcna	416.196	1.1202	0.809971	0.00509345	0.0480806	14133
ENSMUSG00000015467.14	Egfl8	102.359	1.11865	0.475225	0.00104255	0.0144628	81701
ENSMUSG00000018774.13	Cd68	2099.59	1.1184	0.337294	6.41158e-05	0.0016266	12514
ENSMUSG00000041329.13	Atp1b2	2177.22	1.11786	0.22245	4.09474e-08	3.70398e-06	11932
ENSMUSG00000019055.15	Plod1	4669.2	1.11741	0.303529	1.97874e-05	0.000630481	18822
ENSMUSG00000010797.6	Wnt2	193.515	1.11688	0.594413	0.00267426	0.0296415	22413
ENSMUSG00000031253.15	Srpx2	1163.41	1.1138	0.295213	1.19135e-05	0.00041164	68792
ENSMUSG00000082076.1	NA	145.841	1.11014	0.390945	0.000294631	0.00544865	NA
ENSMUSG00000054477.15	Kcnn2	646.21	1.1099	0.447885	0.000758197	0.0113527	140492
ENSMUSG00000023927.15	Satb1	4970.2	1.10787	0.349615	0.000105847	0.00242086	20230
ENSMUSG00000028631.7	Kcnq4	388.201	1.10698	0.43264	0.00062259	0.00971996	60613
ENSMUSG00000055980.2	Irs1	26922.3	1.10546	0.296172	1.41464e-05	0.00047852	16367
ENSMUSG00000039787.13	Cercam	1597.48	1.09866	0.32877	5.94025e-05	0.00153443	99151
ENSMUSG00000094132.7	Gm3264	61.1105	1.09841	0.512739	0.00175731	0.0216654	100041306
ENSMUSG00000026778.13	Prkcq	2406.18	1.09741	0.415064	0.000503997	0.00828064	18761
ENSMUSG00000031133.12	Arhgef6	4156.99	1.09444	0.309737	3.26127e-05	0.00093993	73341
ENSMUSG00000042246.5	Tmc7	725.67	1.09135	0.285197	9.99908e-06	0.000356718	209760
ENSMUSG00000029287.14	Tgfbr3	7687.5	1.09119	0.297279	2.25055e-05	0.000699552	21814
ENSMUSG00000034607.6	Pof1b	8583.32	1.09075	0.496244	0.00153948	0.019657	69693
ENSMUSG00000022324.15	Matn2	14594.9	1.08916	0.261125	2.5954e-06	0.000115017	17181
ENSMUSG00000025355.7	Mmp19	447.759	1.08853	0.43939	0.00078886	0.0116959	58223
ENSMUSG00000082357.1	NA	52.9438	1.08726	0.460771	0.0011287	0.0153493	NA
ENSMUSG00000026697.10	Myoc	31.0752	1.08718	0.531553	0.00230941	0.0266493	17926
ENSMUSG00000071112.12	Spx	33.89	1.08542	0.51657	0.00205959	0.024492	319552
ENSMUSG00000032816.15	Igdcc4	4259.63	1.08386	0.449287	0.000931811	0.0132804	56741
ENSMUSG00000036052.14	Dnajb5	1367.27	1.08091	0.362542	0.000196432	0.00399346	56323
ENSMUSG00000022464.13	Slc38a4	11610.4	1.07987	0.348567	0.000138656	0.00302239	69354
ENSMUSG00000050663.7	Trhde	381.218	1.07941	0.328034	7.33731e-05	0.00180827	237553
ENSMUSG00000031553.16	Adam3	67.6077	1.07881	0.473511	0.00134672	0.0176484	11497
ENSMUSG00000096780.7	NA	6242.21	1.07853	0.746781	0.00534839	0.049759	NA
ENSMUSG00000034463.4	Scara3	1968.03	1.07677	0.28326	1.11807e-05	0.000390225	219151
ENSMUSG00000041361.13	Myzap	182.669	1.07653	0.290018	1.63834e-05	0.000541531	102371
ENSMUSG00000025094.7	Slc18a2	686.969	1.07418	0.409867	0.000559307	0.0089602	214084
ENSMUSG00000090363.8	NA	47.1485	1.07311	0.497987	0.00183844	0.0224026	NA
ENSMUSG00000083355.1	NA	25.2676	1.07228	0.613457	0.00406635	0.0407005	NA
ENSMUSG00000027977.15	Ndst3	2726.03	1.07212	0.377709	0.000304721	0.00559241	83398
ENSMUSG00000016494.9	Cd34	14909.1	1.06892	0.330601	9.04189e-05	0.00212638	12490
ENSMUSG00000005469.10	Prkaca	27055.9	1.06796	0.304964	3.66738e-05	0.001033	18747
ENSMUSG00000023249.15	Parp3	303.32	1.06624	0.303572	3.45614e-05	0.000980877	235587
ENSMUSG00000086022.1	Rad51ap2	312.318	1.06474	0.378594	0.000334481	0.00602865	209550
ENSMUSG00000037447.16	Arid5a	460.183	1.06354	0.432066	0.000855577	0.0124556	214855
ENSMUSG00000052852.8	Reep1	1061.54	1.06302	0.413181	0.000642485	0.00995975	52250
ENSMUSG00000028927.6	Padi2	1777.63	1.06256	0.401258	0.000533352	0.00864532	18600
ENSMUSG00000079355.5	Ackr4	350.88	1.06115	0.383369	0.0003948	0.00685987	252837
ENSMUSG00000001741.12	Il16	1162.87	1.06108	0.155559	8.47873e-13	1.4627e-09	16170
ENSMUSG00000022754.5	Tmem45a	3541.83	1.06089	0.292731	1.80833e-05	0.000587816	56277
ENSMUSG00000059498.13	Fcgr3	4442.58	1.05891	0.427949	0.00083294	0.0122065	14131
ENSMUSG00000082967.2	NA	29.3603	1.05862	0.437384	0.00111842	0.0152438	NA
ENSMUSG00000036242.15	Armh4	2501.96	1.0579	0.334213	0.00011488	0.00259064	67419
ENSMUSG00000013076.17	Amotl1	11907.5	1.05752	0.287818	1.89432e-05	0.000608207	75723
ENSMUSG00000003271.17	Sult2b1	294.262	1.05642	0.515611	0.00216379	0.0254023	54200
ENSMUSG00000046491.10	C1qtnf2	737.045	1.05574	0.439012	0.000991148	0.0139255	69183
ENSMUSG00000005338.13	Cadm3	838.322	1.05308	0.643853	0.00430003	0.042395	94332
ENSMUSG00000042010.16	Acacb	3822.75	1.05112	0.353137	0.000211241	0.00422419	100705
ENSMUSG00000031425.15	Plp1	1428.04	1.04871	0.33517	0.000129646	0.00285175	18823
ENSMUSG00000039873.4	Neurl2	203.769	1.04831	0.280792	1.56581e-05	0.000520902	415115
ENSMUSG00000034648.9	Lrrn1	8548.63	1.0421	0.387714	0.000490026	0.00810069	16979
ENSMUSG00000021130.8	Galnt16	2240.46	1.04124	0.372993	0.000368599	0.00648864	108760
ENSMUSG00000054320.16	Lrrc36	102.538	1.03699	0.418561	0.000883345	0.0127675	270091
ENSMUSG00000073557.11	Ppp1r12b	9013.77	1.03429	0.282742	2.48767e-05	0.000752909	329251
ENSMUSG00000001119.7	Col6a1	68305.2	1.03369	0.301394	4.85086e-05	0.00130031	12833
ENSMUSG00000022876.18	Samsn1	1077.24	1.03284	0.452848	0.00139186	0.0181513	67742
ENSMUSG00000023067.13	Cdkn1a	1788.77	1.03267	0.269496	1.06822e-05	0.000376638	12575
ENSMUSG00000014198.15	Zfp385c	91.5515	1.03184	0.428499	0.00106929	0.0147762	278304
ENSMUSG00000024937.14	Ehbp1l1	20047.7	1.0315	0.416846	0.000916239	0.0131174	114601
ENSMUSG00000036006.19	Ripor2	2035.12	1.03148	0.42806	0.00102207	0.0142523	193385
ENSMUSG00000028949.13	Smarcd3	2926.58	1.03134	0.308585	6.3768e-05	0.00162119	66993
ENSMUSG00000020467.15	Efemp1	4996.52	1.03051	0.445785	0.00130304	0.0172213	216616
ENSMUSG00000063428.8	Ddo	222.977	1.03032	0.437827	0.00118455	0.0159029	70503
ENSMUSG00000032322.14	Pstpip1	181.74	1.03026	0.459273	0.00152604	0.0195217	19200
ENSMUSG00000083353.1	NA	29.1605	1.02893	0.609246	0.00469501	0.0452873	NA
ENSMUSG00000070802.5	Pnmal2	698.808	1.02886	0.441971	0.00124597	0.0165887	434128
ENSMUSG00000028965.13	Tnfrsf9	70.7792	1.02877	0.384005	0.000551515	0.00887421	21942
ENSMUSG00000037341.14	Slc9a7	1125.97	1.02751	0.376004	0.000444845	0.00752373	236727
ENSMUSG00000051212.8	Gpr183	535.942	1.0274	0.325313	0.000122954	0.00274201	321019
ENSMUSG00000008090.14	Fgfrl1	1804.52	1.02668	0.312049	7.85141e-05	0.0019058	116701
ENSMUSG00000002985.16	Apoe	5236.29	1.0244	0.201597	4.47161e-08	3.97053e-06	11816
ENSMUSG00000028115.16	Bnipl	324.754	1.02276	0.513274	0.00255819	0.0287374	171388
ENSMUSG00000049122.17	Frmd3	1066.89	1.02187	0.452736	0.00148074	0.0190634	242506
ENSMUSG00000026885.13	Ttll11	215.376	1.02086	0.332276	0.000165351	0.00349315	74410
ENSMUSG00000020227.10	Irak3	715.189	1.0207	0.310171	8.00196e-05	0.00193457	73914
ENSMUSG00000059343.4	Aldoart1	228.726	1.01851	0.245688	3.10207e-06	0.00013475	353204
ENSMUSG00000004730.14	Adgre1	2090.51	1.01765	0.282379	2.65785e-05	0.000791899	13733
ENSMUSG00000028420.13	Tmem38b	2707.45	1.01749	0.216621	2.79411e-07	1.82882e-05	52076
ENSMUSG00000084604.1	Gm22205	24.2737	1.01728	0.589228	0.00466396	0.0451313	115488059
ENSMUSG00000022438.6	Parvb	4709.01	1.01706	0.214837	2.11645e-07	1.4475e-05	170736
ENSMUSG00000030987.5	Stim1	4957.16	1.01636	0.39172	0.000680733	0.0104654	20866
ENSMUSG00000001604.14	Tcea3	2718.52	1.016	0.387254	0.000610522	0.00957489	21401
ENSMUSG00000029544.16	Cabp1	153.33	1.016	0.474098	0.00195115	0.0234215	29867
ENSMUSG00000112926.1	NA	435.447	1.01588	0.340124	0.000217384	0.00430674	NA
ENSMUSG00000030693.10	Klk10	287.8	1.01478	0.661542	0.00530828	0.049537	69540
ENSMUSG00000003882.5	Il7r	237.896	1.01405	0.575115	0.0038652	0.0391742	16197
ENSMUSG00000037358.6	Dipk2b	161.399	1.01404	0.375799	0.000509703	0.00834034	75905
ENSMUSG00000033032.15	Afap1l1	3767.67	1.01355	0.325489	0.000153205	0.00330376	106877
ENSMUSG00000021047.7	Nova1	1856.64	1.01273	0.36202	0.000381918	0.00668897	664883
ENSMUSG00000105452.1	NA	373.201	1.01238	0.255544	6.65351e-06	0.000254265	NA
ENSMUSG00000027737.10	Slc7a11	320.9	1.01197	0.56911	0.00378789	0.03852	26570
ENSMUSG00000049929.7	Lpar4	14912.1	1.01033	0.369173	0.000477742	0.00794658	78134
ENSMUSG00000105962.1	NA	51.0244	1.008	0.38028	0.000624874	0.0097328	NA
ENSMUSG00000033585.5	Ndn	18394.1	1.00551	0.386459	0.000664758	0.0102483	17984
ENSMUSG00000048285.9	Frmd6	6915.95	1.00392	0.290504	4.11777e-05	0.00113345	319710
ENSMUSG00000038068.15	Rnf144b	791.321	1.00366	0.304648	8.11272e-05	0.00195743	218215
ENSMUSG00000020838.12	Slc6a4	3603.08	1.00351	0.496852	0.00253251	0.0285285	15567
ENSMUSG00000063077.14	Kif1b	46826.5	1.00343	0.248054	5.18842e-06	0.000207812	16561
ENSMUSG00000020053.18	Igf1	12566.4	1.00338	0.288493	4.27543e-05	0.00117208	16000
ENSMUSG00000030695.16	Aldoa	124039	1.00288	0.22171	5.73152e-07	3.36652e-05	11674
ENSMUSG00000027204.13	Fbn1	86343.6	1.00272	0.266871	1.51287e-05	0.000506079	14118
ENSMUSG00000040258.6	Nxph4	126.429	1.00241	0.291923	5.23711e-05	0.00138802	104080
ENSMUSG00000004043.14	Stat5a	1569.62	1.00161	0.237218	2.23543e-06	0.000101676	20850
ENSMUSG00000024672.11	Ms4a7	569.655	1.00041	0.40677	0.000959574	0.0135689	109225
ENSMUSG00000021536.7	Adcy2	5429.51	0.998643	0.265365	1.47374e-05	0.000495734	210044
ENSMUSG00000027947.11	Il6ra	430.655	0.997196	0.238407	2.68413e-06	0.000118298	16194
ENSMUSG00000020393.16	Kremen1	3819.68	0.996561	0.275855	2.55138e-05	0.000766429	84035
ENSMUSG00000034593.16	Myo5a	32401.8	0.996175	0.484794	0.00239835	0.0274562	17918
ENSMUSG00000111336.1	NA	57.8483	0.996119	0.444291	0.00170254	0.0211413	NA
ENSMUSG00000034659.14	Tmem109	1112.42	0.995491	0.190836	1.81344e-08	1.90427e-06	68539
ENSMUSG00000028641.16	P3h1	5324.37	0.99443	0.322097	0.000164265	0.00347403	56401
ENSMUSG00000025189.9	Cnnm1	190.8	0.994387	0.458853	0.00192157	0.0231672	83674
ENSMUSG00000038248.8	Sobp	2210.79	0.993572	0.347479	0.000330717	0.00597865	109205
ENSMUSG00000032011.5	Thy1	1668.79	0.992164	0.524253	0.00324544	0.0342887	21838
ENSMUSG00000040280.10	Ndufa4l2	3708.05	0.991495	0.228166	1.31944e-06	6.69477e-05	407790
ENSMUSG00000030742.7	Lat	119.711	0.990824	0.445219	0.00172914	0.0214305	16797
ENSMUSG00000108833.1	Gm17909	138.216	0.989449	0.387081	0.000782312	0.0116538	100416078
ENSMUSG00000053030.11	Spink2	148.802	0.987852	0.626805	0.00535089	0.0497631	69982
ENSMUSG00000072623.6	Zfp9	2869.44	0.987719	0.284017	4.49081e-05	0.00121458	22750
ENSMUSG00000036564.17	Ndrg4	1051.36	0.986755	0.53776	0.00362963	0.0373351	234593
ENSMUSG00000043832.13	Clec4a3	477.72	0.986584	0.436016	0.00156929	0.0199221	73149
ENSMUSG00000086560.1	NA	36.5657	0.985492	0.48794	0.00286026	0.0311597	NA
ENSMUSG00000008461.6	Fut1	190.904	0.984611	0.466321	0.00220339	0.0257083	14343
ENSMUSG00000017466.9	Timp2	8654.41	0.984338	0.231471	1.99335e-06	9.25836e-05	21858
ENSMUSG00000042116.3	Vwa1	221.78	0.983036	0.287986	5.66782e-05	0.00147669	246228
ENSMUSG00000011305.11	Plin5	75.9937	0.982675	0.406498	0.00115479	0.0156249	66968
ENSMUSG00000020473.13	Aebp1	8587.87	0.982588	0.326835	0.000221531	0.00437842	11568
ENSMUSG00000040714.14	Klc3	130.127	0.980616	0.543389	0.00392322	0.0395796	232943
ENSMUSG00000028597.11	Gpx7	999.065	0.97907	0.276565	3.60486e-05	0.00101949	67305
ENSMUSG00000008318.10	Relt	103.297	0.977871	0.335768	0.00030002	0.00552293	320100
ENSMUSG00000041649.13	Klf8	257.505	0.977811	0.277027	3.71452e-05	0.00104318	245671
ENSMUSG00000058897.17	Col25a1	1709.57	0.977204	0.332741	0.000268319	0.00505889	77018
ENSMUSG00000040710.10	St8sia4	929.812	0.977044	0.219809	8.32051e-07	4.59856e-05	20452
ENSMUSG00000019539.11	Rcn3	7403.83	0.976902	0.337288	0.000309422	0.00566578	52377
ENSMUSG00000071604.4	Fam189a2	1222.01	0.975975	0.188033	2.13706e-08	2.17782e-06	381217
ENSMUSG00000036790.5	Slitrk2	1141.37	0.971972	0.570487	0.00458547	0.0446026	245450
ENSMUSG00000070999.2	Ccin	35.7698	0.971872	0.460093	0.00246405	0.0280055	442829
ENSMUSG00000062184.11	Hs6st2	2251.37	0.971702	0.458145	0.00220624	0.0257292	50786
ENSMUSG00000025938.16	Slco5a1	399.242	0.967862	0.322153	0.000224119	0.00441303	240726
ENSMUSG00000031375.17	Bgn	19038.9	0.964347	0.289649	7.55634e-05	0.00184531	12111
ENSMUSG00000023046.6	Igfbp6	391.829	0.962181	0.366023	0.000668776	0.0103012	16012
ENSMUSG00000111001.1	Gm8767	145.674	0.961984	0.28248	6.18449e-05	0.00158061	667696
ENSMUSG00000030365.11	Clec2i	38.1386	0.961636	0.56006	0.00497828	0.0472438	93675
ENSMUSG00000031659.13	Adcy7	1158.57	0.960533	0.477551	0.00278182	0.0306105	11513
ENSMUSG00000087365.7	NA	95.3686	0.960281	0.359568	0.000623477	0.00972125	NA
ENSMUSG00000038526.14	Car14	474.13	0.960136	0.49538	0.00319948	0.0339665	23831
ENSMUSG00000054150.12	Syne3	813.455	0.959851	0.403563	0.00126575	0.0167969	212073
ENSMUSG00000054659.13	Pm20d2	496.473	0.959106	0.313067	0.00018917	0.00387521	242377
ENSMUSG00000078853.8	Igtp	1565.04	0.957703	0.407789	0.00136483	0.0178374	16145
ENSMUSG00000073565.4	Prr16	875.531	0.957465	0.258607	2.01653e-05	0.000638314	71373
ENSMUSG00000024127.14	Prepl	15142.1	0.956762	0.312738	0.00019805	0.00401958	213760
ENSMUSG00000021950.15	Anxa8	1802.71	0.956082	0.530955	0.00408359	0.0408055	11752
ENSMUSG00000078490.9	Cfap74	212.568	0.953782	0.45945	0.00250953	0.028349	544678
ENSMUSG00000003949.16	Hlf	416.785	0.953485	0.33239	0.00034605	0.00619555	217082
ENSMUSG00000098236.1	Gm7734	160.304	0.952038	0.384558	0.0010271	0.0143142	665658
ENSMUSG00000032010.15	Usp2	4735.75	0.950465	0.402019	0.00133162	0.0175075	53376
ENSMUSG00000065557.3	Mirlet7c-1	169.934	0.949129	0.370694	0.000832936	0.0122065	387246
ENSMUSG00000025877.14	Hk3	129.922	0.948817	0.353617	0.00060651	0.00953054	212032
ENSMUSG00000070423.6	Olfr558	1337.55	0.948424	0.433109	0.00200611	0.0239267	259097
ENSMUSG00000030798.15	Cd37	220.308	0.947136	0.566538	0.00512051	0.0482711	12493
ENSMUSG00000036412.5	Arsi	512.806	0.946608	0.451986	0.00243254	0.0277098	545260
ENSMUSG00000065418.1	Mir322	105.775	0.945065	0.441397	0.00227848	0.0264064	723907
ENSMUSG00000024511.15	Rab27b	1100.11	0.942846	0.406388	0.00150024	0.0192528	80718
ENSMUSG00000021253.7	Tgfb3	3096.55	0.939496	0.26254	3.30676e-05	0.000949641	21809
ENSMUSG00000038147.13	Cd84	472.421	0.938865	0.376393	0.000995016	0.0139638	12523
ENSMUSG00000027776.12	Il12a	43.518	0.935578	0.53837	0.00502285	0.047592	16159
ENSMUSG00000044244.18	Il20rb	669.459	0.935233	0.447491	0.00251565	0.0283763	213208
ENSMUSG00000027544.16	Nfatc2	1605.77	0.933003	0.296491	0.000150191	0.00324456	18019
ENSMUSG00000042256.4	Ptchd4	278.872	0.932588	0.372177	0.000982598	0.0138216	627626
ENSMUSG00000034220.7	Gpc1	3099.4	0.931101	0.406349	0.0016462	0.0205792	14733
ENSMUSG00000051000.17	Fam160a1	2394.48	0.93105	0.30224	0.000183944	0.00379064	229488
ENSMUSG00000022687.12	Boc	5304.47	0.930601	0.282649	9.54626e-05	0.00221838	117606
ENSMUSG00000000253.13	Gmpr	2949.11	0.927265	0.307378	0.000229134	0.00447499	66355
ENSMUSG00000029752.12	Asns	6038.16	0.926971	0.297981	0.000170606	0.00357854	27053
ENSMUSG00000026853.15	Crat	5724.58	0.92597	0.229991	5.82714e-06	0.000229213	12908
ENSMUSG00000014599.10	Csf1	1327.35	0.92584	0.295126	0.000158631	0.0033905	12977
ENSMUSG00000042613.9	Pbxip1	2543.86	0.92566	0.396989	0.0015141	0.0193894	229534
ENSMUSG00000078485.3	Plekhn1	2677.08	0.924695	0.511024	0.00432673	0.0426006	231002
ENSMUSG00000004655.5	Aqp1	1431.27	0.923144	0.467729	0.00323934	0.0342391	11826
ENSMUSG00000032238.17	Rora	4205.45	0.922965	0.33149	0.000472075	0.00787945	19883
ENSMUSG00000026430.16	Rassf5	359.612	0.922808	0.262536	4.38804e-05	0.00119347	54354
ENSMUSG00000033420.12	Antxr1	9480.41	0.920333	0.302124	0.00021412	0.00425982	69538
ENSMUSG00000027339.15	Rassf2	1510.08	0.918211	0.274163	7.91172e-05	0.00191851	215653
ENSMUSG00000049409.9	Prokr1	256.17	0.918175	0.37418	0.00115847	0.0156327	58182
ENSMUSG00000050751.14	Pgbd5	215.185	0.917131	0.523501	0.00485038	0.0462981	209966
ENSMUSG00000054434.14	Tmem120b	1660.61	0.915843	0.265233	5.48514e-05	0.00144468	330189
ENSMUSG00000032911.6	Cspg4	6608.78	0.914984	0.368199	0.00111359	0.0152225	121021
ENSMUSG00000073771.11	Btbd19	89.4476	0.91427	0.487277	0.00405551	0.0406089	78611
ENSMUSG00000047497.10	Adamts12	8379.29	0.912573	0.322541	0.000425305	0.00725934	239337
ENSMUSG00000024042.6	Sik1	4492.1	0.912378	0.305393	0.000236224	0.00457887	17691
ENSMUSG00000029468.17	P2rx7	639.362	0.91104	0.25595	3.78314e-05	0.00105998	18439
ENSMUSG00000040747.9	Cd53	1062.67	0.910228	0.52962	0.00514601	0.048417	12508
ENSMUSG00000036502.14	Tmem255a	4210.55	0.910197	0.319726	0.000409815	0.00707495	245386
ENSMUSG00000027955.16	Gask1b	4363.08	0.910082	0.318737	0.00040826	0.00705314	68659
ENSMUSG00000000739.14	Sult5a1	498.443	0.909782	0.265257	6.06887e-05	0.0015596	57429
ENSMUSG00000001227.11	Sema6b	452.309	0.909748	0.365269	0.000996053	0.0139661	20359
ENSMUSG00000031596.15	Slc7a2	3436.42	0.907155	0.310722	0.000324161	0.00587828	11988
ENSMUSG00000020122.16	Egfr	8165.18	0.904382	0.304994	0.000354873	0.00629287	13649
ENSMUSG00000033965.10	Slc16a2	2755.38	0.900845	0.344076	0.000776444	0.01159	20502
ENSMUSG00000032089.16	Il10ra	239.594	0.900086	0.308101	0.000332714	0.00600127	16154
ENSMUSG00000022565.15	Plec	42390.8	0.899171	0.395015	0.00285307	0.0310954	18810
ENSMUSG00000029790.16	Cep41	1497.94	0.898919	0.385718	0.00161856	0.0203607	83922
ENSMUSG00000026399.12	Cd55	12627.4	0.897768	0.314415	0.000452353	0.00762078	13136
ENSMUSG00000042607.15	Asb4	1358.75	0.897399	0.382996	0.00157236	0.0199347	65255
ENSMUSG00000027016.17	Zfp385b	2093.57	0.89612	0.258804	5.51412e-05	0.00144601	241494
ENSMUSG00000031434.15	Morc4	6914.02	0.893977	0.291779	0.000174088	0.00363402	75746
ENSMUSG00000037902.18	Sirpa	3891.1	0.893901	0.271522	0.000100295	0.00230698	19261
ENSMUSG00000001473.6	Tubb6	11937.5	0.893283	0.386198	0.00178053	0.0218624	67951
ENSMUSG00000052384.13	Nrros	1031.61	0.893167	0.43472	0.00296349	0.0320776	224109
ENSMUSG00000112727.1	Gm17794	564.272	0.892942	0.300259	0.000285714	0.00531008	100126821
ENSMUSG00000074817.2	Papolb	133.584	0.892422	0.381229	0.00162386	0.0204056	56522
ENSMUSG00000038608.15	Dock10	16263	0.891326	0.30094	0.000296003	0.0054544	210293
ENSMUSG00000079554.2	Aox2	116.042	0.891244	0.411447	0.0024265	0.0276829	213043
ENSMUSG00000005360.14	Slc1a3	1072.08	0.891133	0.435373	0.00302528	0.0326044	20512
ENSMUSG00000007279.14	Scube2	1316.41	0.890955	0.410012	0.00233	0.0268612	56788
ENSMUSG00000013275.9	Slc41a1	1431.61	0.890714	0.265179	8.42544e-05	0.00200964	98396
ENSMUSG00000026435.15	Slc45a3	248.21	0.889591	0.48799	0.00459895	0.0446804	212980
ENSMUSG00000053199.13	Arhgap20	4777.16	0.888741	0.312778	0.000442184	0.0074923	244867
ENSMUSG00000002107.18	Celf2	7269.93	0.887738	0.298915	0.000290533	0.00538109	14007
ENSMUSG00000007653.12	Gabrb2	265.244	0.887288	0.261282	7.26525e-05	0.00179785	14401
ENSMUSG00000080708.1	NA	28.4404	0.886524	0.411389	0.00280474	0.0307212	NA
ENSMUSG00000036469.16	Marchf1	185.206	0.885694	0.439982	0.00330926	0.0347838	72925
ENSMUSG00000021624.9	Cd180	561.914	0.884706	0.350715	0.00103573	0.0144003	17079
ENSMUSG00000025366.8	Esyt1	7441.63	0.884247	0.219742	6.49096e-06	0.000249236	23943
ENSMUSG00000030047.14	Arhgap25	496.287	0.884225	0.342169	0.00088503	0.0127708	232201
ENSMUSG00000004698.10	Hdac9	1835.31	0.88277	0.283899	0.00018955	0.00387639	79221
ENSMUSG00000070436.12	Serpinh1	20411.4	0.882198	0.30091	0.000330996	0.00597922	12406
ENSMUSG00000019929.16	Dcn	62917.6	0.880666	0.334368	0.000859355	0.0124956	13179
ENSMUSG00000043683.3	Fem1a	9382.27	0.880033	0.307072	0.000537242	0.00869088	14154
ENSMUSG00000062929.8	Cfl2	17129	0.879836	0.247416	4.03183e-05	0.00111702	12632
ENSMUSG00000070509.15	Rgma	2020.57	0.879602	0.308451	0.000420148	0.00718655	244058
ENSMUSG00000004707.14	Ly9	157.771	0.879427	0.381475	0.00180992	0.0221445	17085
ENSMUSG00000005124.9	Ccn4	666.886	0.878613	0.456334	0.00392667	0.0395979	22402
ENSMUSG00000019916.14	P4ha1	17625.3	0.87663	0.199101	1.58753e-06	7.80899e-05	18451
ENSMUSG00000002732.14	Fkbp7	2510.18	0.875745	0.274516	0.000152092	0.00328269	14231
ENSMUSG00000019851.8	Perp	4934	0.874924	0.424932	0.0030729	0.0330145	64058
ENSMUSG00000049556.5	Lingo1	883.836	0.87472	0.350337	0.0011045	0.0151309	235402
ENSMUSG00000091275.1	NA	330.253	0.873466	0.304439	0.000415632	0.00713965	NA
ENSMUSG00000081887.1	Gm12097	207.169	0.873071	0.323095	0.00066492	0.0102483	100534353
ENSMUSG00000020785.17	Camkk1	555.895	0.872994	0.282489	0.000206558	0.00415733	55984
ENSMUSG00000028849.17	Map7d1	6266.38	0.870702	0.274751	0.00015958	0.00340175	245877
ENSMUSG00000020143.15	Dock2	2625.79	0.868407	0.391353	0.00222354	0.0258935	94176
ENSMUSG00000015355.13	Cd48	315.277	0.868317	0.417208	0.00299503	0.0323362	12506
ENSMUSG00000018334.18	Ksr1	6130.96	0.867112	0.443729	0.00394405	0.03974	16706
ENSMUSG00000022887.8	Masp1	500.786	0.866253	0.251432	6.16876e-05	0.00157946	17174
ENSMUSG00000075569.10	Pms2	64.9566	0.865947	0.310667	0.000560706	0.00896832	18861
ENSMUSG00000022321.15	Cdh10	501.664	0.864585	0.408301	0.00279619	0.0306831	320873
ENSMUSG00000022043.19	Trim35	5438.94	0.863332	0.378741	0.00197017	0.0235741	66854
ENSMUSG00000067878.13	Map7d3	2228.99	0.862726	0.336107	0.00105864	0.0146691	320923
ENSMUSG00000030513.14	Pcsk6	3852.12	0.862199	0.360142	0.0015049	0.0193023	18553
ENSMUSG00000032265.14	Tent5a	6227.47	0.861307	0.360565	0.00156391	0.0198815	212943
ENSMUSG00000024598.8	Fbn2	53152.9	0.859534	0.227248	1.77384e-05	0.000578161	14119
ENSMUSG00000045404.16	Kcnk13	72.3979	0.859478	0.458334	0.00466192	0.0451313	217826
ENSMUSG00000035778.17	Ggta1	4717.96	0.856476	0.315302	0.000695026	0.0106414	14594
ENSMUSG00000021815.4	Mss51	670.788	0.85598	0.277394	0.000217548	0.00430674	74843
ENSMUSG00000036362.2	P2ry13	128.691	0.852597	0.366412	0.00185472	0.0225434	74191
ENSMUSG00000044177.4	Wfikkn2	340.712	0.852525	0.308167	0.000578403	0.00920262	278507
ENSMUSG00000044005.13	Gls2	183.763	0.852166	0.288521	0.000338164	0.00608223	216456
ENSMUSG00000022894.5	Adamts5	3464.36	0.85197	0.270356	0.000179071	0.00371876	23794
ENSMUSG00000025038.7	Efhc2	156.838	0.851164	0.356154	0.00158496	0.020084	74405
ENSMUSG00000018566.14	Slc2a4	1367.18	0.851071	0.299503	0.000463975	0.00776571	20528
ENSMUSG00000069255.13	Dusp22	3159.55	0.85026	0.268476	0.00016883	0.00354881	105352
ENSMUSG00000081564.1	Gm13717	149.559	0.849217	0.207007	5.25861e-06	0.00020966	102633026
ENSMUSG00000024059.9	Clip4	4527.39	0.848827	0.384229	0.00240366	0.0275004	78785
ENSMUSG00000027995.10	Tlr2	832.878	0.848334	0.273831	0.000213874	0.00425845	24088
ENSMUSG00000036887.5	C1qa	812.285	0.848304	0.333758	0.00107011	0.0147762	12259
ENSMUSG00000018008.7	Cyth4	434.995	0.848149	0.344704	0.00132761	0.0174643	72318
ENSMUSG00000000244.17	Tspan32	74.2447	0.847943	0.360793	0.00180662	0.0221153	27027
ENSMUSG00000052504.6	Epha3	6598.45	0.846067	0.259507	0.000123306	0.00274732	13837
ENSMUSG00000113015.1	NA	391.542	0.845577	0.249758	8.1464e-05	0.00196359	NA
ENSMUSG00000024538.7	Ppic	9971.41	0.844568	0.228058	2.52699e-05	0.000762897	19038
ENSMUSG00000022864.13	D16Ertd472e	1365.79	0.844061	0.371001	0.0020813	0.0246894	67102
ENSMUSG00000033066.15	Gas7	2768.78	0.843907	0.397213	0.00290197	0.0315429	14457
ENSMUSG00000025140.15	Pycr1	563.868	0.842329	0.37868	0.00249146	0.0281807	209027
ENSMUSG00000027994.14	Mcub	280.782	0.841967	0.26711	0.000182469	0.00376989	66815
ENSMUSG00000002489.15	Tiam1	4901.73	0.841782	0.399962	0.00303676	0.0326741	21844
ENSMUSG00000028977.16	Casz1	5781.81	0.839056	0.315688	0.00087756	0.0126991	69743
ENSMUSG00000032750.13	Gab3	815.26	0.837668	0.314014	0.000784565	0.0116538	210710
ENSMUSG00000056602.11	Fry	21450.5	0.837143	0.256536	0.000125243	0.00277928	320365
ENSMUSG00000028931.11	Kcnab2	584.744	0.837127	0.431626	0.004276	0.0423081	16498
ENSMUSG00000052934.14	Fbxo31	1129.03	0.836391	0.264219	0.000174824	0.0036431	76454
ENSMUSG00000028364.15	Tnc	20598.4	0.835082	0.371824	0.00228277	0.0264429	21923
ENSMUSG00000026456.18	Cyb5r1	2297.76	0.83454	0.271066	0.000239139	0.00461316	72017
ENSMUSG00000019817.18	Plagl1	64920.4	0.833576	0.221938	2.32903e-05	0.000715724	22634
ENSMUSG00000037872.5	Ackr1	373.225	0.832749	0.353411	0.00182169	0.0222434	13349
ENSMUSG00000039384.8	Dusp10	2072.02	0.831059	0.331075	0.00131758	0.0173513	63953
ENSMUSG00000015711.8	Prune1	3485.93	0.8309	0.213028	1.07877e-05	0.000379803	229589
ENSMUSG00000071324.11	Armc2	242.675	0.830867	0.24896	0.000100745	0.00231512	213402
ENSMUSG00000042286.13	Stab1	12814.5	0.830394	0.33172	0.00131272	0.0173155	192187
ENSMUSG00000081494.1	Gm14130	559.589	0.830111	0.26379	0.000189332	0.00387521	667048
ENSMUSG00000092094.5	Zfp804b	256.43	0.82992	0.306174	0.000716868	0.0108833	207618
ENSMUSG00000036854.14	Hspb6	912.202	0.829491	0.328003	0.00115806	0.0156327	243912
ENSMUSG00000043557.15	Mdga1	606.261	0.827565	0.345141	0.00158807	0.0201127	74762
ENSMUSG00000022419.16	Deptor	1723.49	0.827517	0.190737	1.85694e-06	8.74246e-05	97998
ENSMUSG00000026854.16	Usp20	2047.2	0.827042	0.417303	0.00402485	0.0403843	74270
ENSMUSG00000020695.14	Mrc2	5916.7	0.826203	0.38199	0.0027929	0.0306749	17534
ENSMUSG00000024420.8	Zfp521	11959.1	0.825926	0.293029	0.000526627	0.00855928	225207
ENSMUSG00000038074.16	Fkbp14	1501.59	0.82481	0.240314	7.19566e-05	0.00178452	231997
ENSMUSG00000074221.12	Zfp568	5032.92	0.821633	0.345296	0.00173116	0.0214305	243905
ENSMUSG00000035199.6	Arl6ip5	4831.89	0.819533	0.311482	0.000947425	0.0134443	65106
ENSMUSG00000001911.16	Nfix	7960.97	0.818798	0.243477	9.7695e-05	0.00226008	18032
ENSMUSG00000020773.11	Trim47	600.148	0.818212	0.23147	5.17737e-05	0.00137744	217333
ENSMUSG00000028445.7	Enho	156.965	0.817592	0.331992	0.00144272	0.0187231	69638
ENSMUSG00000029093.14	Sorcs2	3631.88	0.816515	0.360442	0.00227852	0.0264064	81840
ENSMUSG00000026475.7	Rgs16	398.898	0.815426	0.357153	0.00219915	0.0256836	19734
ENSMUSG00000051323.16	Pcdh19	2236.39	0.812777	0.293888	0.000625023	0.0097328	279653
ENSMUSG00000097974.1	NA	345.864	0.812536	0.337118	0.00164196	0.0205526	NA
ENSMUSG00000099797.1	NA	36.0246	0.812191	0.387653	0.00367013	0.0376555	NA
ENSMUSG00000024529.13	Lox	11533.5	0.811664	0.192644	4.27889e-06	0.000177872	16948
ENSMUSG00000031990.15	Jam3	2868.15	0.811568	0.288581	0.000557233	0.00894238	83964
ENSMUSG00000031304.18	Il2rg	163.936	0.810701	0.289147	0.000584192	0.00923995	16186
ENSMUSG00000019846.11	Lama4	37959.9	0.810226	0.224505	3.9289e-05	0.00109321	16775
ENSMUSG00000087381.8	NA	231.343	0.809494	0.217773	2.65049e-05	0.000791282	NA
ENSMUSG00000053617.11	Sh3pxd2a	27690.3	0.808497	0.26326	0.000200838	0.00406251	14218
ENSMUSG00000042190.12	Cmklr1	811.036	0.808105	0.331523	0.00154289	0.0196747	14747
ENSMUSG00000040511.14	Pvr	1177.64	0.807455	0.246463	0.000128677	0.00283819	52118
ENSMUSG00000039263.16	Npepl1	3772.26	0.806751	0.327874	0.00146231	0.0188864	228961
ENSMUSG00000064945.1	Rny3	6063.81	0.805728	0.218263	2.91429e-05	0.000857321	19874
ENSMUSG00000023206.16	Il15ra	399.285	0.80254	0.385353	0.00354118	0.0365682	16169
ENSMUSG00000004558.15	Ndrg2	9885.2	0.802147	0.227056	5.39495e-05	0.00142559	29811
ENSMUSG00000036352.16	Ubac1	4354.69	0.799862	0.23053	7.61833e-05	0.00185482	98766
ENSMUSG00000029781.7	Fkbp9	20271.9	0.799464	0.262615	0.000238512	0.00460475	27055
ENSMUSG00000032643.12	Fhl3	1567.68	0.79943	0.301918	0.000909538	0.0130524	14201
ENSMUSG00000031871.9	Cdh5	11447.6	0.796796	0.291639	0.000786521	0.0116755	12562
ENSMUSG00000027864.9	Ptgfrn	6747.06	0.796394	0.305183	0.00124063	0.0165362	19221
ENSMUSG00000031633.4	Slc25a4	23788.7	0.794646	0.230403	6.78179e-05	0.00169911	11739
ENSMUSG00000064293.14	Cntn4	1247.32	0.793226	0.396604	0.00427448	0.0423081	269784
ENSMUSG00000018800.14	Abca5	6892.44	0.793171	0.271433	0.000418209	0.00717371	217265
ENSMUSG00000025473.16	Adam8	408.368	0.792671	0.283584	0.000614709	0.00962182	11501
ENSMUSG00000028583.14	Pdpn	2533.74	0.79141	0.233644	9.13474e-05	0.00214405	14726
ENSMUSG00000036356.15	Csgalnact1	1079.82	0.790849	0.338879	0.00193226	0.0232411	234356
ENSMUSG00000024421.16	Lama3	9880.81	0.790182	0.319643	0.00156487	0.0198815	16774
ENSMUSG00000106208.1	NA	420.147	0.789189	0.239557	0.000124979	0.00277832	NA
ENSMUSG00000046841.5	Ckap4	6507.18	0.788582	0.268931	0.000410759	0.00708153	216197
ENSMUSG00000026483.13	Niban1	3997.71	0.788496	0.232094	9.55248e-05	0.00221838	63913
ENSMUSG00000061322.15	Dnai1	461.209	0.787679	0.405713	0.00483798	0.0462393	68922
ENSMUSG00000063568.11	Jazf1	525.181	0.786087	0.232301	9.40716e-05	0.00219095	231986
ENSMUSG00000019577.6	Pdk4	2672.19	0.784392	0.395717	0.00452323	0.0441808	27273
ENSMUSG00000040528.15	Milr1	205.707	0.784007	0.398837	0.00474509	0.0456222	380732
ENSMUSG00000079442.12	St6galnac4	925.496	0.782926	0.366413	0.00334215	0.0350263	20448
ENSMUSG00000028207.18	Asph	14856	0.782899	0.212459	3.19681e-05	0.000923613	65973
ENSMUSG00000052698.15	Tln2	13793.3	0.782432	0.263445	0.000377162	0.0066297	70549
ENSMUSG00000107603.1	NA	59.0812	0.782105	0.36639	0.00351361	0.0363584	NA
ENSMUSG00000017969.13	Ptgis	962.307	0.781102	0.202664	1.63903e-05	0.000541531	19223
ENSMUSG00000024190.6	Dusp1	1433.9	0.780717	0.250071	0.000231919	0.00450756	19252
ENSMUSG00000054493.2	NA	191.776	0.780709	0.391749	0.00450907	0.0440725	NA
ENSMUSG00000073700.3	Klhl21	593.619	0.780122	0.236543	0.000129056	0.00284395	242785
ENSMUSG00000029270.10	Dipk1a	2501.52	0.778762	0.229723	9.40249e-05	0.00219095	67266
ENSMUSG00000036022.15	Fam122b	2907.79	0.778578	0.297041	0.000938809	0.0133456	78755
ENSMUSG00000027661.4	Slc2a10	263.793	0.777107	0.306868	0.00132582	0.0174503	170441
ENSMUSG00000000489.6	Pdgfb	555.207	0.775976	0.256863	0.000324191	0.00587828	18591
ENSMUSG00000011171.11	Vipr2	624.1	0.772481	0.401611	0.00521926	0.0489191	22355
ENSMUSG00000027199.14	Gatm	11090.1	0.772271	0.400033	0.00517009	0.0486057	67092
ENSMUSG00000028599.10	Tnfrsf1b	448.279	0.771821	0.241185	0.000183318	0.00378096	21938
ENSMUSG00000005397.8	Nid1	40345.7	0.771635	0.264775	0.000349761	0.00624171	18073
ENSMUSG00000036896.5	C1qc	1462.12	0.770551	0.377043	0.00416628	0.0414241	12262
ENSMUSG00000025324.8	Atp10a	3162.67	0.770281	0.196598	1.28086e-05	0.000438799	11982
ENSMUSG00000027784.10	Ppm1l	953.503	0.767285	0.167412	6.92996e-07	3.94746e-05	242083
ENSMUSG00000008734.9	Gprc5b	1030.89	0.766826	0.302458	0.00134026	0.0175828	64297
ENSMUSG00000040229.11	Gpr34	716.135	0.76671	0.315619	0.0017605	0.0216716	23890
ENSMUSG00000022594.14	Lynx1	200.395	0.7667	0.261455	0.000442026	0.0074923	23936
ENSMUSG00000026202.13	Tuba4a	11823	0.766567	0.238878	0.000179581	0.00372615	22145
ENSMUSG00000023191.9	P3h3	1503.53	0.765577	0.278977	0.000760443	0.0113733	14789
ENSMUSG00000068220.5	Lgals1	31720.1	0.765485	0.303301	0.00141814	0.0184463	16852
ENSMUSG00000023942.15	Slc29a1	3803.7	0.765435	0.318619	0.0020173	0.0240364	63959
ENSMUSG00000029070.9	Mxra8	2277.3	0.764367	0.283798	0.00088516	0.0127708	74761
ENSMUSG00000110124.1	NA	97.2429	0.763793	0.283202	0.000908009	0.0130382	NA
ENSMUSG00000001542.7	Ell2	5353.26	0.763619	0.261395	0.000454181	0.00764239	192657
ENSMUSG00000037568.12	Vash2	2002.47	0.763322	0.292058	0.00106147	0.0146915	226841
ENSMUSG00000030659.14	Nucb2	5424.93	0.762772	0.249245	0.000295907	0.0054544	53322
ENSMUSG00000018599.5	Mief2	509.312	0.76226	0.391889	0.00516815	0.0486057	237781
ENSMUSG00000027438.14	Napb	813.472	0.761857	0.39383	0.00529246	0.0494482	17957
ENSMUSG00000065100.1	Gm26132	91.252	0.761126	0.382443	0.00488823	0.0464988	115487037
ENSMUSG00000039934.12	Gsap	2861.73	0.760787	0.297243	0.0011617	0.0156658	212167
ENSMUSG00000030737.17	Slco2b1	595.594	0.760568	0.265076	0.000536013	0.00868262	101488
ENSMUSG00000052331.14	Ankrd44	4771.83	0.759857	0.26796	0.000590934	0.00932826	329154
ENSMUSG00000020399.14	Havcr2	77.233	0.758803	0.340798	0.00303576	0.0326741	171285
ENSMUSG00000020173.17	Cobl	9300.78	0.758801	0.334644	0.00269037	0.0298063	12808
ENSMUSG00000001555.10	Fkbp10	4240.64	0.758057	0.309288	0.00147892	0.01905	14230
ENSMUSG00000082420.2	NA	125.779	0.756638	0.387462	0.00525931	0.0491765	NA
ENSMUSG00000038594.9	Cep85l	4757.31	0.756454	0.252726	0.000377648	0.00663342	100038725
ENSMUSG00000040118.15	Cacna2d1	29874.1	0.755726	0.326177	0.00239083	0.0274055	12293
ENSMUSG00000021596.16	Mctp1	1631.12	0.755701	0.284629	0.00100376	0.0140457	78771
ENSMUSG00000026211.17	Obsl1	9883.13	0.755434	0.38251	0.00495835	0.0470917	98733
ENSMUSG00000109495.1	NA	307.605	0.7546	0.280268	0.000912897	0.013085	NA
ENSMUSG00000103183.1	NA	178.377	0.75378	0.252094	0.000385367	0.00673399	NA
ENSMUSG00000061315.14	Naca	151489	0.753707	0.335437	0.00284004	0.0309953	17938
ENSMUSG00000038463.8	Olfml2b	3934.93	0.753272	0.367606	0.00438012	0.043021	320078
ENSMUSG00000027245.11	Hypk	1826.72	0.750783	0.294305	0.00134144	0.0175888	67693
ENSMUSG00000005873.5	Reep5	3197.84	0.748496	0.226345	0.000136499	0.00298347	13476
ENSMUSG00000030208.15	Emp1	8767.66	0.747835	0.205199	5.55949e-05	0.00145474	13730
ENSMUSG00000056481.6	Cd248	19420.2	0.745842	0.377246	0.00512413	0.0482864	70445
ENSMUSG00000027010.16	Slc25a12	5828.92	0.745479	0.264508	0.0006414	0.00995572	78830
ENSMUSG00000036545.8	Adamts2	4011.18	0.743436	0.369948	0.00488341	0.0464713	216725
ENSMUSG00000038702.6	Dsel	21695.7	0.743276	0.307156	0.0019275	0.0232069	319901
ENSMUSG00000083460.1	Gm12182	153.624	0.742963	0.369493	0.00488131	0.0464696	667163
ENSMUSG00000042759.12	Apobr	227.6	0.742646	0.320915	0.00251097	0.028352	171504
ENSMUSG00000027293.13	Ehd4	4109.23	0.741581	0.25978	0.000596267	0.00939403	98878
ENSMUSG00000024677.13	Ms4a6b	910.993	0.739198	0.304173	0.00189459	0.0229364	69774
ENSMUSG00000074785.5	Plxnc1	2958.43	0.738487	0.279932	0.00110014	0.0150884	54712
ENSMUSG00000030342.8	Cd9	7973.72	0.738012	0.257672	0.000574544	0.00915329	12527
ENSMUSG00000028763.17	Hspg2	63705.5	0.737494	0.346091	0.00410052	0.0409577	15530
ENSMUSG00000008575.17	Nfib	61136.4	0.73696	0.342455	0.00367625	0.0377023	18028
ENSMUSG00000060572.17	Mfap2	9449.52	0.736793	0.347946	0.00412505	0.0411008	17150
ENSMUSG00000006782.16	Cnp	840.152	0.735958	0.306827	0.00206952	0.0245859	12799
ENSMUSG00000037306.13	Man1c1	1025.7	0.734786	0.209214	6.72227e-05	0.00168945	230815
ENSMUSG00000024270.11	Slc39a6	6085.48	0.733703	0.262186	0.000707871	0.0107933	106957
ENSMUSG00000015950.13	Ncf1	241.191	0.732105	0.263085	0.000754519	0.0113258	17969
ENSMUSG00000040855.15	Reps2	2037.69	0.731993	0.303481	0.00200847	0.0239431	194590
ENSMUSG00000039987.15	Phtf2	3623.86	0.731932	0.290576	0.00154225	0.0196747	68770
ENSMUSG00000015501.10	Hivep2	14908	0.731506	0.189732	2.01617e-05	0.000638314	15273
ENSMUSG00000029392.12	Rilpl1	1288.86	0.73148	0.273599	0.00109268	0.0149946	75695
ENSMUSG00000003355.6	Fkbp11	735.325	0.73114	0.230882	0.000226156	0.00443191	66120
ENSMUSG00000046991.10	Wdr27	58.4765	0.731062	0.321807	0.00301786	0.032539	71682
ENSMUSG00000032267.8	Usp28	10606.6	0.730903	0.26235	0.000753026	0.0113258	235323
ENSMUSG00000028600.15	Podn	701.105	0.730901	0.252291	0.000541058	0.00873505	242608
ENSMUSG00000023034.6	Nr4a1	2587.97	0.730455	0.180461	8.32235e-06	0.000307342	15370
ENSMUSG00000024083.15	Pja2	29889	0.729954	0.220252	0.000143942	0.00312914	224938
ENSMUSG00000048120.16	Entpd1	1895.82	0.728933	0.236686	0.000305214	0.00559721	12495
ENSMUSG00000037151.8	Lrrc20	358.822	0.728758	0.300001	0.00196826	0.0235684	216011
ENSMUSG00000026728.9	Vim	80469	0.728679	0.301103	0.00219445	0.0256411	22352
ENSMUSG00000082424.4	Gm13292	1091.52	0.727616	0.246568	0.000454392	0.00764239	100040898
ENSMUSG00000030847.8	Bag3	3084.49	0.727387	0.334372	0.00357338	0.0368193	29810
ENSMUSG00000022012.9	Enox1	1497.11	0.727255	0.314709	0.00262155	0.0292316	239188
ENSMUSG00000042515.13	Pwwp3b	8733.75	0.725628	0.311075	0.00334571	0.0350263	245631
ENSMUSG00000025268.15	Maged2	20330.3	0.725622	0.233037	0.000274608	0.00515734	80884
ENSMUSG00000044461.6	Shisa2	974.997	0.725143	0.347198	0.00414401	0.0412386	219134
ENSMUSG00000028517.8	Plpp3	4330.7	0.724641	0.336559	0.00380583	0.0386374	67916
ENSMUSG00000035237.7	Lcat	338.288	0.723363	0.346977	0.00441356	0.0432615	16816
ENSMUSG00000032064.17	Dixdc1	1778.43	0.722059	0.306712	0.00239866	0.0274562	330938
ENSMUSG00000078905.8	Gm14393	173.284	0.72159	0.320494	0.00311562	0.033281	664987
ENSMUSG00000023905.14	Tnfrsf12a	221.374	0.721192	0.2263	0.00022249	0.00438659	27279
ENSMUSG00000081562.1	NA	995.371	0.720462	0.307714	0.00247382	0.028077	NA
ENSMUSG00000028273.15	Pdlim5	18412.7	0.719634	0.257555	0.000700657	0.0107035	56376
ENSMUSG00000005057.13	Sh2b2	328.355	0.719328	0.297601	0.00209379	0.0247889	23921
ENSMUSG00000026193.15	Fn1	176876	0.717783	0.259765	0.00082696	0.0121341	14268
ENSMUSG00000051022.7	Hs3st1	503.742	0.717744	0.270029	0.0011065	0.0151498	15476
ENSMUSG00000052160.7	Pld4	516.316	0.717447	0.345298	0.00453573	0.0442618	104759
ENSMUSG00000069920.10	B3gnt9	516.927	0.71621	0.274668	0.00127961	0.0169436	97440
ENSMUSG00000081593.1	Gm11841	209.379	0.71591	0.211572	0.000115059	0.00259226	623671
[truncated: 871 more rows]

## Sheet: S.T. S10
Supplemental Table S10: List of statistically significant upregulated and downregulated genes in murine retro-orbital and brain tumors (Sglt2-Cre; ASPSCR1-TFE3 LSL/+) compared to normal kidneys (Sglt2-Cre mice).
[truncated: 14,214 more rows]

[truncated: 4 more sheets: S.T. S11, S.T. S12, S.T. S13, S.T. S14]
