# Supplementary material for: Comparative genomics incorporating translocation renal cell carcinoma mouse model reveals molecular mechanisms of tumorigenesis
Source: J Clin Invest. 2024 Feb 22;134(7):e170559. doi: 10.1172/JCI170559 (PMC10977987; doi:10.1172/JCI170559)
Supplement: Supporting data values [file jci-134-170559-s169.xlsx]

## Sheet: Figure 4B
GEMM Type	Group	Overall survival, months	Vital Status
SGLT2-Cre; ASPSCR1-TFE3 LSL/+	Brain tumor	4.14	Deceased
SGLT2-Cre; ASPSCR1-TFE3 LSL/+	Brain tumor	6.51	Deceased
SGLT2-Cre; ASPSCR1-TFE3 LSL/+	Brain tumor	8.22	Deceased
SGLT2-Cre; ASPSCR1-TFE3 LSL/+	Brain tumor	8.59	Deceased
SGLT2-Cre; ASPSCR1-TFE3 LSL/+	Brain tumor	8.68	Deceased
SGLT2-Cre; ASPSCR1-TFE3 LSL/+	Brain tumor	9.67	Deceased
SGLT2-Cre; ASPSCR1-TFE3 LSL/+	Brain tumor	9.7	Deceased
SGLT2-Cre; ASPSCR1-TFE3 LSL/+	Brain tumor	11.84	Deceased
SGLT2-Cre	Control	25.39	Deceased
SGLT2-Cre	Control	27.3	Deceased
SGLT2-Cre	Control	26.2	Deceased
SGLT2-Cre	Control	26.4	Deceased
SGLT2-Cre	Control	24.37	Deceased
SGLT2-Cre	Control	25.67	Deceased
SGLT2-Cre	Control	24.65	Deceased
SGLT2-Cre	Control	27.2	Deceased
SGLT2-Cre	Control	26.8	Deceased
SGLT2-Cre	Control	28.4	Deceased
SGLT2-Cre; ASPSCR1-TFE3 LSL/+	Kidney tumor only	6.97	Deceased
SGLT2-Cre; ASPSCR1-TFE3 LSL/+	Kidney tumor only	8	Deceased
SGLT2-Cre; ASPSCR1-TFE3 LSL/+	Kidney tumor only	8.16	Deceased
SGLT2-Cre; ASPSCR1-TFE3 LSL/+	Kidney tumor only	8.59	Deceased
SGLT2-Cre; ASPSCR1-TFE3 LSL/+	Kidney tumor only	9.51	Deceased
SGLT2-Cre; ASPSCR1-TFE3 LSL/+	Kidney tumor only	9.9	Deceased
SGLT2-Cre; ASPSCR1-TFE3 LSL/+	Kidney tumor only	9.97	Deceased
SGLT2-Cre; ASPSCR1-TFE3 LSL/+	Kidney tumor only	10.63	Deceased
SGLT2-Cre; ASPSCR1-TFE3 LSL/+	Kidney tumor only	11.05	Deceased
SGLT2-Cre; ASPSCR1-TFE3 LSL/+	Kidney tumor only	11.41	Deceased
SGLT2-Cre; ASPSCR1-TFE3 LSL/+	Kidney tumor only	11.51	Deceased
SGLT2-Cre; ASPSCR1-TFE3 LSL/+	Kidney tumor only	11.51	Deceased
SGLT2-Cre; ASPSCR1-TFE3 LSL/+	Kidney tumor only	11.74	Deceased
SGLT2-Cre; ASPSCR1-TFE3 LSL/+	Kidney tumor only	11.78	Deceased
SGLT2-Cre; ASPSCR1-TFE3 LSL/+	Kidney tumor only	11.78	Deceased
SGLT2-Cre; ASPSCR1-TFE3 LSL/+	Kidney tumor only	11.81	Deceased
SGLT2-Cre; ASPSCR1-TFE3 LSL/+	Kidney tumor only	11.84	Deceased
SGLT2-Cre; ASPSCR1-TFE3 LSL/+	Kidney tumor only	11.84	Deceased
SGLT2-Cre; ASPSCR1-TFE3 LSL/+	Kidney tumor only	11.94	Deceased
SGLT2-Cre; ASPSCR1-TFE3 LSL/+	Kidney tumor only	12.17	Deceased
SGLT2-Cre; ASPSCR1-TFE3 LSL/+	Kidney tumor only	12.6	Deceased
SGLT2-Cre; ASPSCR1-TFE3 LSL/+	Kidney tumor only	12.63	Deceased
SGLT2-Cre; ASPSCR1-TFE3 LSL/+	Kidney tumor only	12.96	Deceased
SGLT2-Cre; ASPSCR1-TFE3 LSL/+	Kidney tumor only	13.03	Deceased
SGLT2-Cre; ASPSCR1-TFE3 LSL/+	Kidney tumor only	13.32	Deceased
SGLT2-Cre; ASPSCR1-TFE3 LSL/+	Kidney tumor only	13.39	Deceased
SGLT2-Cre; ASPSCR1-TFE3 LSL/+	Kidney tumor only	13.42	Deceased
SGLT2-Cre; ASPSCR1-TFE3 LSL/+	Kidney tumor only	13.59	Deceased
SGLT2-Cre; ASPSCR1-TFE3 LSL/+	Kidney tumor only	13.65	Deceased
SGLT2-Cre; ASPSCR1-TFE3 LSL/+	Kidney tumor only	14.05	Deceased
SGLT2-Cre; ASPSCR1-TFE3 LSL/+	Kidney tumor only	14.21	Deceased
SGLT2-Cre; ASPSCR1-TFE3 LSL/+	Kidney tumor only	14.21	Deceased
SGLT2-Cre; ASPSCR1-TFE3 LSL/+	Kidney tumor only	14.28	Deceased
SGLT2-Cre; ASPSCR1-TFE3 LSL/+	Kidney tumor only	14.28	Deceased
SGLT2-Cre; ASPSCR1-TFE3 LSL/+	Kidney tumor only	14.44	Deceased
SGLT2-Cre; ASPSCR1-TFE3 LSL/+	Kidney tumor only	14.64	Deceased
SGLT2-Cre; ASPSCR1-TFE3 LSL/+	Kidney tumor only	14.87	Deceased
SGLT2-Cre; ASPSCR1-TFE3 LSL/+	Kidney tumor only	15	Deceased
SGLT2-Cre; ASPSCR1-TFE3 LSL/+	Kidney tumor only	15.66	Deceased
SGLT2-Cre; ASPSCR1-TFE3 LSL/+	Kidney tumor only	15.86	Deceased
SGLT2-Cre; ASPSCR1-TFE3 LSL/+	Kidney tumor only	15.95	Deceased
SGLT2-Cre; ASPSCR1-TFE3 LSL/+	Kidney tumor only	16.05	Deceased
SGLT2-Cre; ASPSCR1-TFE3 LSL/+	Kidney tumor only	16.28	Deceased
SGLT2-Cre; ASPSCR1-TFE3 LSL/+	Kidney tumor only	16.35	Deceased
SGLT2-Cre; ASPSCR1-TFE3 LSL/+	Kidney tumor only	16.55	Deceased
SGLT2-Cre; ASPSCR1-TFE3 LSL/+	Kidney tumor only	17.04	Deceased
SGLT2-Cre; ASPSCR1-TFE3 LSL/+	Kidney tumor only	17.73	Deceased
SGLT2-Cre; ASPSCR1-TFE3 LSL/+	Kidney tumor only	18.26	Deceased
SGLT2-Cre; ASPSCR1-TFE3 LSL/+	Kidney tumor only	18.29	Deceased
SGLT2-Cre; ASPSCR1-TFE3 LSL/+	Kidney tumor only	18.32	Deceased
SGLT2-Cre; ASPSCR1-TFE3 LSL/+	Kidney tumor only	18.32	Deceased
SGLT2-Cre; ASPSCR1-TFE3 LSL/+	Kidney tumor only	18.55	Deceased
SGLT2-Cre; ASPSCR1-TFE3 LSL/+	Kidney tumor only	20.49	Deceased
SGLT2-Cre; ASPSCR1-TFE3 LSL/+	Kidney tumor only	21.28	Deceased
SGLT2-Cre; ASPSCR1-TFE3 LSL/+	Retro-orbital tumor	6	Deceased
SGLT2-Cre; ASPSCR1-TFE3 LSL/+	Retro-orbital tumor	6.58	Deceased
SGLT2-Cre; ASPSCR1-TFE3 LSL/+	Retro-orbital tumor	6.64	Deceased
SGLT2-Cre; ASPSCR1-TFE3 LSL/+	Retro-orbital tumor	6.78	Deceased
SGLT2-Cre; ASPSCR1-TFE3 LSL/+	Retro-orbital tumor	6.94	Deceased
SGLT2-Cre; ASPSCR1-TFE3 LSL/+	Retro-orbital tumor	7	Deceased
SGLT2-Cre; ASPSCR1-TFE3 LSL/+	Retro-orbital tumor	7	Deceased
SGLT2-Cre; ASPSCR1-TFE3 LSL/+	Retro-orbital tumor	7	Deceased
SGLT2-Cre; ASPSCR1-TFE3 LSL/+	Retro-orbital tumor	7	Deceased
SGLT2-Cre; ASPSCR1-TFE3 LSL/+	Retro-orbital tumor	8	Deceased
SGLT2-Cre; ASPSCR1-TFE3 LSL/+	Retro-orbital tumor	8	Deceased
SGLT2-Cre; ASPSCR1-TFE3 LSL/+	Retro-orbital tumor	8.16	Deceased
SGLT2-Cre; ASPSCR1-TFE3 LSL/+	Retro-orbital tumor	8.32	Deceased
SGLT2-Cre; ASPSCR1-TFE3 LSL/+	Retro-orbital tumor	8.55	Deceased
SGLT2-Cre; ASPSCR1-TFE3 LSL/+	Retro-orbital tumor	8.59	Deceased
SGLT2-Cre; ASPSCR1-TFE3 LSL/+	Retro-orbital tumor	8.88	Deceased
SGLT2-Cre; ASPSCR1-TFE3 LSL/+	Retro-orbital tumor	8.98	Deceased
SGLT2-Cre; ASPSCR1-TFE3 LSL/+	Retro-orbital tumor	9.41	Deceased
SGLT2-Cre; ASPSCR1-TFE3 LSL/+	Retro-orbital tumor	9.51	Deceased
SGLT2-Cre; ASPSCR1-TFE3 LSL/+	Retro-orbital tumor	9.51	Deceased
SGLT2-Cre; ASPSCR1-TFE3 LSL/+	Retro-orbital tumor	9.67	Deceased
SGLT2-Cre; ASPSCR1-TFE3 LSL/+	Retro-orbital tumor	10	Deceased
SGLT2-Cre; ASPSCR1-TFE3 LSL/+	Retro-orbital tumor	10.03	Deceased
SGLT2-Cre; ASPSCR1-TFE3 LSL/+	Retro-orbital tumor	10.1	Deceased
SGLT2-Cre; ASPSCR1-TFE3 LSL/+	Retro-orbital tumor	10.59	Deceased
SGLT2-Cre; ASPSCR1-TFE3 LSL/+	Retro-orbital tumor	10.79	Deceased
SGLT2-Cre; ASPSCR1-TFE3 LSL/+	Retro-orbital tumor	10.86	Deceased
SGLT2-Cre; ASPSCR1-TFE3 LSL/+	Retro-orbital tumor	11.05	Deceased
SGLT2-Cre; ASPSCR1-TFE3 LSL/+	Retro-orbital tumor	11.41	Deceased
SGLT2-Cre; ASPSCR1-TFE3 LSL/+	Retro-orbital tumor	11.88	Deceased
SGLT2-Cre; ASPSCR1-TFE3 LSL/+	Retro-orbital tumor	12.4	Deceased
SGLT2-Cre; ASPSCR1-TFE3 LSL/+	Retro-orbital tumor	15.46	Deceased

## Sheet: Figure 7B
Treatment Group	Percent Change in Tumor Volume at Day 28, per Mouse
Vehicle	300.056
Vehicle	123.935
Vehicle	112.311
Vehicle	78.309
Vehicle	77.68
Vehicle	61.651
Rapamycin	84.001
Rapamycin	75.025
Rapamycin	25.804
Rapamycin	18.739
Rapamycin	10.635
Rapamycin	1.933
Cabozantinib	21.9
Cabozantinib	-8.077
Cabozantinib	-11.634
Cabozantinib	-16.36
Cabozantinib	-77.181
Rapamycin + Cabozantinib	5.676
Rapamycin + Cabozantinib	-8.182
Rapamycin + Cabozantinib	-72.246
Rapamycin + Cabozantinib	-84.583

## Sheet: Figure S9A
Treatment Group	Mouse	Tumor	Percent Change in Tumor Volume at Day 28, per tumor
Vehicle	GP0198	1	78.3
Vehicle	GP0250	1	113.3
Vehicle	GP0250	2	125.2
Vehicle	GP0250	3	189.2
Vehicle	GP0718	1	470.8
Vehicle	GP0718	2	158.9
Vehicle	GP0718	3	467.2
Vehicle	H0473 (GP0042)	1	64.4
Vehicle	H0473 (GP0042)	2	76.1
Vehicle	H0473 (GP0042)	3	144.8
Vehicle	H0474 (GP0046)	1	66.3
Vehicle	H0474 (GP0046)	2	23.8
Vehicle	M1993	1	93.2
Vehicle	M1993	2	117.9
Rapamycin	GP0210	1	-35
Rapamycin	GP0210	2	35.8
Rapamycin	GP0210	3	777.8
Rapamycin	GP0249	1	16.7
Rapamycin	GP0249	2	-20.1
Rapamycin	GP0249	3	-32
Rapamycin	GP0716	1	18.7
Rapamycin	H0442 - (GP0040)	1	8.2
Rapamycin	H0442 - (GP0040)	2	11.1
Rapamycin	M1970 (GP0044)	1	73.3
Rapamycin	M1970 (GP0044)	2	105
Rapamycin	M1999 (GP0027)	1	17.1
Rapamycin	M1999 (GP0027)	2	64.5
Cabozantinib	GP0190	1	21.9
Cabozantinib	GP0274	1	-8.1
Cabozantinib	GP0714	1	-77.2
Cabozantinib	H0345 (GP0055)	1	-11.6
Cabozantinib	M1932 (GP0043)	1	-19.8
Cabozantinib	M1932 (GP0043)	2	10.9
Rapamycin + Cabozantinib	GP0197	1	-8.2
Rapamycin + Cabozantinib	GP0211	1	-72.2
Rapamycin + Cabozantinib	GP0251	1	-91.2
Rapamycin + Cabozantinib	GP0717	1	17.1
Rapamycin + Cabozantinib	GP0717	2	-82

## Sheet: Figure S9B
Days	Vehicle						Rapamycin						Cabozantinib					Rapa + Cabo
1	18.2	21	23	30.5	31.3	27	23	20.9	21.8	28	29	28	21.7	20.8	20.5	30	27.7	21	23.4	21.8	23
8	19.8	22.6	24.4	32	33.5	25.6	24.5	21.8	23.15	28.2	30	28.2	21.7	20.6	20.7	27.6	28.4	20.4	24	24.2	22.8
15	18.8	21.6	23.2	32	32	27.5	24.9	20.8	24.1	27	29	27	21.5	21.5	20.6	29	28.5	20.9	23.6	23.5	22.6
22	18.5	21.5	24.2	32	28.2	27	23	20.3	22.3	27	29	27.5	21.4	21	20	28.9	28.2	20.7	22.4	23.2	22.7
28	19	21.8	23.8	32.1	30	27	24	21.2	22.7	28	29.2	27	22	20.6	21.2	29	28	21.2	22.9	23.5	23

## Sheet: Figure S10A
Normal	Tumor
9.87612	23.4333
3.52475	16.5317
1.06603	41.8854
28.3757	314.193
8.62457	12.0479
8.06205	26.0359
6.26906	2.72775
3.55173	279.789
10.9465	170.74
20.0083	28.5253
4.22734	27.69
1.29449	11.3903
11.7587	12.3168
11.8109	111.737
10.179	14.7543
8.87807	20.5686
4.6539	35.2119
38.8697	436.782
7.78582	586.955
24.4379
3.94757
21.6223
9.43757
41.9486
1.70307
20.3184
4.09131
6.56407
20.5279
4.63612
2.85029
19.1995
12.2875
1.08501
4.7162
10.5574
9.23129
5.12498
0
9.37656
4.64203
6.58815
16.6693
2.31983
1.2527
11.3402
3.19513
0
16.9453
14.8256
1.85575
5.27004
1.96869
3.40563
3.70605
1.17322
11.8032
1.035
1.97148
1.05546
16.8173
3.61241
2.85978
0
1.875
7.32448
1.77807
13.0132
11.8343
6.43852
6.06259
13.5096
8.47633
12.7749
28.6239
13.658
6.17888
12.6603
3.12438
4.74708
4.79465
6.83826
8.666
23.1372
9.27844
3.40061
2.84652
15.3751
1.77468
10.9266
7.11886
4.82838
4.6485
1.744
7.06185
8.48112
6.67138
2.67341
11.4999
31.5418
26.069
0.990853
6.24146
7.73885
15.5014
16.5542
17.2335
15.4327
0
2.08801
7.87398
25.9468
10.7434
11.987
4.03936
1.22575
1.85878
1.86383
12.7983
18.65
10.6923
4.25195
4.37589
7.25705
1.68556
12.7653
2.70246
5.45344
17.0157
2.05518
1.03536
1.10279
1.00428
0.897605
3.15008
10.8549
0.89212
1.81739
2.79014
8.73229
3.79662
13.596
17.8456
5.37182
7.59273
0
17.3255
8.67147
1.83006
10.6952
14.7554
14.9356
1.62997
6.86053
17.7471
7.87391
10.5077
0
16.315
11.0568
5.64833
11.3233
15.9847
33.7316
35.5029
8.99378
1.75155
20.8065
9.96732
43.4966
16.5326
7.96292
6.61412
9.93358
12.3444
28.3482
3.84987
10.9764
12.7873

## Sheet: Figure S10B
Normal	Tumor
434.411	1477.8
434.411	659.418
417.157	1377.49
478.897	997.182
898.415	1785.21
677.42	2187.71
549.825	1850.81
430.589	1457.74
679.957	2018.96
995.444	1350.41
525.506	1311.23
820.294	1710.35
653.049	839.151
449.325	3309.8
	1356.37
	2030.69
	1059.33
	869.068
	952.314
	1372.28
	3161.41
	1261.55
	1941.07
	2364.26
	1894.28
	1684.42
	764.57
	802.025
	2203.47
	1624.85
	1472.62
	1558.47
	1801.04
	1036.93
	1365.88
	1789.2
	2383.1
	2444.27
	4750.52
	1337.38
	1998.56
	515.691
	1378.37
	3615.17
	960.373
	1905.37
	3975.47
	1208.67
	1143.92
	2499.12
	3083.11
	1166.42
	1194.97
	1192.72
	1861.06
	820.606
	2414.78
	3120.96
	2716.66
	1144.04
	1403.42
	1673.69
	1125.54

## Sheet: Figure S10C
Normal	Tumor
33206.7	26391.8
36295.1	28364.4
31749.1	20309.6
36546.9	28929.7
33062.7	30170.2
38457.2	14043.4
27830.5	26006.8
36124.7	36389
37814	29606.6
28912.6	27730.2
	27848.5

## Sheet: Figure S10D
Normal	Tumor
1.79566	0
2.64357	1.03323
0	0
1.83069	0
0	0
0	0
0.89558	0
0	0
0.995135	1.13827
1.73985	1.01876
0	0
1.29449	0
0.904517	0
0.908528	0
3.393	0
0.986452	0
0	0
2.71184	0
0	0
0.93992
0
1.96567
0
2.73578
0
1.93509
0
2.18802
0.892519
0
0.950097
1.82852
0.819169
1.08501
0
0.959764
0.923129
1.70833
0
0.937656
1.85681
0.941164
0
1.15991
0
0
1.06504
0
0.891858
1.64729
0.927873
1.75668
0.984343
6.81126
1.85302
0
0.9836
1.035
0.985742
0
0
0
0.95326
0
0
0
0.889034
1.00101
0.845304
0
1.21252
0.964974
0.941815
0.91249
3.36752
0.975575
0.882697
0
0
0.949416
0.958931
0
0.962889
0
0
0.850153
0.94884
1.02501
0.88734
0.993328
0.889857
0.965676
0.929699
0.871999
0
0
0.953055
0.891137
0.958326
2.62848
1.79786
0.990853
3.12073
0
0
0.919681
0.957415
0.964542
0
0
0.874886
2.88298
0.976676
0.92208
1.61574
0
0
0.931917
0
0.9325
0.972029
0.850391
0
0.907132
0.842778
0.981948
0.900818
0
1.00092
0
0
0
0
0.897605
0
0
0.89212
1.81739
0.930048
0.970254
0
0.971145
1.04974
0.895304
0
0
0.911869
0.963496
0
0.972291
0
0.995707
0.814986
1.14342
0.934057
1.74976
0.875641
0
0.959707
1.00516
1.12966
1.02939
0.999043
2.46817
0.887572
0.899378
0.875777
0.94575
0
0
0.870135
0.995365
0.944874
0.993358
1.0287
2.74338
0.962468
0.99785
0.983636

## Sheet: Figure S10E
Normal	Tumor
37.6693	245.873
37.6693	118.265
55.0962	17.6081
53.2108	74.2699
67.8876	21.6182
45.5956	64.6549
75.8747	33.8867
19.1203	39.3376
70.0606	27.6931
53.3427	22.9923
60.8978	20.345
31.5498	37.814
32.5507	74.7313
61.3878	27.1895
	68.0396
	61.8199
	53.2882
	50.8227
	61.9391
	100.297
	31.0479
	79.0858
	13.1542
	32.4761
	49.921
	61.8223
	24.0129
	45.488
	53.7908
	26.6915
	27.1844
	58.6041
	16.9321
	123.172
	19.6585
	34.1828
	21.0343
	24.3771
	24.2413
	29.4701
	45.402
	79.0301
	56.608
	9.9718
	100.78
	985.537
	4.4025
	129.171
	109.663
	18.1798
	14.9063
	66.6765
	71.0065
	81.335
	27.1522
	38.0413
	38.6911
	13.969
	9.4581
	23.0537
	50.2888
	32.3066
	12.5597

## Sheet: Figure S10F
Normal	Tumor
70.9198	4139.46
60.5146	3961.95
45.9758	11127.3
70.9198	4139.46
60.5146	3961.95
45.9758	11127.3
119.695	16517.1
51.5553	3692.66
98.1522	1764.61
172.218	1410.8
202.407	3923.46
833.336	8644.71
173.794	3780.39
	3504.04
